# Supplementary material for: Selection for immune evasion in SARS-CoV-2 revealed by high-resolution epitope mapping and sequence analysis
Source: iScience. 2023 Jul 13;26(8):107394. doi: 10.1016/j.isci.2023.107394 (PMC10433132; doi:10.1016/j.isci.2023.107394)
Supplement: Table S2. SARS-CoV-2-specific epitope information, related to Table 1 — Detailed information of SARS-CoV-2-specific epitopes identified with high density peptide arrays (HDPA) in various structural proteins; spike (S) protein, envelope (E) protein, membrane (M) glycoprotein, nucleocapsid (N) phosphoprotein, and ORF1AB. Peptides that showed a significant antibody response (RFU ≥1000) in SARS-CoV-2-negative and SARS-CoV-2-positive groups are depicted. Some peptides are present in both groups, referred to as overlapping. Start and end of alignment amino acid (AA) positions of peptides with respect to their full-length protein was obtained by aligning the peptides to the protein sequence. [file mmc2.xlsx]

## Sheet: SARS-Cov-2
Table S2
	SARS-CoV2-specific Peptides
	Lineage	Protein	HDPA peptide sequence	AA pos start	AA pos end	Group
	SARS-CoV-2	envelope	GSGMYSFVSEETGTL	1	12	Positive
	SARS-CoV-2	envelope	GSGSGMYSFVSEETG	1	10	Positive
	SARS-CoV-2	envelope	SGSGSGMYSFVSEET	1	9	Negative
	SARS-CoV-2	envelope	GMYSFVSEETGTLIV	1	14	Overlapping
	SARS-CoV-2	envelope	GSGSGSGMYSFVSEE	1	8	Overlapping
	SARS-CoV-2	envelope	FVSEETGTLIVNSVL	4	18	Positive
	SARS-CoV-2	envelope	VSEETGTLIVNSVLL	5	19	Positive
	SARS-CoV-2	envelope	SEETGTLIVNSVLLF	6	20	Positive
	SARS-CoV-2	envelope	EETGTLIVNSVLLFL	7	21	Overlapping
	SARS-CoV-2	envelope	ETGTLIVNSVLLFLA	8	22	Overlapping
	SARS-CoV-2	envelope	SSRVPDLLVGSGSGS	67	75	Positive
	SARS-CoV-2	envelope	SSRVPDLLVGSGSGS	67	75	Overlapping
	SARS-CoV-2	membrane	GSGSGMADSNGTITV	1	10	Positive
	SARS-CoV-2	membrane	GSGSGSGMADSNGTI	1	8	Positive
	SARS-CoV-2	membrane	GMADSNGTITVEELK	1	14	Negative
	SARS-CoV-2	membrane	GMSDNGPQNQRNAPR	1	6	Negative
	SARS-CoV-2	membrane	GSGMADSNGTITVEE	1	12	Negative
	SARS-CoV-2	membrane	GSGSGMADSNGTITV	1	10	Negative
	SARS-CoV-2	membrane	GSGSGSGMADSNGTI	1	8	Negative
	SARS-CoV-2	membrane	GSGMADSNGTITVEE	1	12	Overlapping
	SARS-CoV-2	membrane	GGPSDSTGSNQNGER	2	7	Negative
	SARS-CoV-2	membrane	PEAGLPYGANKDGII	2	8	Negative
	SARS-CoV-2	membrane	ADSNGTITVEELKKL	2	16	Overlapping
	SARS-CoV-2	membrane	SNGTITVEELKKLLE	4	18	Positive
	SARS-CoV-2	membrane	GTITVEELKKLLEQW	6	20	Negative
	SARS-CoV-2	membrane	TITVEELKKLLEQWN	7	21	Positive
	SARS-CoV-2	membrane	ITVEELKKLLEQWNL	8	22	Positive
	SARS-CoV-2	membrane	VEELKKLLEQWNLVI	10	24	Positive
	SARS-CoV-2	membrane	EELKKLLEQWNLVIG	11	25	Overlapping
	SARS-CoV-2	membrane	EQWNLVIGFLFLTWI	18	32	Overlapping
	SARS-CoV-2	membrane	NLVIGFLFLTWICLL	21	35	Positive
	SARS-CoV-2	membrane	GTDYKHWPQIAQFAP	25	38	Negative
	SARS-CoV-2	membrane	NRNRFLYIIKLIFLW	41	55	Positive
	SARS-CoV-2	membrane	NRFLYIIKLIFLWLL	43	57	Positive
	SARS-CoV-2	membrane	VLAAVYRINWITGGI	66	80	Negative
	SARS-CoV-2	membrane	LAAVYRINWITGGIA	67	81	Negative
	SARS-CoV-2	membrane	AAVYRINWITGGIAI	68	82	Negative
	SARS-CoV-2	membrane	NWITGGIAIAMACLV	74	88	Positive
	SARS-CoV-2	membrane	GLPNNTASWFTALTQ	74	77	Negative
	SARS-CoV-2	membrane	QGLPNNTASWFTALT	74	77	Negative
	SARS-CoV-2	membrane	GIAIAMACLVGLMWL	79	93	Negative
	SARS-CoV-2	membrane	GMEVTPSGTWLTYTG	79	95	Negative
	SARS-CoV-2	membrane	GMSRIGMEVTPSGTW	79	92	Negative
	SARS-CoV-2	membrane	EAGLPYGANKDGIIW	89	92	Negative
	SARS-CoV-2	membrane	GIIWVATEGALNTPK	89	94	Negative
	SARS-CoV-2	membrane	GLMWLSYFIASFRLF	89	103	Negative
	SARS-CoV-2	membrane	GLPYGANKDGIIWVA	89	94	Negative
	SARS-CoV-2	membrane	YGANKDGIIWVATEG	89	94	Negative
	SARS-CoV-2	membrane	RTRSMWSFNPETNIL	105	119	Positive
	SARS-CoV-2	membrane	SMWSFNPETNILLNV	108	122	Positive
	SARS-CoV-2	membrane	PETNILLNVPLHGTI	114	128	Positive
	SARS-CoV-2	membrane	ETNILLNVPLHGTIL	115	129	Overlapping
	SARS-CoV-2	membrane	NILLNVPLHGTILTR	117	131	Positive
	SARS-CoV-2	membrane	EGALNTPKDHIGTRN	120	127	Negative
	SARS-CoV-2	membrane	NVPLHGTILTRPLLE	121	135	Positive
	SARS-CoV-2	membrane	PLHGTILTRPLLESE	123	137	Overlapping
	SARS-CoV-2	membrane	GTGPEAGLPYGANKD	130	142	Negative
	SARS-CoV-2	membrane	TGPEAGLPYGANKDG	130	142	Negative
	SARS-CoV-2	membrane	GPEAGLPYGANKDGI	132	142	Negative
	SARS-CoV-2	membrane	PLLESELVIGAVILR	132	146	Overlapping
	SARS-CoV-2	membrane	LLESELVIGAVILRG	133	147	Positive
	SARS-CoV-2	membrane	LESELVIGAVILRGH	134	148	Overlapping
	SARS-CoV-2	membrane	ESELVIGAVILRGHL	135	149	Overlapping
	SARS-CoV-2	membrane	SELVIGAVILRGHLR	136	150	Positive
	SARS-CoV-2	membrane	ELVIGAVILRGHLRI	137	151	Negative
	SARS-CoV-2	membrane	IGAVILRGHLRIAGH	140	154	Positive
	SARS-CoV-2	membrane	GAVILRGHLRIAGHH	141	155	Positive
	SARS-CoV-2	membrane	GHLRIAGHHLGRCDI	147	161	Negative
	SARS-CoV-2	membrane	GHLRIAGHHLGRCDI	147	161	Overlapping
	SARS-CoV-2	membrane	QHGKEDLKFPRGQGV	154	166	Negative
	SARS-CoV-2	membrane	HLGRCDIKDLPKEIT	155	169	Positive
	SARS-CoV-2	membrane	HGKEDLKFPRGQGVP	155	166	Negative
	SARS-CoV-2	membrane	LGRCDIKDLPKEITV	156	170	Positive
	SARS-CoV-2	membrane	GKEDLKFPRGQGVPI	157	166	Negative
	SARS-CoV-2	membrane	GKMKDLSPRWYFYYL	157	166	Negative
	SARS-CoV-2	membrane	GRCDIKDLPKEITVA	157	171	Overlapping
	SARS-CoV-2	membrane	RCDIKDLPKEITVAT	158	172	Positive
	SARS-CoV-2	membrane	CDIKDLPKEITVATS	159	173	Overlapping
	SARS-CoV-2	membrane	DIKDLPKEITVATSR	160	174	Positive
	SARS-CoV-2	membrane	DETQALPQRQKKQQT	160	166	Negative
	SARS-CoV-2	membrane	EDLKFPRGQGVPINT	160	166	Negative
	SARS-CoV-2	membrane	IKDLPKEITVATSRT	161	175	Overlapping
	SARS-CoV-2	membrane	KDLPKEITVATSRTL	162	176	Positive
	SARS-CoV-2	membrane	KEITVATSRTLSYYK	166	180	Overlapping
	SARS-CoV-2	membrane	EITVATSRTLSYYKL	167	181	Overlapping
	SARS-CoV-2	membrane	EGSRGGSQASSRSSS	171	177	Negative
	SARS-CoV-2	membrane	YRRATRRIRGGDGKM	178	192	Negative
	SARS-CoV-2	membrane	ESKMSGKGQQQQGQT	180	191	Negative
	SARS-CoV-2	membrane	GRRGPEQTQGNFGDQ	180	192	Negative
	SARS-CoV-2	membrane	GPEQTQGNFGDQELI	182	192	Negative
	SARS-CoV-2	membrane	GTSPARMAGNGGDAA	182	195	Negative
	SARS-CoV-2	membrane	KFPRGQGVPINTNSS	196	211	Negative
	SARS-CoV-2	membrane	EQTQGNFGDQELIRQ	202	204	Negative
	SARS-CoV-2	membrane	GNFGDQELIRQGTDY	202	204	Negative
	SARS-CoV-2	membrane	GNYKLNTDHSSSSDN	202	216	Negative
	SARS-CoV-2	membrane	PEQTQGNFGDQELIR	202	204	Negative
	SARS-CoV-2	membrane	QGNFGDQELIRQGTD	202	204	Negative
	SARS-CoV-2	membrane	NYKLNTDHSSSSDNI	203	217	Overlapping
	SARS-CoV-2	membrane	KLNTDHSSSSDNIAL	205	219	Positive
	SARS-CoV-2	membrane	GVPINTNSSPDDQIG	206	217	Negative
	SARS-CoV-2	membrane	NTDHSSSSDNIALLV	207	221	Positive
	SARS-CoV-2	membrane	TDHSSSSDNIALLVQ	208	222	Positive
	SARS-CoV-2	membrane	DHSSSSDNIALLVQG	209	222	Positive
	SARS-CoV-2	membrane	SDNIALLVQGSGSGS	214	222	Positive
	SARS-CoV-2	nucleocapsid	GSGMSDNGPQNQRNA	1	12	Positive
	SARS-CoV-2	nucleocapsid	GSGSGMSDNGPQNQR	1	10	Positive
	SARS-CoV-2	nucleocapsid	GSGSGSGMSDNGPQN	1	8	Positive
	SARS-CoV-2	nucleocapsid	GSGMSDNGPQNQRNA	1	12	Negative
	SARS-CoV-2	nucleocapsid	GSGSGMSDNGPQNQR	1	10	Negative
	SARS-CoV-2	nucleocapsid	GSGSGSGMSDNGPQN	1	8	Negative
	SARS-CoV-2	nucleocapsid	GMSDNGPQNQRNAPR	1	14	Overlapping
	SARS-CoV-2	nucleocapsid	SDNGPQNQRNAPRIT	2	16	Positive
	SARS-CoV-2	nucleocapsid	NQRNAPRITFGGPSD	8	22	Positive
	SARS-CoV-2	nucleocapsid	NAPRITFGGPSDSTG	11	25	Positive
	SARS-CoV-2	nucleocapsid	GGPSDSTGSNQNGER	18	32	Negative
	SARS-CoV-2	nucleocapsid	GGPSDSTGSNQNGER	18	32	Overlapping
	SARS-CoV-2	nucleocapsid	PSDSTGSNQNGERSG	20	34	Positive
	SARS-CoV-2	nucleocapsid	DSTGSNQNGERSGAR	22	36	Negative
	SARS-CoV-2	nucleocapsid	ERSGARSKQRRPQGL	31	45	Overlapping
	SARS-CoV-2	nucleocapsid	QGLPNNTASWFTALT	43	57	Negative
	SARS-CoV-2	nucleocapsid	GLPNNTASWFTALTQ	44	58	Overlapping
	SARS-CoV-2	nucleocapsid	TASWFTALTQHGKED	49	63	Positive
	SARS-CoV-2	nucleocapsid	ASWFTALTQHGKEDL	50	64	Positive
	SARS-CoV-2	nucleocapsid	FTALTQHGKEDLKFP	53	67	Positive
	SARS-CoV-2	nucleocapsid	TALTQHGKEDLKFPR	54	68	Positive
	SARS-CoV-2	nucleocapsid	QHGKEDLKFPRGQGV	58	72	Overlapping
	SARS-CoV-2	nucleocapsid	HGKEDLKFPRGQGVP	59	73	Negative
	SARS-CoV-2	nucleocapsid	GKEDLKFPRGQGVPI	60	74	Negative
	SARS-CoV-2	nucleocapsid	KEDLKFPRGQGVPIN	61	75	Positive
	SARS-CoV-2	nucleocapsid	EDLKFPRGQGVPINT	62	76	Overlapping
	SARS-CoV-2	nucleocapsid	KFPRGQGVPINTNSS	65	79	Negative
	SARS-CoV-2	nucleocapsid	GVPINTNSSPDDQIG	71	85	Overlapping
	SARS-CoV-2	nucleocapsid	PINTNSSPDDQIGYY	73	87	Overlapping
	SARS-CoV-2	nucleocapsid	NSSPDDQIGYYRRAT	77	91	Positive
	SARS-CoV-2	nucleocapsid	SSPDDQIGYYRRATR	78	92	Negative
	SARS-CoV-2	nucleocapsid	SPDDQIGYYRRATRR	79	93	Overlapping
	SARS-CoV-2	nucleocapsid	PDDQIGYYRRATRRI	80	94	Negative
	SARS-CoV-2	nucleocapsid	DDQIGYYRRATRRIR	81	95	Overlapping
	SARS-CoV-2	nucleocapsid	YRRATRRIRGGDGKM	87	101	Negative
	SARS-CoV-2	nucleocapsid	DGKMKDLSPRWYFYY	98	112	Negative
	SARS-CoV-2	nucleocapsid	GKMKDLSPRWYFYYL	99	113	Negative
	SARS-CoV-2	nucleocapsid	GTGPEAGLPYGANKD	114	128	Negative
	SARS-CoV-2	nucleocapsid	TGPEAGLPYGANKDG	115	129	Overlapping
	SARS-CoV-2	nucleocapsid	GPEAGLPYGANKDGI	116	130	Overlapping
	SARS-CoV-2	nucleocapsid	PEAGLPYGANKDGII	117	131	Overlapping
	SARS-CoV-2	nucleocapsid	EAGLPYGANKDGIIW	118	132	Overlapping
	SARS-CoV-2	nucleocapsid	GLPYGANKDGIIWVA	120	134	Overlapping
	SARS-CoV-2	nucleocapsid	YGANKDGIIWVATEG	123	137	Negative
	SARS-CoV-2	nucleocapsid	NKDGIIWVATEGALN	126	140	Positive
	SARS-CoV-2	nucleocapsid	GIIWVATEGALNTPK	129	143	Negative
	SARS-CoV-2	nucleocapsid	VATEGALNTPKDHIG	133	147	Positive
	SARS-CoV-2	nucleocapsid	TEGALNTPKDHIGTR	135	149	Positive
	SARS-CoV-2	nucleocapsid	EGALNTPKDHIGTRN	136	150	Negative
	SARS-CoV-2	nucleocapsid	EGALNTPKDHIGTRN	136	150	Overlapping
	SARS-CoV-2	nucleocapsid	DHIGTRNPANNAAIV	144	158	Positive
	SARS-CoV-2	nucleocapsid	AAIVLQLPQGTTLPK	155	169	Positive
	SARS-CoV-2	nucleocapsid	AIVLQLPQGTTLPKG	156	170	Positive
	SARS-CoV-2	nucleocapsid	IVLQLPQGTTLPKGF	157	171	Positive
	SARS-CoV-2	nucleocapsid	LQLPQGTTLPKGFYA	159	173	Positive
	SARS-CoV-2	nucleocapsid	QLPQGTTLPKGFYAE	160	174	Positive
	SARS-CoV-2	nucleocapsid	LPQGTTLPKGFYAEG	161	175	Positive
	SARS-CoV-2	nucleocapsid	QGTTLPKGFYAEGSR	163	177	Positive
	SARS-CoV-2	nucleocapsid	AEGSRGGSQASSRSS	173	187	Positive
	SARS-CoV-2	nucleocapsid	EGSRGGSQASSRSSS	174	188	Negative
	SARS-CoV-2	nucleocapsid	EGSRGGSQASSRSSS	174	188	Overlapping
	SARS-CoV-2	nucleocapsid	GSRGGSQASSRSSSR	175	189	Overlapping
	SARS-CoV-2	nucleocapsid	SRGGSQASSRSSSRS	176	190	Negative
	SARS-CoV-2	nucleocapsid	RGGSQASSRSSSRSR	177	191	Positive
	SARS-CoV-2	nucleocapsid	GGSQASSRSSSRSRN	178	192	Positive
	SARS-CoV-2	nucleocapsid	GSQASSRSSSRSRNS	179	193	Positive
	SARS-CoV-2	nucleocapsid	SQASSRSSSRSRNSS	180	194	Positive
	SARS-CoV-2	nucleocapsid	QASSRSSSRSRNSSR	181	195	Positive
	SARS-CoV-2	nucleocapsid	ASSRSSSRSRNSSRN	182	196	Positive
	SARS-CoV-2	nucleocapsid	SSRSSSRSRNSSRNS	183	197	Overlapping
	SARS-CoV-2	nucleocapsid	SRSSSRSRNSSRNST	184	198	Overlapping
	SARS-CoV-2	nucleocapsid	RSSSRSRNSSRNSTP	185	199	Positive
	SARS-CoV-2	nucleocapsid	SSSRSRNSSRNSTPG	186	200	Overlapping
	SARS-CoV-2	nucleocapsid	SSRSRNSSRNSTPGS	187	201	Overlapping
	SARS-CoV-2	nucleocapsid	SRSRNSSRNSTPGSS	188	202	Negative
	SARS-CoV-2	nucleocapsid	RSRNSSRNSTPGSSR	189	203	Positive
	SARS-CoV-2	nucleocapsid	RNSSRNSTPGSSRGT	191	205	Positive
	SARS-CoV-2	nucleocapsid	NSSRNSTPGSSRGTS	192	206	Positive
	SARS-CoV-2	nucleocapsid	SSRNSTPGSSRGTSP	193	207	Negative
	SARS-CoV-2	nucleocapsid	RNSTPGSSRGTSPAR	195	209	Positive
	SARS-CoV-2	nucleocapsid	PGSSRGTSPARMAGN	199	213	Positive
	SARS-CoV-2	nucleocapsid	GSSRGTSPARMAGNG	200	214	Positive
	SARS-CoV-2	nucleocapsid	SSRGTSPARMAGNGG	201	215	Negative
	SARS-CoV-2	nucleocapsid	GTSPARMAGNGGDAA	204	218	Negative
	SARS-CoV-2	nucleocapsid	NQLESKMSGKGQQQQ	228	242	Positive
	SARS-CoV-2	nucleocapsid	ESKMSGKGQQQQGQT	231	245	Overlapping
	SARS-CoV-2	nucleocapsid	QGQTVTKKSAAEASK	242	256	Positive
	SARS-CoV-2	nucleocapsid	GQTVTKKSAAEASKK	243	257	Positive
	SARS-CoV-2	nucleocapsid	QTVTKKSAAEASKKP	244	258	Positive
	SARS-CoV-2	nucleocapsid	TVTKKSAAEASKKPR	245	259	Positive
	SARS-CoV-2	nucleocapsid	KKSAAEASKKPRQKR	248	262	Positive
	SARS-CoV-2	nucleocapsid	EASKKPRQKRTATKA	253	267	Overlapping
	SARS-CoV-2	nucleocapsid	SKKPRQKRTATKAYN	255	269	Negative
	SARS-CoV-2	nucleocapsid	KKPRQKRTATKAYNV	256	270	Positive
	SARS-CoV-2	nucleocapsid	GRRGPEQTQGNFGDQ	275	289	Overlapping
	SARS-CoV-2	nucleocapsid	RRGPEQTQGNFGDQE	276	290	Negative
	SARS-CoV-2	nucleocapsid	RGPEQTQGNFGDQEL	277	291	Negative
	SARS-CoV-2	nucleocapsid	GPEQTQGNFGDQELI	278	292	Overlapping
	SARS-CoV-2	nucleocapsid	PEQTQGNFGDQELIR	279	293	Overlapping
	SARS-CoV-2	nucleocapsid	EQTQGNFGDQELIRQ	280	294	Overlapping
	SARS-CoV-2	nucleocapsid	QGNFGDQELIRQGTD	283	297	Negative
	SARS-CoV-2	nucleocapsid	GNFGDQELIRQGTDY	284	298	Negative
	SARS-CoV-2	nucleocapsid	NFGDQELIRQGTDYK	285	299	Negative
	SARS-CoV-2	nucleocapsid	QELIRQGTDYKHWPQ	289	303	Positive
	SARS-CoV-2	nucleocapsid	ELIRQGTDYKHWPQI	290	304	Overlapping
	SARS-CoV-2	nucleocapsid	GTDYKHWPQIAQFAP	295	309	Negative
	SARS-CoV-2	nucleocapsid	TDYKHWPQIAQFAPS	296	310	Positive
	SARS-CoV-2	nucleocapsid	GMSRIGMEVTPSGTW	316	330	Overlapping
	SARS-CoV-2	nucleocapsid	GMEVTPSGTWLTYTG	321	335	Overlapping
	SARS-CoV-2	nucleocapsid	EVTPSGTWLTYTGAI	323	337	Overlapping
	SARS-CoV-2	nucleocapsid	TYTGAIKLDDKDPNF	332	346	Positive
	SARS-CoV-2	nucleocapsid	GAIKLDDKDPNFKDQ	335	349	Negative
	SARS-CoV-2	nucleocapsid	KLDDKDPNFKDQVIL	338	352	Positive
	SARS-CoV-2	nucleocapsid	LDDKDPNFKDQVILL	339	353	Positive
	SARS-CoV-2	nucleocapsid	KDPNFKDQVILLNKH	342	356	Negative
	SARS-CoV-2	nucleocapsid	NFKDQVILLNKHIDA	345	359	Positive
	SARS-CoV-2	nucleocapsid	NKHIDAYKTFPPTEP	354	368	Positive
	SARS-CoV-2	nucleocapsid	DAYKTFPPTEPKKDK	358	372	Positive
	SARS-CoV-2	nucleocapsid	YKTFPPTEPKKDKKK	360	374	Positive
	SARS-CoV-2	nucleocapsid	KTFPPTEPKKDKKKK	361	375	Positive
	SARS-CoV-2	nucleocapsid	TFPPTEPKKDKKKKA	362	376	Positive
	SARS-CoV-2	nucleocapsid	FPPTEPKKDKKKKAD	363	377	Positive
	SARS-CoV-2	nucleocapsid	PPTEPKKDKKKKADE	364	378	Negative
	SARS-CoV-2	nucleocapsid	PTEPKKDKKKKADET	365	379	Positive
	SARS-CoV-2	nucleocapsid	TEPKKDKKKKADETQ	366	380	Positive
	SARS-CoV-2	nucleocapsid	EPKKDKKKKADETQA	367	381	Overlapping
	SARS-CoV-2	nucleocapsid	ADETQALPQRQKKQQ	376	390	Positive
	SARS-CoV-2	nucleocapsid	DETQALPQRQKKQQT	377	391	Overlapping
	SARS-CoV-2	nucleocapsid	ETQALPQRQKKQQTV	378	392	Overlapping
	SARS-CoV-2	nucleocapsid	KQQTVTLLPAADLDD	388	402	Negative
	SARS-CoV-2	nucleocapsid	QQTVTLLPAADLDDF	389	403	Negative
	SARS-CoV-2	nucleocapsid	QTVTLLPAADLDDFS	390	404	Negative
	SARS-CoV-2	nucleocapsid	TVTLLPAADLDDFSK	391	405	Positive
	SARS-CoV-2	nucleocapsid	VTLLPAADLDDFSKQ	392	406	Negative
	SARS-CoV-2	nucleocapsid	TLLPAADLDDFSKQL	393	407	Positive
	SARS-CoV-2	nucleocapsid	LPAADLDDFSKQLQQ	395	409	Negative
	SARS-CoV-2	nucleocapsid	PAADLDDFSKQLQQS	396	410	Positive
	SARS-CoV-2	nucleocapsid	PAADLDDFSKQLQQS	396	410	Negative
	SARS-CoV-2	nucleocapsid	AADLDDFSKQLQQSM	397	411	Negative
	SARS-CoV-2	nucleocapsid	SMSSADSTQAGSGSG	410	419	Positive
	SARS-CoV-2	orf1ab	GSGMESLVPGFNEKT	1	12	Positive
	SARS-CoV-2	orf1ab	GSGSGSGMESLVPGF	1	8	Positive
	SARS-CoV-2	orf1ab	GSGSGMESLVPGFNE	1	10	Negative
	SARS-CoV-2	orf1ab	GSGSGSGMESLVPGF	1	8	Negative
	SARS-CoV-2	orf1ab	GMESLVPGFNEKTHV	1	14	Overlapping
	SARS-CoV-2	orf1ab	GSGSGMESLVPGFNE	1	10	Overlapping
	SARS-CoV-2	orf1ab	ESLVPGFNEKTHVQL	2	16	Overlapping
	SARS-CoV-2	orf1ab	EKTHVQLSLPVLQVR	10	24	Overlapping
	SARS-CoV-2	orf1ab	QVRDVLVRGFGDSVE	22	36	Positive
	SARS-CoV-2	orf1ab	RDVLVRGFGDSVEEV	24	38	Positive
	SARS-CoV-2	orf1ab	VRGFGDSVEEVLSEA	28	42	Positive
	SARS-CoV-2	orf1ab	GFGDSVEEVLSEARQ	30	44	Negative
	SARS-CoV-2	orf1ab	GDSVEEVLSEARQHL	32	46	Overlapping
	SARS-CoV-2	orf1ab	SVEEVLSEARQHLKD	34	48	Overlapping
	SARS-CoV-2	orf1ab	EEVLSEARQHLKDGT	36	50	Overlapping
	SARS-CoV-2	orf1ab	QHLKDGTCGLVEVEK	44	58	Positive
	SARS-CoV-2	orf1ab	GLVEVEKGVLPQLEQ	52	66	Overlapping
	SARS-CoV-2	orf1ab	KRSDARTAPHGHVMV	72	86	Positive
	SARS-CoV-2	orf1ab	SDARTAPHGHVMVEL	74	88	Positive
	SARS-CoV-2	orf1ab	ARTAPHGHVMVELVA	76	90	Positive
	SARS-CoV-2	orf1ab	TAPHGHVMVELVAEL	78	92	Positive
	SARS-CoV-2	orf1ab	PHGHVMVELVAELEG	80	94	Positive
	SARS-CoV-2	orf1ab	LVAELEGIQYGRSGE	88	102	Positive
	SARS-CoV-2	orf1ab	GIQYGRSGETLGVLV	94	108	Negative
	SARS-CoV-2	orf1ab	GRSGETLGVLVPHVG	98	112	Negative
	SARS-CoV-2	orf1ab	SGETLGVLVPHVGEI	100	114	Positive
	SARS-CoV-2	orf1ab	ETLGVLVPHVGEIPV	102	116	Overlapping
	SARS-CoV-2	orf1ab	KVLLRKNGNKGAGGH	120	134	Positive
	SARS-CoV-2	orf1ab	NKGAGGHSYGADLKS	128	142	Positive
	SARS-CoV-2	orf1ab	GAGGHSYGADLKSFD	130	144	Positive
	SARS-CoV-2	orf1ab	GGHSYGADLKSFDLG	132	146	Negative
	SARS-CoV-2	orf1ab	ADLKSFDLGDELGTD	138	152	Negative
	SARS-CoV-2	orf1ab	SFDLGDELGTDPYED	142	156	Overlapping
	SARS-CoV-2	orf1ab	DLGDELGTDPYEDFQ	144	158	Overlapping
	SARS-CoV-2	orf1ab	GDELGTDPYEDFQEN	146	160	Overlapping
	SARS-CoV-2	orf1ab	ELGTDPYEDFQENWN	148	162	Negative
	SARS-CoV-2	orf1ab	ELGTDPYEDFQENWN	148	162	Overlapping
	SARS-CoV-2	orf1ab	GTDPYEDFQENWNTK	150	164	Overlapping
	SARS-CoV-2	orf1ab	DPYEDFQENWNTKHS	152	166	Negative
	SARS-CoV-2	orf1ab	DFQENWNTKHSSGVT	156	170	Negative
	SARS-CoV-2	orf1ab	QENWNTKHSSGVTRE	158	172	Negative
	SARS-CoV-2	orf1ab	NWNTKHSSGVTRELM	160	174	Positive
	SARS-CoV-2	orf1ab	NTKHSSGVTRELMRE	162	176	Overlapping
	SARS-CoV-2	orf1ab	KHSSGVTRELMRELN	164	178	Negative
	SARS-CoV-2	orf1ab	GVTRELMRELNGGAY	168	182	Negative
	SARS-CoV-2	orf1ab	TRELMRELNGGAYTR	170	184	Negative
	SARS-CoV-2	orf1ab	ELMRELNGGAYTRYV	172	186	Negative
	SARS-CoV-2	orf1ab	ELMRELNGGAYTRYV	172	186	Overlapping
	SARS-CoV-2	orf1ab	MRELNGGAYTRYVDN	174	188	Positive
	SARS-CoV-2	orf1ab	ELNGGAYTRYVDNNF	176	190	Negative
	SARS-CoV-2	orf1ab	ELNGGAYTRYVDNNF	176	190	Overlapping
	SARS-CoV-2	orf1ab	GPDGYPLECIKDLLA	192	206	Positive
	SARS-CoV-2	orf1ab	DGYPLECIKDLLARA	194	208	Positive
	SARS-CoV-2	orf1ab	SEQLDFIDTKRGVYC	216	230	Positive
	SARS-CoV-2	orf1ab	IDTKRGVYCCREHEH	222	236	Positive
	SARS-CoV-2	orf1ab	CCREHEHEIAWYTER	230	244	Overlapping
	SARS-CoV-2	orf1ab	REHEHEIAWYTERSE	232	246	Overlapping
	SARS-CoV-2	orf1ab	HEHEIAWYTERSEKS	234	248	Positive
	SARS-CoV-2	orf1ab	TERSEKSYELQTPFE	242	256	Overlapping
	SARS-CoV-2	orf1ab	RSEKSYELQTPFEIK	244	258	Negative
	SARS-CoV-2	orf1ab	EKSYELQTPFEIKLA	246	260	Overlapping
	SARS-CoV-2	orf1ab	SYELQTPFEIKLAKK	248	262	Overlapping
	SARS-CoV-2	orf1ab	ELQTPFEIKLAKKFD	250	264	Negative
	SARS-CoV-2	orf1ab	ELQTPFEIKLAKKFD	250	264	Overlapping
	SARS-CoV-2	orf1ab	PFEIKLAKKFDTFNG	254	268	Positive
	SARS-CoV-2	orf1ab	EIKLAKKFDTFNGEC	256	270	Overlapping
	SARS-CoV-2	orf1ab	GECPNFVFPLNSIIK	268	282	Negative
	SARS-CoV-2	orf1ab	NFVFPLNSIIKTIQP	272	286	Positive
	SARS-CoV-2	orf1ab	KTIQPRVEKKKLDGF	282	296	Positive
	SARS-CoV-2	orf1ab	KKKLDGFMGRIRSVY	290	304	Negative
	SARS-CoV-2	orf1ab	DGFMGRIRSVYPVAS	294	308	Positive
	SARS-CoV-2	orf1ab	NECNQMCLSTLMKCD	310	324	Positive
	SARS-CoV-2	orf1ab	KCDHCGETSWQTGDF	322	336	Positive
	SARS-CoV-2	orf1ab	CGETSWQTGDFVKAT	326	340	Overlapping
	SARS-CoV-2	orf1ab	ETSWQTGDFVKATCE	328	342	Overlapping
	SARS-CoV-2	orf1ab	TCEFCGTENLTKEGA	340	354	Positive
	SARS-CoV-2	orf1ab	EFCGTENLTKEGATT	342	356	Overlapping
	SARS-CoV-2	orf1ab	NLTKEGATTCGYLPQ	348	362	Positive
	SARS-CoV-2	orf1ab	TKEGATTCGYLPQNA	350	364	Negative
	SARS-CoV-2	orf1ab	EGATTCGYLPQNAVV	352	366	Negative
	SARS-CoV-2	orf1ab	EGATTCGYLPQNAVV	352	366	Overlapping
	SARS-CoV-2	orf1ab	QNAVVKIYCPACHNS	362	376	Positive
	SARS-CoV-2	orf1ab	AVVKIYCPACHNSEV	364	378	Positive
	SARS-CoV-2	orf1ab	IYCPACHNSEVGPEH	368	382	Positive
	SARS-CoV-2	orf1ab	HNSEVGPEHSLAEYH	374	388	Positive
	SARS-CoV-2	orf1ab	SEVGPEHSLAEYHNE	376	390	Positive
	SARS-CoV-2	orf1ab	VGPEHSLAEYHNESG	378	392	Positive
	SARS-CoV-2	orf1ab	PEHSLAEYHNESGLK	380	394	Positive
	SARS-CoV-2	orf1ab	EYHNESGLKTILRKG	386	400	Overlapping
	SARS-CoV-2	orf1ab	ESGLKTILRKGGRTI	390	404	Overlapping
	SARS-CoV-2	orf1ab	NIGCNHTGVVGEGSE	430	444	Negative
	SARS-CoV-2	orf1ab	GCNHTGVVGEGSEGL	432	446	Negative
	SARS-CoV-2	orf1ab	NHTGVVGEGSEGLND	434	448	Overlapping
	SARS-CoV-2	orf1ab	TGVVGEGSEGLNDNL	436	450	Negative
	SARS-CoV-2	orf1ab	VVGEGSEGLNDNLLE	438	452	Overlapping
	SARS-CoV-2	orf1ab	GEGSEGLNDNLLEIL	440	454	Overlapping
	SARS-CoV-2	orf1ab	EGLNDNLLEILQKEK	444	458	Negative
	SARS-CoV-2	orf1ab	EGLNDNLLEILQKEK	444	458	Overlapping
	SARS-CoV-2	orf1ab	EILQKEKVNINIVGD	452	466	Negative
	SARS-CoV-2	orf1ab	EILQKEKVNINIVGD	452	466	Overlapping
	SARS-CoV-2	orf1ab	KVNINIVGDFKLNEE	458	472	Positive
	SARS-CoV-2	orf1ab	NINIVGDFKLNEEIA	460	474	Positive
	SARS-CoV-2	orf1ab	NIVGDFKLNEEIAII	462	476	Positive
	SARS-CoV-2	orf1ab	NEEIAIILASFSAST	470	484	Overlapping
	SARS-CoV-2	orf1ab	ASTSAFVETVKGLDY	482	496	Negative
	SARS-CoV-2	orf1ab	VETVKGLDYKAFKQI	488	502	Positive
	SARS-CoV-2	orf1ab	IVESCGNFKVTKGKA	502	516	Positive
	SARS-CoV-2	orf1ab	ESCGNFKVTKGKAKK	504	518	Negative
	SARS-CoV-2	orf1ab	YAFASEAARVVRSIF	534	548	Negative
	SARS-CoV-2	orf1ab	FASEAARVVRSIFSR	536	550	Positive
	SARS-CoV-2	orf1ab	RTLETAQNSVRVLQK	550	564	Negative
	SARS-CoV-2	orf1ab	LDGISQYSLRLIDAM	570	584	Negative
	SARS-CoV-2	orf1ab	GISQYSLRLIDAMMF	572	586	Negative
	SARS-CoV-2	orf1ab	DAMMFTSDLATNNLV	582	596	Positive
	SARS-CoV-2	orf1ab	SDLATNNLVVMAYIT	588	602	Positive
	SARS-CoV-2	orf1ab	TNNLVVMAYITGGVV	592	606	Negative
	SARS-CoV-2	orf1ab	NLVVMAYITGGVVQL	594	608	Positive
	SARS-CoV-2	orf1ab	VVMAYITGGVVQLTS	596	610	Positive
	SARS-CoV-2	orf1ab	GVVQLTSQWLTNIFG	604	618	Negative
	SARS-CoV-2	orf1ab	GTVYEKLKPVLDWLE	618	632	Negative
	SARS-CoV-2	orf1ab	VYEKLKPVLDWLEEK	620	634	Negative
	SARS-CoV-2	orf1ab	EKLKPVLDWLEEKFK	622	636	Overlapping
	SARS-CoV-2	orf1ab	PVLDWLEEKFKEGVE	626	640	Overlapping
	SARS-CoV-2	orf1ab	WLEEKFKEGVEFLRD	630	644	Overlapping
	SARS-CoV-2	orf1ab	EEKFKEGVEFLRDGW	632	646	Overlapping
	SARS-CoV-2	orf1ab	KEGVEFLRDGWEIVK	636	650	Overlapping
	SARS-CoV-2	orf1ab	GVEFLRDGWEIVKFI	638	652	Negative
	SARS-CoV-2	orf1ab	EFLRDGWEIVKFIST	640	654	Overlapping
	SARS-CoV-2	orf1ab	EIVGGQIVTCAKEIK	658	672	Negative
	SARS-CoV-2	orf1ab	EIKESVQTFFKLVNK	670	684	Overlapping
	SARS-CoV-2	orf1ab	NLGETFVTHSKGLYR	704	718	Positive
	SARS-CoV-2	orf1ab	GETFVTHSKGLYRKC	706	720	Negative
	SARS-CoV-2	orf1ab	REETGLLMPLKAPKE	724	738	Positive
	SARS-CoV-2	orf1ab	ETGLLMPLKAPKEII	726	740	Negative
	SARS-CoV-2	orf1ab	GLLMPLKAPKEIIFL	728	742	Negative
	SARS-CoV-2	orf1ab	LMPLKAPKEIIFLEG	730	744	Positive
	SARS-CoV-2	orf1ab	PLKAPKEIIFLEGET	732	746	Positive
	SARS-CoV-2	orf1ab	PKEIIFLEGETLPTE	736	750	Overlapping
	SARS-CoV-2	orf1ab	EIIFLEGETLPTEVL	738	752	Negative
	SARS-CoV-2	orf1ab	EIIFLEGETLPTEVL	738	752	Overlapping
	SARS-CoV-2	orf1ab	IFLEGETLPTEVLTE	740	754	Negative
	SARS-CoV-2	orf1ab	LEGETLPTEVLTEEV	742	756	Positive
	SARS-CoV-2	orf1ab	GETLPTEVLTEEVVL	744	758	Overlapping
	SARS-CoV-2	orf1ab	TLPTEVLTEEVVLKT	746	760	Negative
	SARS-CoV-2	orf1ab	TLPTEVLTEEVVLKT	746	760	Overlapping
	SARS-CoV-2	orf1ab	PTEVLTEEVVLKTGD	748	762	Positive
	SARS-CoV-2	orf1ab	PTEVLTEEVVLKTGD	748	762	Overlapping
	SARS-CoV-2	orf1ab	EVLTEEVVLKTGDLQ	750	764	Overlapping
	SARS-CoV-2	orf1ab	LTEEVVLKTGDLQPL	752	766	Overlapping
	SARS-CoV-2	orf1ab	EEVVLKTGDLQPLEQ	754	768	Overlapping
	SARS-CoV-2	orf1ab	TGDLQPLEQPTSEAV	760	774	Positive
	SARS-CoV-2	orf1ab	DLQPLEQPTSEAVEA	762	776	Positive
	SARS-CoV-2	orf1ab	QPLEQPTSEAVEAPL	764	778	Positive
	SARS-CoV-2	orf1ab	LEQPTSEAVEAPLVG	766	780	Positive
	SARS-CoV-2	orf1ab	QPTSEAVEAPLVGTP	768	782	Positive
	SARS-CoV-2	orf1ab	TSEAVEAPLVGTPVC	770	784	Positive
	SARS-CoV-2	orf1ab	EAVEAPLVGTPVCIN	772	786	Overlapping
	SARS-CoV-2	orf1ab	LVGTPVCINGLMLLE	778	792	Negative
	SARS-CoV-2	orf1ab	NGLMLLEIKDTEKYC	786	800	Positive
	SARS-CoV-2	orf1ab	LLEIKDTEKYCALAP	790	804	Positive
	SARS-CoV-2	orf1ab	EIKDTEKYCALAPNM	792	806	Overlapping
	SARS-CoV-2	orf1ab	TEKYCALAPNMMVTN	796	810	Positive
	SARS-CoV-2	orf1ab	KYCALAPNMMVTNNT	798	812	Negative
	SARS-CoV-2	orf1ab	GAPTKVTFGDDTVIE	818	832	Positive
	SARS-CoV-2	orf1ab	PTKVTFGDDTVIEVQ	820	834	Positive
	SARS-CoV-2	orf1ab	GDDTVIEVQGYKSVN	826	840	Negative
	SARS-CoV-2	orf1ab	VIEVQGYKSVNITFE	830	844	Positive
	SARS-CoV-2	orf1ab	EVQGYKSVNITFELD	832	846	Negative
	SARS-CoV-2	orf1ab	EVQGYKSVNITFELD	832	846	Overlapping
	SARS-CoV-2	orf1ab	NITFELDERIDKVLN	840	854	Positive
	SARS-CoV-2	orf1ab	TFELDERIDKVLNEK	842	856	Overlapping
	SARS-CoV-2	orf1ab	ELDERIDKVLNEKCS	844	858	Negative
	SARS-CoV-2	orf1ab	ELDERIDKVLNEKCS	844	858	Overlapping
	SARS-CoV-2	orf1ab	NEKCSAYTVELGTEV	854	868	Positive
	SARS-CoV-2	orf1ab	YTVELGTEVNEFACV	860	874	Negative
	SARS-CoV-2	orf1ab	TEVNEFACVVADAVI	866	880	Overlapping
	SARS-CoV-2	orf1ab	EFACVVADAVIKTLQ	870	884	Overlapping
	SARS-CoV-2	orf1ab	ADAVIKTLQPVSELL	876	890	Negative
	SARS-CoV-2	orf1ab	TLQPVSELLTPLGID	882	896	Negative
	SARS-CoV-2	orf1ab	ELLTPLGIDLDEWSM	888	902	Negative
	SARS-CoV-2	orf1ab	ELLTPLGIDLDEWSM	888	902	Overlapping
	SARS-CoV-2	orf1ab	PLGIDLDEWSMATYY	892	906	Overlapping
	SARS-CoV-2	orf1ab	GIDLDEWSMATYYLF	894	908	Negative
	SARS-CoV-2	orf1ab	DLDEWSMATYYLFDE	896	910	Positive
	SARS-CoV-2	orf1ab	DEWSMATYYLFDESG	898	912	Positive
	SARS-CoV-2	orf1ab	WSMATYYLFDESGEF	900	914	Positive
	SARS-CoV-2	orf1ab	FDESGEFKLASHMYC	908	922	Negative
	SARS-CoV-2	orf1ab	FDESGEFKLASHMYC	908	922	Overlapping
	SARS-CoV-2	orf1ab	ESGEFKLASHMYCSF	910	924	Overlapping
	SARS-CoV-2	orf1ab	SHMYCSFYPPDEDEE	918	932	Positive
	SARS-CoV-2	orf1ab	MYCSFYPPDEDEEEG	920	934	Positive
	SARS-CoV-2	orf1ab	CSFYPPDEDEEEGDC	922	936	Overlapping
	SARS-CoV-2	orf1ab	FYPPDEDEEEGDCEE	924	938	Overlapping
	SARS-CoV-2	orf1ab	PPDEDEEEGDCEEEE	926	940	Overlapping
	SARS-CoV-2	orf1ab	DEDEEEGDCEEEEFE	928	942	Positive
	SARS-CoV-2	orf1ab	DEDEEEGDCEEEEFE	928	942	Overlapping
	SARS-CoV-2	orf1ab	DEEEGDCEEEEFEPS	930	944	Overlapping
	SARS-CoV-2	orf1ab	EEGDCEEEEFEPSTQ	932	946	Overlapping
	SARS-CoV-2	orf1ab	GDCEEEEFEPSTQYE	934	948	Overlapping
	SARS-CoV-2	orf1ab	CEEEEFEPSTQYEYG	936	950	Overlapping
	SARS-CoV-2	orf1ab	EEEFEPSTQYEYGTE	938	952	Overlapping
	SARS-CoV-2	orf1ab	EFEPSTQYEYGTEDD	940	954	Overlapping
	SARS-CoV-2	orf1ab	EPSTQYEYGTEDDYQ	942	956	Positive
	SARS-CoV-2	orf1ab	EYGTEDDYQGKPLEF	948	962	Overlapping
	SARS-CoV-2	orf1ab	GTEDDYQGKPLEFGA	950	964	Overlapping
	SARS-CoV-2	orf1ab	EDDYQGKPLEFGATS	952	966	Positive
	SARS-CoV-2	orf1ab	EDDYQGKPLEFGATS	952	966	Overlapping
	SARS-CoV-2	orf1ab	FGATSAALQPEEEQE	962	976	Overlapping
	SARS-CoV-2	orf1ab	ATSAALQPEEEQEED	964	978	Positive
	SARS-CoV-2	orf1ab	ATSAALQPEEEQEED	964	978	Overlapping
	SARS-CoV-2	orf1ab	SAALQPEEEQEEDWL	966	980	Overlapping
	SARS-CoV-2	orf1ab	ALQPEEEQEEDWLDD	968	982	Overlapping
	SARS-CoV-2	orf1ab	QPEEEQEEDWLDDDS	970	984	Overlapping
	SARS-CoV-2	orf1ab	EEEQEEDWLDDDSQQ	972	986	Overlapping
	SARS-CoV-2	orf1ab	EQEEDWLDDDSQQTV	974	988	Positive
	SARS-CoV-2	orf1ab	EQEEDWLDDDSQQTV	974	988	Overlapping
	SARS-CoV-2	orf1ab	EEDWLDDDSQQTVGQ	976	990	Overlapping
	SARS-CoV-2	orf1ab	DWLDDDSQQTVGQQD	978	992	Positive
	SARS-CoV-2	orf1ab	DDSQQTVGQQDGSED	982	996	Positive
	SARS-CoV-2	orf1ab	VGQQDGSEDNQTTTI	988	1002	Positive
	SARS-CoV-2	orf1ab	DGSEDNQTTTIQTIV	992	1006	Overlapping
	SARS-CoV-2	orf1ab	SEDNQTTTIQTIVEV	994	1008	Positive
	SARS-CoV-2	orf1ab	IQTIVEVQPQLEMEL	1002	1016	Positive
	SARS-CoV-2	orf1ab	TIVEVQPQLEMELTP	1004	1018	Positive
	SARS-CoV-2	orf1ab	VQPQLEMELTPVVQT	1008	1022	Positive
	SARS-CoV-2	orf1ab	PQLEMELTPVVQTIE	1010	1024	Positive
	SARS-CoV-2	orf1ab	LEMELTPVVQTIEVN	1012	1026	Negative
	SARS-CoV-2	orf1ab	LTPVVQTIEVNSFSG	1016	1030	Positive
	SARS-CoV-2	orf1ab	PVVQTIEVNSFSGYL	1018	1032	Overlapping
	SARS-CoV-2	orf1ab	VQTIEVNSFSGYLKL	1020	1034	Positive
	SARS-CoV-2	orf1ab	TIEVNSFSGYLKLTD	1022	1036	Positive
	SARS-CoV-2	orf1ab	EVNSFSGYLKLTDNV	1024	1038	Positive
	SARS-CoV-2	orf1ab	LTDNVYIKNADIVEE	1034	1048	Overlapping
	SARS-CoV-2	orf1ab	DNVYIKNADIVEEAK	1036	1050	Positive
	SARS-CoV-2	orf1ab	VYIKNADIVEEAKKV	1038	1052	Positive
	SARS-CoV-2	orf1ab	NADIVEEAKKVKPTV	1042	1056	Overlapping
	SARS-CoV-2	orf1ab	EAKKVKPTVVVNAAN	1048	1062	Overlapping
	SARS-CoV-2	orf1ab	VKPTVVVNAANVYLK	1052	1066	Positive
	SARS-CoV-2	orf1ab	KHGGGVAGALNKATN	1066	1080	Negative
	SARS-CoV-2	orf1ab	GGGVAGALNKATNNA	1068	1082	Negative
	SARS-CoV-2	orf1ab	GVAGALNKATNNAMQ	1070	1084	Negative
	SARS-CoV-2	orf1ab	NKATNNAMQVESDDY	1076	1090	Positive
	SARS-CoV-2	orf1ab	NNAMQVESDDYIATN	1080	1094	Positive
	SARS-CoV-2	orf1ab	AMQVESDDYIATNGP	1082	1096	Negative
	SARS-CoV-2	orf1ab	QVESDDYIATNGPLK	1084	1098	Overlapping
	SARS-CoV-2	orf1ab	ESDDYIATNGPLKVG	1086	1100	Positive
	SARS-CoV-2	orf1ab	ESDDYIATNGPLKVG	1086	1100	Overlapping
	SARS-CoV-2	orf1ab	KVGGSCVLSGHNLAK	1098	1112	Negative
	SARS-CoV-2	orf1ab	GGSCVLSGHNLAKHC	1100	1114	Positive
	SARS-CoV-2	orf1ab	SCVLSGHNLAKHCLH	1102	1116	Positive
	SARS-CoV-2	orf1ab	KGEDIQLLKSAYENF	1124	1138	Overlapping
	SARS-CoV-2	orf1ab	EDIQLLKSAYENFNQ	1126	1140	Overlapping
	SARS-CoV-2	orf1ab	IQLLKSAYENFNQHE	1128	1142	Positive
	SARS-CoV-2	orf1ab	ENFNQHEVLLAPLLS	1136	1150	Overlapping
	SARS-CoV-2	orf1ab	QHEVLLAPLLSAGIF	1140	1154	Positive
	SARS-CoV-2	orf1ab	EVLLAPLLSAGIFGA	1142	1156	Negative
	SARS-CoV-2	orf1ab	EVLLAPLLSAGIFGA	1142	1156	Overlapping
	SARS-CoV-2	orf1ab	ADPIHSLRVCVDTVR	1156	1170	Positive
	SARS-CoV-2	orf1ab	PIHSLRVCVDTVRTN	1158	1172	Overlapping
	SARS-CoV-2	orf1ab	EMKSEKQVEQKIAEI	1192	1206	Overlapping
	SARS-CoV-2	orf1ab	KSEKQVEQKIAEIPK	1194	1208	Positive
	SARS-CoV-2	orf1ab	EKQVEQKIAEIPKEE	1196	1210	Overlapping
	SARS-CoV-2	orf1ab	EQKIAEIPKEEVKPF	1200	1214	Overlapping
	SARS-CoV-2	orf1ab	KIAEIPKEEVKPFIT	1202	1216	Positive
	SARS-CoV-2	orf1ab	AEIPKEEVKPFITES	1204	1218	Positive
	SARS-CoV-2	orf1ab	IPKEEVKPFITESKP	1206	1220	Positive
	SARS-CoV-2	orf1ab	IPKEEVKPFITESKP	1206	1220	Negative
	SARS-CoV-2	orf1ab	KEEVKPFITESKPSV	1208	1222	Overlapping
	SARS-CoV-2	orf1ab	EVKPFITESKPSVEQ	1210	1224	Negative
	SARS-CoV-2	orf1ab	SKPSVEQRKQDDKKI	1218	1232	Negative
	SARS-CoV-2	orf1ab	ACVEEVTTTLEETKF	1234	1248	Positive
	SARS-CoV-2	orf1ab	VEEVTTTLEETKFLT	1236	1250	Overlapping
	SARS-CoV-2	orf1ab	EVTTTLEETKFLTEN	1238	1252	Negative
	SARS-CoV-2	orf1ab	EVTTTLEETKFLTEN	1238	1252	Overlapping
	SARS-CoV-2	orf1ab	TLEETKFLTENLLLY	1242	1256	Positive
	SARS-CoV-2	orf1ab	EETKFLTENLLLYID	1244	1258	Overlapping
	SARS-CoV-2	orf1ab	TENLLLYIDINGNLH	1250	1264	Positive
	SARS-CoV-2	orf1ab	NLLLYIDINGNLHPD	1252	1266	Positive
	SARS-CoV-2	orf1ab	NGNLHPDSATLVSDI	1260	1274	Positive
	SARS-CoV-2	orf1ab	NLHPDSATLVSDIDI	1262	1276	Positive
	SARS-CoV-2	orf1ab	SDIDITFLKKDAPYI	1272	1286	Positive
	SARS-CoV-2	orf1ab	IVGDVVQEGVLTAVV	1286	1300	Positive
	SARS-CoV-2	orf1ab	GDVVQEGVLTAVVIP	1288	1302	Negative
	SARS-CoV-2	orf1ab	GVLTAVVIPTKKAGG	1294	1308	Negative
	SARS-CoV-2	orf1ab	GTTEMLAKALRKVPT	1308	1322	Negative
	SARS-CoV-2	orf1ab	TEMLAKALRKVPTDN	1310	1324	Overlapping
	SARS-CoV-2	orf1ab	TDNYITTYPGQGLNG	1322	1336	Positive
	SARS-CoV-2	orf1ab	PGQGLNGYTVEEAKT	1330	1344	Positive
	SARS-CoV-2	orf1ab	GYTVEEAKTVLKKCK	1336	1350	Negative
	SARS-CoV-2	orf1ab	TVEEAKTVLKKCKSA	1338	1352	Overlapping
	SARS-CoV-2	orf1ab	EEAKTVLKKCKSAFY	1340	1354	Overlapping
	SARS-CoV-2	orf1ab	AFYILPSIISNEKQE	1352	1366	Negative
	SARS-CoV-2	orf1ab	KQEILGTVSWNLREM	1364	1378	Positive
	SARS-CoV-2	orf1ab	EILGTVSWNLREMLA	1366	1380	Negative
	SARS-CoV-2	orf1ab	EILGTVSWNLREMLA	1366	1380	Overlapping
	SARS-CoV-2	orf1ab	TVSWNLREMLAHAEE	1370	1384	Positive
	SARS-CoV-2	orf1ab	NLREMLAHAEETRKL	1374	1388	Positive
	SARS-CoV-2	orf1ab	REMLAHAEETRKLMP	1376	1390	Positive
	SARS-CoV-2	orf1ab	AHAEETRKLMPVCVE	1380	1394	Positive
	SARS-CoV-2	orf1ab	ETRKLMPVCVETKAI	1384	1398	Overlapping
	SARS-CoV-2	orf1ab	PVCVETKAIVSTIQR	1390	1404	Overlapping
	SARS-CoV-2	orf1ab	ETKAIVSTIQRKYKG	1394	1408	Positive
	SARS-CoV-2	orf1ab	KAIVSTIQRKYKGIK	1396	1410	Positive
	SARS-CoV-2	orf1ab	IQRKYKGIKIQEGVV	1402	1416	Negative
	SARS-CoV-2	orf1ab	RKYKGIKIQEGVVDY	1404	1418	Negative
	SARS-CoV-2	orf1ab	YKGIKIQEGVVDYGA	1406	1420	Negative
	SARS-CoV-2	orf1ab	GIKIQEGVVDYGARF	1408	1422	Negative
	SARS-CoV-2	orf1ab	GVVDYGARFYFYTSK	1414	1428	Negative
	SARS-CoV-2	orf1ab	TVASLINTLNDLNET	1430	1444	Negative
	SARS-CoV-2	orf1ab	NTLNDLNETLVTMPL	1436	1450	Overlapping
	SARS-CoV-2	orf1ab	NETLVTMPLGYVTHG	1442	1456	Positive
	SARS-CoV-2	orf1ab	TLVTMPLGYVTHGLN	1444	1458	Positive
	SARS-CoV-2	orf1ab	VTMPLGYVTHGLNLE	1446	1460	Positive
	SARS-CoV-2	orf1ab	LGYVTHGLNLEEAAR	1450	1464	Positive
	SARS-CoV-2	orf1ab	THGLNLEEAARYMRS	1454	1468	Negative
	SARS-CoV-2	orf1ab	GLNLEEAARYMRSLK	1456	1470	Negative
	SARS-CoV-2	orf1ab	NLEEAARYMRSLKVP	1458	1472	Positive
	SARS-CoV-2	orf1ab	EEAARYMRSLKVPAT	1460	1474	Overlapping
	SARS-CoV-2	orf1ab	LTSSSKTPEEHFIET	1490	1504	Positive
	SARS-CoV-2	orf1ab	SSSKTPEEHFIETIS	1492	1506	Positive
	SARS-CoV-2	orf1ab	SKTPEEHFIETISLA	1494	1508	Negative
	SARS-CoV-2	orf1ab	TPEEHFIETISLAGS	1496	1510	Overlapping
	SARS-CoV-2	orf1ab	EEHFIETISLAGSYK	1498	1512	Overlapping
	SARS-CoV-2	orf1ab	IETISLAGSYKDWSY	1502	1516	Positive
	SARS-CoV-2	orf1ab	SYKDWSYSGQSTQLG	1510	1524	Positive
	SARS-CoV-2	orf1ab	KDWSYSGQSTQLGIE	1512	1526	Negative
	SARS-CoV-2	orf1ab	QLGIEFLKRGDKSVY	1522	1536	Negative
	SARS-CoV-2	orf1ab	GIEFLKRGDKSVYYT	1524	1538	Overlapping
	SARS-CoV-2	orf1ab	EFLKRGDKSVYYTSN	1526	1540	Overlapping
	SARS-CoV-2	orf1ab	NPTTFHLDGEVITFD	1540	1554	Positive
	SARS-CoV-2	orf1ab	FHLDGEVITFDNLKT	1544	1558	Negative
	SARS-CoV-2	orf1ab	GEVITFDNLKTLLSL	1548	1562	Negative
	SARS-CoV-2	orf1ab	TFDNLKTLLSLREVR	1552	1566	Negative
	SARS-CoV-2	orf1ab	EVRTIKVFTTVDNIN	1564	1578	Overlapping
	SARS-CoV-2	orf1ab	NINLHTQVVDMSMTY	1576	1590	Positive
	SARS-CoV-2	orf1ab	NLHTQVVDMSMTYGQ	1578	1592	Positive
	SARS-CoV-2	orf1ab	PTYLDGADVTKIKPH	1596	1610	Overlapping
	SARS-CoV-2	orf1ab	DGADVTKIKPHNSHE	1600	1614	Overlapping
	SARS-CoV-2	orf1ab	VTKIKPHNSHEGKTF	1604	1618	Positive
	SARS-CoV-2	orf1ab	KIKPHNSHEGKTFYV	1606	1620	Positive
	SARS-CoV-2	orf1ab	KPHNSHEGKTFYVLP	1608	1622	Positive
	SARS-CoV-2	orf1ab	HNSHEGKTFYVLPND	1610	1624	Positive
	SARS-CoV-2	orf1ab	SHEGKTFYVLPNDDT	1612	1626	Overlapping
	SARS-CoV-2	orf1ab	EGKTFYVLPNDDTLR	1614	1628	Negative
	SARS-CoV-2	orf1ab	EGKTFYVLPNDDTLR	1614	1628	Overlapping
	SARS-CoV-2	orf1ab	VLPNDDTLRVEAFEY	1620	1634	Positive
	SARS-CoV-2	orf1ab	DDTLRVEAFEYYHTT	1624	1638	Negative
	SARS-CoV-2	orf1ab	TLRVEAFEYYHTTDP	1626	1640	Positive
	SARS-CoV-2	orf1ab	RVEAFEYYHTTDPSF	1628	1642	Negative
	SARS-CoV-2	orf1ab	EAFEYYHTTDPSFLG	1630	1644	Overlapping
	SARS-CoV-2	orf1ab	TDPSFLGRYMSALNH	1638	1652	Positive
	SARS-CoV-2	orf1ab	ADNNCYLATALLTLQ	1670	1684	Negative
	SARS-CoV-2	orf1ab	NNCYLATALLTLQQI	1672	1686	Positive
	SARS-CoV-2	orf1ab	AGEAANFCALILAYC	1704	1718	Negative
	SARS-CoV-2	orf1ab	EAANFCALILAYCNK	1706	1720	Overlapping
	SARS-CoV-2	orf1ab	ILAYCNKTVGELGDV	1714	1728	Positive
	SARS-CoV-2	orf1ab	KTVGELGDVRETMSY	1720	1734	Positive
	SARS-CoV-2	orf1ab	VGELGDVRETMSYLF	1722	1736	Positive
	SARS-CoV-2	orf1ab	ELGDVRETMSYLFQH	1724	1738	Negative
	SARS-CoV-2	orf1ab	ELGDVRETMSYLFQH	1724	1738	Overlapping
	SARS-CoV-2	orf1ab	GDVRETMSYLFQHAN	1726	1740	Positive
	SARS-CoV-2	orf1ab	ETMSYLFQHANLDSC	1730	1744	Overlapping
	SARS-CoV-2	orf1ab	NLDSCKRVLNVVCKT	1740	1754	Positive
	SARS-CoV-2	orf1ab	CKTCGQQQTTLKGVE	1752	1766	Negative
	SARS-CoV-2	orf1ab	GQQQTTLKGVEAVMY	1756	1770	Negative
	SARS-CoV-2	orf1ab	GVEAVMYMGTLSYEQ	1764	1778	Negative
	SARS-CoV-2	orf1ab	EAVMYMGTLSYEQFK	1766	1780	Overlapping
	SARS-CoV-2	orf1ab	YMGTLSYEQFKKGVQ	1770	1784	Negative
	SARS-CoV-2	orf1ab	GTLSYEQFKKGVQIP	1772	1786	Negative
	SARS-CoV-2	orf1ab	KKGVQIPCTCGKQAT	1780	1794	Negative
	SARS-CoV-2	orf1ab	GVQIPCTCGKQATKY	1782	1796	Negative
	SARS-CoV-2	orf1ab	ASEYTGNYQCGHYKH	1824	1838	Positive
	SARS-CoV-2	orf1ab	EYTGNYQCGHYKHIT	1826	1840	Overlapping
	SARS-CoV-2	orf1ab	LLTKSSEYKGPITDV	1852	1866	Positive
	SARS-CoV-2	orf1ab	SSEYKGPITDVFYKE	1856	1870	Negative
	SARS-CoV-2	orf1ab	EYKGPITDVFYKENS	1858	1872	Overlapping
	SARS-CoV-2	orf1ab	KGPITDVFYKENSYT	1860	1874	Positive
	SARS-CoV-2	orf1ab	PITDVFYKENSYTTT	1862	1876	Overlapping
	SARS-CoV-2	orf1ab	TDVFYKENSYTTTIK	1864	1878	Positive
	SARS-CoV-2	orf1ab	YKENSYTTTIKPVTY	1868	1882	Positive
	SARS-CoV-2	orf1ab	ENSYTTTIKPVTYKL	1870	1884	Overlapping
	SARS-CoV-2	orf1ab	TTTIKPVTYKLDGVV	1874	1888	Negative
	SARS-CoV-2	orf1ab	VTYKLDGVVCTEIDP	1880	1894	Positive
	SARS-CoV-2	orf1ab	LDGVVCTEIDPKLDN	1884	1898	Negative
	SARS-CoV-2	orf1ab	GVVCTEIDPKLDNYY	1886	1900	Negative
	SARS-CoV-2	orf1ab	VCTEIDPKLDNYYKK	1888	1902	Positive
	SARS-CoV-2	orf1ab	TEIDPKLDNYYKKDN	1890	1904	Positive
	SARS-CoV-2	orf1ab	TEIDPKLDNYYKKDN	1890	1904	Negative
	SARS-CoV-2	orf1ab	NSYFTEQPIDLVPNQ	1904	1918	Positive
	SARS-CoV-2	orf1ab	TEQPIDLVPNQPYPN	1908	1922	Positive
	SARS-CoV-2	orf1ab	QPIDLVPNQPYPNAS	1910	1924	Positive
	SARS-CoV-2	orf1ab	NASFDNFKFVCDNIK	1922	1936	Positive
	SARS-CoV-2	orf1ab	KFADDLNQLTGYKKP	1936	1950	Positive
	SARS-CoV-2	orf1ab	ADDLNQLTGYKKPAS	1938	1952	Positive
	SARS-CoV-2	orf1ab	NQLTGYKKPASRELK	1942	1956	Positive
	SARS-CoV-2	orf1ab	SRELKVTFFPDLNGD	1952	1966	Negative
	SARS-CoV-2	orf1ab	ELKVTFFPDLNGDVV	1954	1968	Negative
	SARS-CoV-2	orf1ab	ELKVTFFPDLNGDVV	1954	1968	Overlapping
	SARS-CoV-2	orf1ab	FPDLNGDVVAIDYKH	1960	1974	Positive
	SARS-CoV-2	orf1ab	KKGAKLLHKPIVWHV	1980	1994	Positive
	SARS-CoV-2	orf1ab	KLLHKPIVWHVNNAT	1984	1998	Positive
	SARS-CoV-2	orf1ab	NATNKATYKPNTWCI	1996	2010	Positive
	SARS-CoV-2	orf1ab	NATNKATYKPNTWCI	1996	2010	Negative
	SARS-CoV-2	orf1ab	WSTKPVETSNSFDVL	2014	2028	Positive
	SARS-CoV-2	orf1ab	TKPVETSNSFDVLKS	2016	2030	Positive
	SARS-CoV-2	orf1ab	PVETSNSFDVLKSED	2018	2032	Positive
	SARS-CoV-2	orf1ab	PVETSNSFDVLKSED	2018	2032	Overlapping
	SARS-CoV-2	orf1ab	ETSNSFDVLKSEDAQ	2020	2034	Overlapping
	SARS-CoV-2	orf1ab	SNSFDVLKSEDAQGM	2022	2036	Negative
	SARS-CoV-2	orf1ab	SFDVLKSEDAQGMDN	2024	2038	Negative
	SARS-CoV-2	orf1ab	LKSEDAQGMDNLACE	2028	2042	Negative
	SARS-CoV-2	orf1ab	QGMDNLACEDLKPVS	2034	2048	Negative
	SARS-CoV-2	orf1ab	MDNLACEDLKPVSEE	2036	2050	Positive
	SARS-CoV-2	orf1ab	NLACEDLKPVSEEVV	2038	2052	Positive
	SARS-CoV-2	orf1ab	ACEDLKPVSEEVVEN	2040	2054	Positive
	SARS-CoV-2	orf1ab	EDLKPVSEEVVENPT	2042	2056	Overlapping
	SARS-CoV-2	orf1ab	LKPVSEEVVENPTIQ	2044	2058	Overlapping
	SARS-CoV-2	orf1ab	PVSEEVVENPTIQKD	2046	2060	Positive
	SARS-CoV-2	orf1ab	PVSEEVVENPTIQKD	2046	2060	Overlapping
	SARS-CoV-2	orf1ab	SEEVVENPTIQKDVL	2048	2062	Overlapping
	SARS-CoV-2	orf1ab	EVVENPTIQKDVLEC	2050	2064	Negative
	SARS-CoV-2	orf1ab	EVVENPTIQKDVLEC	2050	2064	Overlapping
	SARS-CoV-2	orf1ab	EVVGDIILKPANNSL	2070	2084	Negative
	SARS-CoV-2	orf1ab	EVVGDIILKPANNSL	2070	2084	Overlapping
	SARS-CoV-2	orf1ab	ILKPANNSLKITEEV	2076	2090	Negative
	SARS-CoV-2	orf1ab	NSLKITEEVGHTDLM	2082	2096	Positive
	SARS-CoV-2	orf1ab	LKITEEVGHTDLMAA	2084	2098	Negative
	SARS-CoV-2	orf1ab	ITEEVGHTDLMAAYV	2086	2100	Overlapping
	SARS-CoV-2	orf1ab	EEVGHTDLMAAYVDN	2088	2102	Overlapping
	SARS-CoV-2	orf1ab	HTDLMAAYVDNSSLT	2092	2106	Positive
	SARS-CoV-2	orf1ab	NSSLTIKKPNELSRV	2102	2116	Positive
	SARS-CoV-2	orf1ab	ELSRVLGLKTLATHG	2112	2126	Negative
	SARS-CoV-2	orf1ab	ELSRVLGLKTLATHG	2112	2126	Overlapping
	SARS-CoV-2	orf1ab	VLGLKTLATHGLAAV	2116	2130	Negative
	SARS-CoV-2	orf1ab	GLKTLATHGLAAVNS	2118	2132	Negative
	SARS-CoV-2	orf1ab	THGLAAVNSVPWDTI	2124	2138	Negative
	SARS-CoV-2	orf1ab	GLAAVNSVPWDTIAN	2126	2140	Negative
	SARS-CoV-2	orf1ab	SVPWDTIANYAKPFL	2132	2146	Positive
	SARS-CoV-2	orf1ab	NYAKPFLNKVVSTTT	2140	2154	Positive
	SARS-CoV-2	orf1ab	AKPFLNKVVSTTTNI	2142	2156	Negative
	SARS-CoV-2	orf1ab	NRVCTNYMPYFFTLL	2162	2176	Positive
	SARS-CoV-2	orf1ab	MPTTIAKNTVKSVGK	2194	2208	Positive
	SARS-CoV-2	orf1ab	EASFNYLKSPNFSKL	2212	2226	Overlapping
	SARS-CoV-2	orf1ab	NYLKSPNFSKLINII	2216	2230	Positive
	SARS-CoV-2	orf1ab	VCLGSLIYSTAALGV	2238	2252	Negative
	SARS-CoV-2	orf1ab	STAALGVLMSNLGMP	2246	2260	Positive
	SARS-CoV-2	orf1ab	AALGVLMSNLGMPSY	2248	2262	Positive
	SARS-CoV-2	orf1ab	NLGMPSYCTGYREGY	2256	2270	Overlapping
	SARS-CoV-2	orf1ab	GMPSYCTGYREGYLN	2258	2272	Overlapping
	SARS-CoV-2	orf1ab	YCTGYREGYLNSTNV	2262	2276	Overlapping
	SARS-CoV-2	orf1ab	TGYREGYLNSTNVTI	2264	2278	Overlapping
	SARS-CoV-2	orf1ab	YREGYLNSTNVTIAT	2266	2280	Negative
	SARS-CoV-2	orf1ab	EGYLNSTNVTIATYC	2268	2282	Negative
	SARS-CoV-2	orf1ab	EGYLNSTNVTIATYC	2268	2282	Overlapping
	SARS-CoV-2	orf1ab	CTGSIPCSVCLSGLD	2282	2296	Negative
	SARS-CoV-2	orf1ab	GLDSLDTYPSLETIQ	2294	2308	Negative
	SARS-CoV-2	orf1ab	DSLDTYPSLETIQIT	2296	2310	Positive
	SARS-CoV-2	orf1ab	TYPSLETIQITISSF	2300	2314	Positive
	SARS-CoV-2	orf1ab	GLVAEWFLAYILFTR	2322	2336	Negative
	SARS-CoV-2	orf1ab	VAEWFLAYILFTRFF	2324	2338	Positive
	SARS-CoV-2	orf1ab	EWFLAYILFTRFFYV	2326	2340	Overlapping
	SARS-CoV-2	orf1ab	VLGLAAIMQLFFSYF	2340	2354	Negative
	SARS-CoV-2	orf1ab	GLAAIMQLFFSYFAV	2342	2356	Negative
	SARS-CoV-2	orf1ab	NLVQMAPISAMVRMY	2370	2384	Positive
	SARS-CoV-2	orf1ab	PISAMVRMYIFFASF	2376	2390	Positive
	SARS-CoV-2	orf1ab	MVRMYIFFASFYYVW	2380	2394	Positive
	SARS-CoV-2	orf1ab	NRATRVECTTIVNGV	2416	2430	Overlapping
	SARS-CoV-2	orf1ab	RVECTTIVNGVRRSF	2420	2434	Overlapping
	SARS-CoV-2	orf1ab	ECTTIVNGVRRSFYV	2422	2436	Overlapping
	SARS-CoV-2	orf1ab	NGVRRSFYVYANGGK	2428	2442	Positive
	SARS-CoV-2	orf1ab	KGFCKLHNWNCVNCD	2442	2456	Positive
	SARS-CoV-2	orf1ab	NCDTFCAGSTFISDE	2454	2468	Positive
	SARS-CoV-2	orf1ab	DTFCAGSTFISDEVA	2456	2470	Positive
	SARS-CoV-2	orf1ab	SDEVARDLSLQFKRP	2466	2480	Positive
	SARS-CoV-2	orf1ab	EVARDLSLQFKRPIN	2468	2482	Overlapping
	SARS-CoV-2	orf1ab	PINPTDQSSYIVDSV	2480	2494	Overlapping
	SARS-CoV-2	orf1ab	NPTDQSSYIVDSVTV	2482	2496	Positive
	SARS-CoV-2	orf1ab	TDQSSYIVDSVTVKN	2484	2498	Positive
	SARS-CoV-2	orf1ab	DSVTVKNGSIHLYFD	2492	2506	Positive
	SARS-CoV-2	orf1ab	TYERHSLSHFVNLDN	2512	2526	Positive
	SARS-CoV-2	orf1ab	ERHSLSHFVNLDNLR	2514	2528	Overlapping
	SARS-CoV-2	orf1ab	NLRANNTKGSLPINV	2526	2540	Positive
	SARS-CoV-2	orf1ab	NNTKGSLPINVIVFD	2530	2544	Positive
	SARS-CoV-2	orf1ab	NNTKGSLPINVIVFD	2530	2544	Negative
	SARS-CoV-2	orf1ab	GSLPINVIVFDGKSK	2534	2548	Positive
	SARS-CoV-2	orf1ab	KCEESSAKSASVYYS	2548	2562	Overlapping
	SARS-CoV-2	orf1ab	EESSAKSASVYYSQL	2550	2564	Overlapping
	SARS-CoV-2	orf1ab	PILLLDQALVSDVGD	2568	2582	Overlapping
	SARS-CoV-2	orf1ab	LVSDVGDSAEVAVKM	2576	2590	Positive
	SARS-CoV-2	orf1ab	SDVGDSAEVAVKMFD	2578	2592	Positive
	SARS-CoV-2	orf1ab	VAVKMFDAYVNTFSS	2586	2600	Positive
	SARS-CoV-2	orf1ab	MFDAYVNTFSSTFNV	2590	2604	Negative
	SARS-CoV-2	orf1ab	VPMEKLKTLVATAEA	2604	2618	Positive
	SARS-CoV-2	orf1ab	MEKLKTLVATAEAEL	2606	2620	Negative
	SARS-CoV-2	orf1ab	ATAEAELAKNVSLDN	2614	2628	Negative
	SARS-CoV-2	orf1ab	AARQGFVDSDVETKD	2636	2650	Negative
	SARS-CoV-2	orf1ab	RQGFVDSDVETKDVV	2638	2652	Overlapping
	SARS-CoV-2	orf1ab	GFVDSDVETKDVVEC	2640	2654	Overlapping
	SARS-CoV-2	orf1ab	VDSDVETKDVVECLK	2642	2656	Positive
	SARS-CoV-2	orf1ab	VDSDVETKDVVECLK	2642	2656	Overlapping
	SARS-CoV-2	orf1ab	SDVETKDVVECLKLS	2644	2658	Overlapping
	SARS-CoV-2	orf1ab	VETKDVVECLKLSHQ	2646	2660	Positive
	SARS-CoV-2	orf1ab	DIEVTGDSCNNYMLT	2662	2676	Overlapping
	SARS-CoV-2	orf1ab	EVTGDSCNNYMLTYN	2664	2678	Negative
	SARS-CoV-2	orf1ab	EVTGDSCNNYMLTYN	2664	2678	Overlapping
	SARS-CoV-2	orf1ab	TGDSCNNYMLTYNKV	2666	2680	Overlapping
	SARS-CoV-2	orf1ab	NYMLTYNKVENMTPR	2672	2686	Positive
	SARS-CoV-2	orf1ab	NKVENMTPRDLGACI	2678	2692	Positive
	SARS-CoV-2	orf1ab	NMTPRDLGACIDCSA	2682	2696	Positive
	SARS-CoV-2	orf1ab	TPRDLGACIDCSARH	2684	2698	Positive
	SARS-CoV-2	orf1ab	RDLGACIDCSARHIN	2686	2700	Positive
	SARS-CoV-2	orf1ab	CSARHINAQVAKSHN	2694	2708	Positive
	SARS-CoV-2	orf1ab	NAQVAKSHNIALIWN	2700	2714	Positive
	SARS-CoV-2	orf1ab	NNLPFKLTCATTRQV	2736	2750	Positive
	SARS-CoV-2	orf1ab	NWLKQLIKVTLVFLF	2768	2782	Positive
	SARS-CoV-2	orf1ab	FLFVAAIFYLITPVH	2780	2794	Positive
	SARS-CoV-2	orf1ab	ITPVHVMSKHTDFSS	2790	2804	Positive
	SARS-CoV-2	orf1ab	PVHVMSKHTDFSSEI	2792	2806	Positive
	SARS-CoV-2	orf1ab	PVHVMSKHTDFSSEI	2792	2806	Overlapping
	SARS-CoV-2	orf1ab	TDFSSEIIGYKAIDG	2800	2814	Positive
	SARS-CoV-2	orf1ab	SEIIGYKAIDGGVTR	2804	2818	Positive
	SARS-CoV-2	orf1ab	RDIASTDTCFANKHA	2818	2832	Positive
	SARS-CoV-2	orf1ab	STDTCFANKHADFDT	2822	2836	Positive
	SARS-CoV-2	orf1ab	TNDKACPLIAAVITR	2846	2860	Negative
	SARS-CoV-2	orf1ab	VPGLPGTILRTTNGD	2866	2880	Negative
	SARS-CoV-2	orf1ab	GLPGTILRTTNGDFL	2868	2882	Overlapping
	SARS-CoV-2	orf1ab	NICYTPSKLIEYTDF	2894	2908	Positive
	SARS-CoV-2	orf1ab	SKLIEYTDFATSACV	2900	2914	Overlapping
	SARS-CoV-2	orf1ab	EYTDFATSACVLAAE	2904	2918	Overlapping
	SARS-CoV-2	orf1ab	TDFATSACVLAAECT	2906	2920	Positive
	SARS-CoV-2	orf1ab	ECTIFKDASGKPVPY	2918	2932	Overlapping
	SARS-CoV-2	orf1ab	VLEGSVAYESLRPDT	2938	2952	Positive
	SARS-CoV-2	orf1ab	EGSVAYESLRPDTRY	2940	2954	Overlapping
	SARS-CoV-2	orf1ab	AYESLRPDTRYVLMD	2944	2958	Positive
	SARS-CoV-2	orf1ab	ESLRPDTRYVLMDGS	2946	2960	Overlapping
	SARS-CoV-2	orf1ab	LRPDTRYVLMDGSII	2948	2962	Negative
	SARS-CoV-2	orf1ab	DGSIIQFPNTYLEGS	2958	2972	Overlapping
	SARS-CoV-2	orf1ab	YLEGSVRVVTTFDSE	2968	2982	Negative
	SARS-CoV-2	orf1ab	EGSVRVVTTFDSEYC	2970	2984	Negative
	SARS-CoV-2	orf1ab	EGSVRVVTTFDSEYC	2970	2984	Overlapping
	SARS-CoV-2	orf1ab	VTTFDSEYCRHGTCE	2976	2990	Positive
	SARS-CoV-2	orf1ab	TFDSEYCRHGTCERS	2978	2992	Positive
	SARS-CoV-2	orf1ab	DSEYCRHGTCERSEA	2980	2994	Overlapping
	SARS-CoV-2	orf1ab	EYCRHGTCERSEAGV	2982	2996	Overlapping
	SARS-CoV-2	orf1ab	ERSEAGVCVSTSGRW	2990	3004	Overlapping
	SARS-CoV-2	orf1ab	SEAGVCVSTSGRWVL	2992	3006	Positive
	SARS-CoV-2	orf1ab	TSGRWVLNNDYYRSL	3000	3014	Positive
	SARS-CoV-2	orf1ab	NDYYRSLPGVFCGVD	3008	3022	Negative
	SARS-CoV-2	orf1ab	YYRSLPGVFCGVDAV	3010	3024	Negative
	SARS-CoV-2	orf1ab	RSLPGVFCGVDAVNL	3012	3026	Positive
	SARS-CoV-2	orf1ab	RSLPGVFCGVDAVNL	3012	3026	Overlapping
	SARS-CoV-2	orf1ab	LPGVFCGVDAVNLLT	3014	3028	Negative
	SARS-CoV-2	orf1ab	GVFCGVDAVNLLTNM	3016	3030	Negative
	SARS-CoV-2	orf1ab	FCGVDAVNLLTNMFT	3018	3032	Negative
	SARS-CoV-2	orf1ab	GVDAVNLLTNMFTPL	3020	3034	Negative
	SARS-CoV-2	orf1ab	TNMFTPLIQPIGALD	3028	3042	Negative
	SARS-CoV-2	orf1ab	GEYSHVVAFNTLLFL	3072	3086	Negative
	SARS-CoV-2	orf1ab	LTPVYSFLPGVYSVI	3094	3108	Positive
	SARS-CoV-2	orf1ab	PVYSFLPGVYSVIYL	3096	3110	Negative
	SARS-CoV-2	orf1ab	LTNDVSFLAHIQWMV	3116	3130	Positive
	SARS-CoV-2	orf1ab	NDVSFLAHIQWMVMF	3118	3132	Positive
	SARS-CoV-2	orf1ab	RVVFNGVSFSTFEEA	3164	3178	Positive
	SARS-CoV-2	orf1ab	VFNGVSFSTFEEAAL	3166	3180	Positive
	SARS-CoV-2	orf1ab	NGVSFSTFEEAALCT	3168	3182	Positive
	SARS-CoV-2	orf1ab	TFEEAALCTFLLNKE	3174	3188	Overlapping
	SARS-CoV-2	orf1ab	EEAALCTFLLNKEMY	3176	3190	Overlapping
	SARS-CoV-2	orf1ab	NKEMYLKLRSDVLLP	3186	3200	Positive
	SARS-CoV-2	orf1ab	EMYLKLRSDVLLPLT	3188	3202	Overlapping
	SARS-CoV-2	orf1ab	NKYKYFSGAMDTTSY	3212	3226	Positive
	SARS-CoV-2	orf1ab	EAACCHLAKALNDFS	3228	3242	Overlapping
	SARS-CoV-2	orf1ab	SNSGSDVLYQPPQTS	3242	3256	Overlapping
	SARS-CoV-2	orf1ab	SDVLYQPPQTSITSA	3246	3260	Positive
	SARS-CoV-2	orf1ab	GKVEGCMVQVTCGTT	3274	3288	Negative
	SARS-CoV-2	orf1ab	VEGCMVQVTCGTTTL	3276	3290	Negative
	SARS-CoV-2	orf1ab	GCMVQVTCGTTTLNG	3278	3292	Negative
	SARS-CoV-2	orf1ab	LNGLWLDDVVYCPRH	3290	3304	Negative
	SARS-CoV-2	orf1ab	GLWLDDVVYCPRHVI	3292	3306	Negative
	SARS-CoV-2	orf1ab	DDVVYCPRHVICTSE	3296	3310	Positive
	SARS-CoV-2	orf1ab	HVICTSEDMLNPNYE	3304	3318	Overlapping
	SARS-CoV-2	orf1ab	TSEDMLNPNYEDLLI	3308	3322	Overlapping
	SARS-CoV-2	orf1ab	EDMLNPNYEDLLIRK	3310	3324	Overlapping
	SARS-CoV-2	orf1ab	NPNYEDLLIRKSNHN	3314	3328	Positive
	SARS-CoV-2	orf1ab	NYEDLLIRKSNHNFL	3316	3330	Positive
	SARS-CoV-2	orf1ab	EDLLIRKSNHNFLVQ	3318	3332	Overlapping
	SARS-CoV-2	orf1ab	NHNFLVQAGNVQLRV	3326	3340	Positive
	SARS-CoV-2	orf1ab	NFLVQAGNVQLRVIG	3328	3342	Positive
	SARS-CoV-2	orf1ab	VIGHSMQNCVLKLKV	3340	3354	Negative
	SARS-CoV-2	orf1ab	GHSMQNCVLKLKVDT	3342	3356	Positive
	SARS-CoV-2	orf1ab	SMQNCVLKLKVDTAN	3344	3358	Positive
	SARS-CoV-2	orf1ab	SVGFNIDYDCVSFCY	3410	3424	Negative
	SARS-CoV-2	orf1ab	GFNIDYDCVSFCYMH	3412	3426	Negative
	SARS-CoV-2	orf1ab	NIDYDCVSFCYMHHM	3414	3428	Positive
	SARS-CoV-2	orf1ab	DYDCVSFCYMHHMEL	3416	3430	Positive
	SARS-CoV-2	orf1ab	VSFCYMHHMELPTGV	3420	3434	Negative
	SARS-CoV-2	orf1ab	FCYMHHMELPTGVHA	3422	3436	Positive
	SARS-CoV-2	orf1ab	YMHHMELPTGVHAGT	3424	3438	Positive
	SARS-CoV-2	orf1ab	HHMELPTGVHAGTDL	3426	3440	Overlapping
	SARS-CoV-2	orf1ab	TGVHAGTDLEGNFYG	3432	3446	Overlapping
	SARS-CoV-2	orf1ab	TDLEGNFYGPFVDRQ	3438	3452	Positive
	SARS-CoV-2	orf1ab	FYGPFVDRQTAQAAG	3444	3458	Positive
	SARS-CoV-2	orf1ab	GPFVDRQTAQAAGTD	3446	3460	Overlapping
	SARS-CoV-2	orf1ab	GTDTTITVNVLAWLY	3458	3472	Negative
	SARS-CoV-2	orf1ab	NRFTTTLNDFNLVAM	3484	3498	Positive
	SARS-CoV-2	orf1ab	LNDFNLVAMKYNYEP	3490	3504	Negative
	SARS-CoV-2	orf1ab	NLVAMKYNYEPLTQD	3494	3508	Positive
	SARS-CoV-2	orf1ab	VAMKYNYEPLTQDHV	3496	3510	Positive
	SARS-CoV-2	orf1ab	MKYNYEPLTQDHVDI	3498	3512	Positive
	SARS-CoV-2	orf1ab	YEPLTQDHVDILGPL	3502	3516	Positive
	SARS-CoV-2	orf1ab	PLTQDHVDILGPLSA	3504	3518	Positive
	SARS-CoV-2	orf1ab	DHVDILGPLSAQTGI	3508	3522	Overlapping
	SARS-CoV-2	orf1ab	GPLSAQTGIAVLDMC	3514	3528	Positive
	SARS-CoV-2	orf1ab	NGRTILGSALLEDEF	3540	3554	Positive
	SARS-CoV-2	orf1ab	GSALLEDEFTPFDVV	3546	3560	Positive
	SARS-CoV-2	orf1ab	ALLEDEFTPFDVVRQ	3548	3562	Negative
	SARS-CoV-2	orf1ab	ALLEDEFTPFDVVRQ	3548	3562	Overlapping
	SARS-CoV-2	orf1ab	LEDEFTPFDVVRQCS	3550	3564	Positive
	SARS-CoV-2	orf1ab	DEFTPFDVVRQCSGV	3552	3566	Negative
	SARS-CoV-2	orf1ab	FTPFDVVRQCSGVTF	3554	3568	Negative
	SARS-CoV-2	orf1ab	SLLVLVQSTQWSLFF	3590	3604	Positive
	SARS-CoV-2	orf1ab	FFLYENAFLPFAMGI	3604	3618	Negative
	SARS-CoV-2	orf1ab	LYENAFLPFAMGIIA	3606	3620	Negative
	SARS-CoV-2	orf1ab	ENAFLPFAMGIIAMS	3608	3622	Overlapping
	SARS-CoV-2	orf1ab	SMWALIISVTSNYSG	3732	3746	Positive
	SARS-CoV-2	orf1ab	WALIISVTSNYSGVV	3734	3748	Negative
	SARS-CoV-2	orf1ab	YSGVVTTVMFLARGI	3744	3758	Negative
	SARS-CoV-2	orf1ab	GVVTTVMFLARGIVF	3746	3760	Negative
	SARS-CoV-2	orf1ab	VTTVMFLARGIVFMC	3748	3762	Positive
	SARS-CoV-2	orf1ab	CVEYCPIFFITGNTL	3762	3776	Positive
	SARS-CoV-2	orf1ab	EYCPIFFITGNTLQC	3764	3778	Overlapping
	SARS-CoV-2	orf1ab	DYLVSTQEFRYMNSQ	3812	3826	Overlapping
	SARS-CoV-2	orf1ab	YMNSQGLLPPKNSID	3822	3836	Positive
	SARS-CoV-2	orf1ab	NSQGLLPPKNSIDAF	3824	3838	Positive
	SARS-CoV-2	orf1ab	LLGVGGKPCIKVATV	3844	3858	Negative
	SARS-CoV-2	orf1ab	GVGGKPCIKVATVQS	3846	3860	Negative
	SARS-CoV-2	orf1ab	SKMSDVKCTSVVLLS	3860	3874	Negative
	SARS-CoV-2	orf1ab	RVESSSKLWAQCVQL	3880	3894	Negative
	SARS-CoV-2	orf1ab	ESSSKLWAQCVQLHN	3882	3896	Overlapping
	SARS-CoV-2	orf1ab	SSKLWAQCVQLHNDI	3884	3898	Overlapping
	SARS-CoV-2	orf1ab	KLWAQCVQLHNDILL	3886	3900	Positive
	SARS-CoV-2	orf1ab	VQLHNDILLAKDTTE	3892	3906	Negative
	SARS-CoV-2	orf1ab	LHNDILLAKDTTEAF	3894	3908	Positive
	SARS-CoV-2	orf1ab	NDILLAKDTTEAFEK	3896	3910	Positive
	SARS-CoV-2	orf1ab	ILLAKDTTEAFEKMV	3898	3912	Positive
	SARS-CoV-2	orf1ab	ILLAKDTTEAFEKMV	3898	3912	Negative
	SARS-CoV-2	orf1ab	LAKDTTEAFEKMVSL	3900	3914	Positive
	SARS-CoV-2	orf1ab	KDTTEAFEKMVSLLS	3902	3916	Positive
	SARS-CoV-2	orf1ab	TTEAFEKMVSLLSVL	3904	3918	Positive
	SARS-CoV-2	orf1ab	EAFEKMVSLLSVLLS	3906	3920	Overlapping
	SARS-CoV-2	orf1ab	SMQGAVDINKLCEEM	3920	3934	Positive
	SARS-CoV-2	orf1ab	QGAVDINKLCEEMLD	3922	3936	Positive
	SARS-CoV-2	orf1ab	AVDINKLCEEMLDNR	3924	3938	Overlapping
	SARS-CoV-2	orf1ab	DINKLCEEMLDNRAT	3926	3940	Positive
	SARS-CoV-2	orf1ab	NKLCEEMLDNRATLQ	3928	3942	Positive
	SARS-CoV-2	orf1ab	LCEEMLDNRATLQAI	3930	3944	Overlapping
	SARS-CoV-2	orf1ab	EEMLDNRATLQAIAS	3932	3946	Overlapping
	SARS-CoV-2	orf1ab	SEFSSLPSYAAFATA	3946	3960	Positive
	SARS-CoV-2	orf1ab	PSYAAFATAQEAYEQ	3952	3966	Positive
	SARS-CoV-2	orf1ab	AQEAYEQAVANGDSE	3960	3974	Overlapping
	SARS-CoV-2	orf1ab	EAYEQAVANGDSEVV	3962	3976	Overlapping
	SARS-CoV-2	orf1ab	YEQAVANGDSEVVLK	3964	3978	Negative
	SARS-CoV-2	orf1ab	QAVANGDSEVVLKKL	3966	3980	Negative
	SARS-CoV-2	orf1ab	NGDSEVVLKKLKKSL	3970	3984	Positive
	SARS-CoV-2	orf1ab	DSEVVLKKLKKSLNV	3972	3986	Overlapping
	SARS-CoV-2	orf1ab	EVVLKKLKKSLNVAK	3974	3988	Negative
	SARS-CoV-2	orf1ab	EVVLKKLKKSLNVAK	3974	3988	Overlapping
	SARS-CoV-2	orf1ab	KSEFDRDAAMQRKLE	3988	4002	Negative
	SARS-CoV-2	orf1ab	EFDRDAAMQRKLEKM	3990	4004	Overlapping
	SARS-CoV-2	orf1ab	KLEKMADQAMTQMYK	4000	4014	Overlapping
	SARS-CoV-2	orf1ab	EKMADQAMTQMYKQA	4002	4016	Overlapping
	SARS-CoV-2	orf1ab	RKLDNDALNNIINNA	4038	4052	Positive
	SARS-CoV-2	orf1ab	LDNDALNNIINNARD	4040	4054	Overlapping
	SARS-CoV-2	orf1ab	NDALNNIINNARDGC	4042	4056	Positive
	SARS-CoV-2	orf1ab	NNIINNARDGCVPLN	4046	4060	Positive
	SARS-CoV-2	orf1ab	NNARDGCVPLNIIPL	4050	4064	Positive
	SARS-CoV-2	orf1ab	DGCVPLNIIPLTTAA	4054	4068	Positive
	SARS-CoV-2	orf1ab	IPLTTAAKLMVVIPD	4062	4076	Positive
	SARS-CoV-2	orf1ab	VVIPDYNTYKNTCDG	4072	4086	Positive
	SARS-CoV-2	orf1ab	IPDYNTYKNTCDGTT	4074	4088	Positive
	SARS-CoV-2	orf1ab	GTTFTYASALWEIQQ	4086	4100	Negative
	SARS-CoV-2	orf1ab	ASALWEIQQVVDADS	4092	4106	Positive
	SARS-CoV-2	orf1ab	ALWEIQQVVDADSKI	4094	4108	Negative
	SARS-CoV-2	orf1ab	QVVDADSKIVQLSEI	4100	4114	Overlapping
	SARS-CoV-2	orf1ab	VDADSKIVQLSEISM	4102	4116	Positive
	SARS-CoV-2	orf1ab	ADSKIVQLSEISMDN	4104	4118	Negative
	SARS-CoV-2	orf1ab	IVQLSEISMDNSPNL	4108	4122	Negative
	SARS-CoV-2	orf1ab	SEISMDNSPNLAWPL	4112	4126	Positive
	SARS-CoV-2	orf1ab	NSPNLAWPLIVTALR	4118	4132	Positive
	SARS-CoV-2	orf1ab	NSAVKLQNNELSPVA	4134	4148	Positive
	SARS-CoV-2	orf1ab	NELSPVALRQMSCAA	4142	4156	Positive
	SARS-CoV-2	orf1ab	PVALRQMSCAAGTTQ	4146	4160	Positive
	SARS-CoV-2	orf1ab	TDDNALAYYNTTKGG	4164	4178	Positive
	SARS-CoV-2	orf1ab	SDLQDLKWARFPKSD	4186	4200	Positive
	SARS-CoV-2	orf1ab	TGTIYTELEPPCRFV	4202	4216	Positive
	SARS-CoV-2	orf1ab	TIYTELEPPCRFVTD	4204	4218	Positive
	SARS-CoV-2	orf1ab	YTELEPPCRFVTDTP	4206	4220	Negative
	SARS-CoV-2	orf1ab	ELEPPCRFVTDTPKG	4208	4222	Negative
	SARS-CoV-2	orf1ab	ELEPPCRFVTDTPKG	4208	4222	Overlapping
	SARS-CoV-2	orf1ab	EPPCRFVTDTPKGPK	4210	4224	Positive
	SARS-CoV-2	orf1ab	NLNRGMVLGSLAATV	4236	4250	Positive
	SARS-CoV-2	orf1ab	NRGMVLGSLAATVRL	4238	4252	Positive
	SARS-CoV-2	orf1ab	LQAGNATEVPANSTV	4252	4266	Positive
	SARS-CoV-2	orf1ab	NATEVPANSTVLSFC	4256	4270	Positive
	SARS-CoV-2	orf1ab	TEVPANSTVLSFCAF	4258	4272	Positive
	SARS-CoV-2	orf1ab	VTPEANMDQESFGGA	4310	4324	Positive
	SARS-CoV-2	orf1ab	PEANMDQESFGGASC	4312	4326	Negative
	SARS-CoV-2	orf1ab	GGASCCLYCRCHIDH	4322	4336	Positive
	SARS-CoV-2	orf1ab	PVGFTLKNTVCTVCG	4360	4374	Overlapping
	SARS-CoV-2	orf1ab	GMWKGYGCSCDQLRE	4374	4388	Negative
	SARS-CoV-2	orf1ab	LREPMLQSADAQSFL	4386	4400	Positive
	SARS-CoV-2	orf1ab	EPMLQSADAQSFLNR	4388	4402	Overlapping
	SARS-CoV-2	orf1ab	QSADAQSFLNRVCGV	4392	4406	Negative
	SARS-CoV-2	orf1ab	TGTSTDVVYRAFDIY	4416	4430	Positive
	SARS-CoV-2	orf1ab	TDVVYRAFDIYNDKV	4420	4434	Positive
	SARS-CoV-2	orf1ab	FLKTNCCRFQEKDED	4440	4454	Positive
	SARS-CoV-2	orf1ab	KTNCCRFQEKDEDDN	4442	4456	Overlapping
	SARS-CoV-2	orf1ab	NCCRFQEKDEDDNLI	4444	4458	Positive
	SARS-CoV-2	orf1ab	CRFQEKDEDDNLIDS	4446	4460	Positive
	SARS-CoV-2	orf1ab	FQEKDEDDNLIDSYF	4448	4462	Positive
	SARS-CoV-2	orf1ab	EKDEDDNLIDSYFVV	4450	4464	Positive
	SARS-CoV-2	orf1ab	EKDEDDNLIDSYFVV	4450	4464	Overlapping
	SARS-CoV-2	orf1ab	DEDDNLIDSYFVVKR	4452	4466	Overlapping
	SARS-CoV-2	orf1ab	NLIDSYFVVKRHTFS	4456	4470	Positive
	SARS-CoV-2	orf1ab	SYFVVKRHTFSNYQH	4460	4474	Positive
	SARS-CoV-2	orf1ab	FVVKRHTFSNYQHEE	4462	4476	Positive
	SARS-CoV-2	orf1ab	VKRHTFSNYQHEETI	4464	4478	Positive
	SARS-CoV-2	orf1ab	RHTFSNYQHEETIYN	4466	4480	Positive
	SARS-CoV-2	orf1ab	TFSNYQHEETIYNLL	4468	4482	Positive
	SARS-CoV-2	orf1ab	SNYQHEETIYNLLKD	4470	4484	Positive
	SARS-CoV-2	orf1ab	YQHEETIYNLLKDCP	4472	4486	Positive
	SARS-CoV-2	orf1ab	HEETIYNLLKDCPAV	4474	4488	Positive
	SARS-CoV-2	orf1ab	ETIYNLLKDCPAVAK	4476	4490	Positive
	SARS-CoV-2	orf1ab	IYNLLKDCPAVAKHD	4478	4492	Positive
	SARS-CoV-2	orf1ab	NLLKDCPAVAKHDFF	4480	4494	Positive
	SARS-CoV-2	orf1ab	KHDFFKFRIDGDMVP	4490	4504	Negative
	SARS-CoV-2	orf1ab	FRIDGDMVPHISRQR	4496	4510	Negative
	SARS-CoV-2	orf1ab	GDMVPHISRQRLTKY	4500	4514	Negative
	SARS-CoV-2	orf1ab	MVPHISRQRLTKYTM	4502	4516	Positive
	SARS-CoV-2	orf1ab	YTMADLVYALRHFDE	4514	4528	Negative
	SARS-CoV-2	orf1ab	DLVYALRHFDEGNCD	4518	4532	Positive
	SARS-CoV-2	orf1ab	ALRHFDEGNCDTLKE	4522	4536	Overlapping
	SARS-CoV-2	orf1ab	RHFDEGNCDTLKEIL	4524	4538	Positive
	SARS-CoV-2	orf1ab	FDEGNCDTLKEILVT	4526	4540	Negative
	SARS-CoV-2	orf1ab	FDEGNCDTLKEILVT	4526	4540	Overlapping
	SARS-CoV-2	orf1ab	EGNCDTLKEILVTYN	4528	4542	Negative
	SARS-CoV-2	orf1ab	EGNCDTLKEILVTYN	4528	4542	Overlapping
	SARS-CoV-2	orf1ab	NCDTLKEILVTYNCC	4530	4544	Positive
	SARS-CoV-2	orf1ab	LKEILVTYNCCDDDY	4534	4548	Positive
	SARS-CoV-2	orf1ab	EILVTYNCCDDDYFN	4536	4550	Negative
	SARS-CoV-2	orf1ab	EILVTYNCCDDDYFN	4536	4550	Overlapping
	SARS-CoV-2	orf1ab	TYNCCDDDYFNKKDW	4540	4554	Positive
	SARS-CoV-2	orf1ab	NCCDDDYFNKKDWYD	4542	4556	Overlapping
	SARS-CoV-2	orf1ab	CDDDYFNKKDWYDFV	4544	4558	Overlapping
	SARS-CoV-2	orf1ab	DDYFNKKDWYDFVEN	4546	4560	Negative
	SARS-CoV-2	orf1ab	YFNKKDWYDFVENPD	4548	4562	Positive
	SARS-CoV-2	orf1ab	NKKDWYDFVENPDIL	4550	4564	Positive
	SARS-CoV-2	orf1ab	ERVRQALLKTVQFCD	4572	4586	Overlapping
	SARS-CoV-2	orf1ab	VQFCDAMRNAGIVGV	4582	4596	Negative
	SARS-CoV-2	orf1ab	FCDAMRNAGIVGVLT	4584	4598	Negative
	SARS-CoV-2	orf1ab	DAMRNAGIVGVLTLD	4586	4600	Positive
	SARS-CoV-2	orf1ab	NAGIVGVLTLDNQDL	4590	4604	Positive
	SARS-CoV-2	orf1ab	GIVGVLTLDNQDLNG	4592	4606	Negative
	SARS-CoV-2	orf1ab	TLDNQDLNGNWYDFG	4598	4612	Positive
	SARS-CoV-2	orf1ab	DNQDLNGNWYDFGDF	4600	4614	Overlapping
	SARS-CoV-2	orf1ab	QDLNGNWYDFGDFIQ	4602	4616	Negative
	SARS-CoV-2	orf1ab	GSGVPVVDSYYSLLM	4620	4634	Negative
	SARS-CoV-2	orf1ab	GSGVPVVDSYYSLLM	4620	4634	Overlapping
	SARS-CoV-2	orf1ab	GVPVVDSYYSLLMPI	4622	4636	Overlapping
	SARS-CoV-2	orf1ab	PVVDSYYSLLMPILT	4624	4638	Positive
	SARS-CoV-2	orf1ab	PVVDSYYSLLMPILT	4624	4638	Overlapping
	SARS-CoV-2	orf1ab	ILTLTRALTAESHVD	4636	4650	Positive
	SARS-CoV-2	orf1ab	TAESHVDTDLTKPYI	4644	4658	Overlapping
	SARS-CoV-2	orf1ab	ESHVDTDLTKPYIKW	4646	4660	Overlapping
	SARS-CoV-2	orf1ab	HVDTDLTKPYIKWDL	4648	4662	Negative
	SARS-CoV-2	orf1ab	PYIKWDLLKYDFTEE	4656	4670	Positive
	SARS-CoV-2	orf1ab	WDLLKYDFTEERLKL	4660	4674	Positive
	SARS-CoV-2	orf1ab	TEERLKLFDRYFKYW	4668	4682	Overlapping
	SARS-CoV-2	orf1ab	ERLKLFDRYFKYWDQ	4670	4684	Overlapping
	SARS-CoV-2	orf1ab	QTYHPNCVNCLDDRC	4684	4698	Positive
	SARS-CoV-2	orf1ab	PNCVNCLDDRCILHC	4688	4702	Positive
	SARS-CoV-2	orf1ab	NCLDDRCILHCANFN	4692	4706	Positive
	SARS-CoV-2	orf1ab	TSFGPLVRKIFVDGV	4716	4730	Negative
	SARS-CoV-2	orf1ab	DGVPFVVSTGYHFRE	4728	4742	Overlapping
	SARS-CoV-2	orf1ab	FVVSTGYHFRELGVV	4732	4746	Negative
	SARS-CoV-2	orf1ab	VSTGYHFRELGVVHN	4734	4748	Positive
	SARS-CoV-2	orf1ab	TGYHFRELGVVHNQD	4736	4750	Positive
	SARS-CoV-2	orf1ab	YHFRELGVVHNQDVN	4738	4752	Positive
	SARS-CoV-2	orf1ab	FRELGVVHNQDVNLH	4740	4754	Overlapping
	SARS-CoV-2	orf1ab	ELGVVHNQDVNLHSS	4742	4756	Negative
	SARS-CoV-2	orf1ab	ELGVVHNQDVNLHSS	4742	4756	Overlapping
	SARS-CoV-2	orf1ab	GVVHNQDVNLHSSRL	4744	4758	Overlapping
	SARS-CoV-2	orf1ab	VHNQDVNLHSSRLSF	4746	4760	Positive
	SARS-CoV-2	orf1ab	NQDVNLHSSRLSFKE	4748	4762	Positive
	SARS-CoV-2	orf1ab	NLHSSRLSFKELLVY	4752	4766	Positive
	SARS-CoV-2	orf1ab	FKELLVYAADPAMHA	4760	4774	Overlapping
	SARS-CoV-2	orf1ab	ELLVYAADPAMHAAS	4762	4776	Negative
	SARS-CoV-2	orf1ab	ELLVYAADPAMHAAS	4762	4776	Overlapping
	SARS-CoV-2	orf1ab	NLLLDKRTTCFSVAA	4778	4792	Positive
	SARS-CoV-2	orf1ab	NFNKDFYDFAVSKGF	4806	4820	Positive
	SARS-CoV-2	orf1ab	NKDFYDFAVSKGFFK	4808	4822	Positive
	SARS-CoV-2	orf1ab	SVELKHFFFAQDGNA	4826	4840	Positive
	SARS-CoV-2	orf1ab	ELKHFFFAQDGNAAI	4828	4842	Negative
	SARS-CoV-2	orf1ab	ELKHFFFAQDGNAAI	4828	4842	Overlapping
	SARS-CoV-2	orf1ab	DYDYYRYNLPTMCDI	4844	4858	Positive
	SARS-CoV-2	orf1ab	TMCDIRQLLFVVEVV	4854	4868	Positive
	SARS-CoV-2	orf1ab	VVEVVDKYFDCYDGG	4864	4878	Positive
	SARS-CoV-2	orf1ab	EVVDKYFDCYDGGCI	4866	4880	Negative
	SARS-CoV-2	orf1ab	EVVDKYFDCYDGGCI	4866	4880	Overlapping
	SARS-CoV-2	orf1ab	NNLDKSAGFPFNKWG	4888	4902	Positive
	SARS-CoV-2	orf1ab	ARLYYDSMSYEDQDA	4904	4918	Positive
	SARS-CoV-2	orf1ab	LYYDSMSYEDQDALF	4906	4920	Positive
	SARS-CoV-2	orf1ab	SMSYEDQDALFAYTK	4910	4924	Positive
	SARS-CoV-2	orf1ab	SYEDQDALFAYTKRN	4912	4926	Positive
	SARS-CoV-2	orf1ab	EDQDALFAYTKRNVI	4914	4928	Overlapping
	SARS-CoV-2	orf1ab	NRARTVAGVSICSTM	4944	4958	Positive
	SARS-CoV-2	orf1ab	NRQFHQKLLKSIAAT	4960	4974	Positive
	SARS-CoV-2	orf1ab	TVVIGTSKFYGGWHN	4978	4992	Positive
	SARS-CoV-2	orf1ab	VIGTSKFYGGWHNML	4980	4994	Positive
	SARS-CoV-2	orf1ab	NMLKTVYSDVENPHL	4992	5006	Positive
	SARS-CoV-2	orf1ab	DVENPHLMGWDYPKC	5000	5014	Positive
	SARS-CoV-2	orf1ab	ENPHLMGWDYPKCDR	5002	5016	Overlapping
	SARS-CoV-2	orf1ab	PHLMGWDYPKCDRAM	5004	5018	Positive
	SARS-CoV-2	orf1ab	NMLRIMASLVLARKH	5020	5034	Positive
	SARS-CoV-2	orf1ab	RLANECAQVLSEMVM	5046	5060	Positive
	SARS-CoV-2	orf1ab	ECAQVLSEMVMCGGS	5050	5064	Overlapping
	SARS-CoV-2	orf1ab	TDGNKIADKYVRNLQ	5102	5116	Positive
	SARS-CoV-2	orf1ab	NLQHRLYECLYRNRD	5114	5128	Overlapping
	SARS-CoV-2	orf1ab	QHRLYECLYRNRDVD	5116	5130	Negative
	SARS-CoV-2	orf1ab	RLYECLYRNRDVDTD	5118	5132	Overlapping
	SARS-CoV-2	orf1ab	CLYRNRDVDTDFVNE	5122	5136	Overlapping
	SARS-CoV-2	orf1ab	YRNRDVDTDFVNEFY	5124	5138	Positive
	SARS-CoV-2	orf1ab	NRDVDTDFVNEFYAY	5126	5140	Positive
	SARS-CoV-2	orf1ab	EFYAYLRKHFSMMIL	5136	5150	Overlapping
	SARS-CoV-2	orf1ab	SMMILSDDAVVCFNS	5146	5160	Positive
	SARS-CoV-2	orf1ab	GLVASIKNFKSVLYY	5166	5180	Negative
	SARS-CoV-2	orf1ab	FKSVLYYQNNVFMSE	5174	5188	Positive
	SARS-CoV-2	orf1ab	YQNNVFMSEAKCWTE	5180	5194	Positive
	SARS-CoV-2	orf1ab	NNVFMSEAKCWTETD	5182	5196	Positive
	SARS-CoV-2	orf1ab	MSEAKCWTETDLTKG	5186	5200	Overlapping
	SARS-CoV-2	orf1ab	EAKCWTETDLTKGPH	5188	5202	Overlapping
	SARS-CoV-2	orf1ab	KCWTETDLTKGPHEF	5190	5204	Positive
	SARS-CoV-2	orf1ab	WTETDLTKGPHEFCS	5192	5206	Positive
	SARS-CoV-2	orf1ab	ETDLTKGPHEFCSQH	5194	5208	Positive
	SARS-CoV-2	orf1ab	ETDLTKGPHEFCSQH	5194	5208	Overlapping
	SARS-CoV-2	orf1ab	DLTKGPHEFCSQHTM	5196	5210	Positive
	SARS-CoV-2	orf1ab	TKGPHEFCSQHTMLV	5198	5212	Positive
	SARS-CoV-2	orf1ab	GPHEFCSQHTMLVKQ	5200	5214	Overlapping
	SARS-CoV-2	orf1ab	FCSQHTMLVKQGDDY	5204	5218	Positive
	SARS-CoV-2	orf1ab	QGDDYVYLPYPDPSR	5214	5228	Negative
	SARS-CoV-2	orf1ab	DDYVYLPYPDPSRIL	5216	5230	Overlapping
	SARS-CoV-2	orf1ab	PYPDPSRILGAGCFV	5222	5236	Positive
	SARS-CoV-2	orf1ab	TDGTLMIERFVSLAI	5242	5256	Positive
	SARS-CoV-2	orf1ab	AYPLTKHPNQEYADV	5258	5272	Positive
	SARS-CoV-2	orf1ab	PLTKHPNQEYADVFH	5260	5274	Positive
	SARS-CoV-2	orf1ab	NQEYADVFHLYLQYI	5266	5280	Positive
	SARS-CoV-2	orf1ab	EYADVFHLYLQYIRK	5268	5282	Overlapping
	SARS-CoV-2	orf1ab	HLYLQYIRKLHDELT	5274	5288	Positive
	SARS-CoV-2	orf1ab	YLQYIRKLHDELTGH	5276	5290	Positive
	SARS-CoV-2	orf1ab	QYIRKLHDELTGHML	5278	5292	Positive
	SARS-CoV-2	orf1ab	IRKLHDELTGHMLDM	5280	5294	Positive
	SARS-CoV-2	orf1ab	KLHDELTGHMLDMYS	5282	5296	Positive
	SARS-CoV-2	orf1ab	HDELTGHMLDMYSVM	5284	5298	Overlapping
	SARS-CoV-2	orf1ab	ELTGHMLDMYSVMLT	5286	5300	Negative
	SARS-CoV-2	orf1ab	ELTGHMLDMYSVMLT	5286	5300	Overlapping
	SARS-CoV-2	orf1ab	TGHMLDMYSVMLTND	5288	5302	Overlapping
	SARS-CoV-2	orf1ab	TNDNTSRYWEPEFYE	5300	5314	Overlapping
	SARS-CoV-2	orf1ab	RYWEPEFYEAMYTPH	5306	5320	Positive
	SARS-CoV-2	orf1ab	WEPEFYEAMYTPHTV	5308	5322	Overlapping
	SARS-CoV-2	orf1ab	PEFYEAMYTPHTVLQ	5310	5324	Overlapping
	SARS-CoV-2	orf1ab	FYEAMYTPHTVLQAV	5312	5326	Overlapping
	SARS-CoV-2	orf1ab	EAMYTPHTVLQAVGA	5314	5328	Overlapping
	SARS-CoV-2	orf1ab	DHVISTSHKLVLSVN	5356	5370	Positive
	SARS-CoV-2	orf1ab	SHKLVLSVNPYVCNA	5362	5376	Negative
	SARS-CoV-2	orf1ab	APGCDVTDVTQLYLG	5376	5390	Negative
	SARS-CoV-2	orf1ab	GCDVTDVTQLYLGGM	5378	5392	Negative
	SARS-CoV-2	orf1ab	TDVTQLYLGGMSYYC	5382	5396	Positive
	SARS-CoV-2	orf1ab	LYKNTCVGSDNVTDF	5416	5430	Negative
	SARS-CoV-2	orf1ab	KNTCVGSDNVTDFNA	5418	5432	Negative
	SARS-CoV-2	orf1ab	TCVGSDNVTDFNAIA	5420	5434	Negative
	SARS-CoV-2	orf1ab	VGSDNVTDFNAIATC	5422	5436	Negative
	SARS-CoV-2	orf1ab	SDNVTDFNAIATCDW	5424	5438	Overlapping
	SARS-CoV-2	orf1ab	TDFNAIATCDWTNAG	5428	5442	Positive
	SARS-CoV-2	orf1ab	CTERLKLFAAETLKA	5450	5464	Overlapping
	SARS-CoV-2	orf1ab	ERLKLFAAETLKATE	5452	5466	Overlapping
	SARS-CoV-2	orf1ab	LFAAETLKATEETFK	5456	5470	Positive
	SARS-CoV-2	orf1ab	AAETLKATEETFKLS	5458	5472	Overlapping
	SARS-CoV-2	orf1ab	ETLKATEETFKLSYG	5460	5474	Overlapping
	SARS-CoV-2	orf1ab	LKATEETFKLSYGIA	5462	5476	Negative
	SARS-CoV-2	orf1ab	ATEETFKLSYGIATV	5464	5478	Negative
	SARS-CoV-2	orf1ab	EETFKLSYGIATVRE	5466	5480	Overlapping
	SARS-CoV-2	orf1ab	SYGIATVREVLSDRE	5472	5486	Negative
	SARS-CoV-2	orf1ab	GIATVREVLSDRELH	5474	5488	Negative
	SARS-CoV-2	orf1ab	VREVLSDRELHLSWE	5478	5492	Overlapping
	SARS-CoV-2	orf1ab	EVLSDRELHLSWEVG	5480	5494	Negative
	SARS-CoV-2	orf1ab	EVLSDRELHLSWEVG	5480	5494	Overlapping
	SARS-CoV-2	orf1ab	DRELHLSWEVGKPRP	5484	5498	Overlapping
	SARS-CoV-2	orf1ab	ELHLSWEVGKPRPPL	5486	5500	Negative
	SARS-CoV-2	orf1ab	ELHLSWEVGKPRPPL	5486	5500	Overlapping
	SARS-CoV-2	orf1ab	EVGKPRPPLNRNYVF	5492	5506	Overlapping
	SARS-CoV-2	orf1ab	NSKVQIGEYTFEKGD	5514	5528	Positive
	SARS-CoV-2	orf1ab	QIGEYTFEKGDYGDA	5518	5532	Negative
	SARS-CoV-2	orf1ab	GEYTFEKGDYGDAVV	5520	5534	Negative
	SARS-CoV-2	orf1ab	NVGDYFVLTSHTVMP	5544	5558	Overlapping
	SARS-CoV-2	orf1ab	PTLVPQEHYVRITGL	5562	5576	Positive
	SARS-CoV-2	orf1ab	LVPQEHYVRITGLYP	5564	5578	Positive
	SARS-CoV-2	orf1ab	PQEHYVRITGLYPTL	5566	5580	Positive
	SARS-CoV-2	orf1ab	EHYVRITGLYPTLNI	5568	5582	Overlapping
	SARS-CoV-2	orf1ab	TGLYPTLNISDEFSS	5574	5588	Negative
	SARS-CoV-2	orf1ab	PTLNISDEFSSNVAN	5578	5592	Overlapping
	SARS-CoV-2	orf1ab	DEFSSNVANYQKVGM	5584	5598	Negative
	SARS-CoV-2	orf1ab	NYQKVGMQKYSTLQG	5592	5606	Positive
	SARS-CoV-2	orf1ab	QKVGMQKYSTLQGPP	5594	5608	Positive
	SARS-CoV-2	orf1ab	VGMQKYSTLQGPPGT	5596	5610	Positive
	SARS-CoV-2	orf1ab	MQKYSTLQGPPGTGK	5598	5612	Positive
	SARS-CoV-2	orf1ab	KYSTLQGPPGTGKSH	5600	5614	Positive
	SARS-CoV-2	orf1ab	GPPGTGKSHFAIGLA	5606	5620	Positive
	SARS-CoV-2	orf1ab	GPPGTGKSHFAIGLA	5606	5620	Overlapping
	SARS-CoV-2	orf1ab	AIGLALYYPSARIVY	5616	5630	Negative
	SARS-CoV-2	orf1ab	GLALYYPSARIVYTA	5618	5632	Negative
	SARS-CoV-2	orf1ab	YLPIDKCSRIIPARA	5648	5662	Positive
	SARS-CoV-2	orf1ab	PIDKCSRIIPARARV	5650	5664	Overlapping
	SARS-CoV-2	orf1ab	IPARARVECFDKFKV	5658	5672	Positive
	SARS-CoV-2	orf1ab	VECFDKFKVNSTLEQ	5664	5678	Negative
	SARS-CoV-2	orf1ab	STLEQYVFCTVNALP	5674	5688	Positive
	SARS-CoV-2	orf1ab	ALPETTADIVVFDEI	5686	5700	Positive
	SARS-CoV-2	orf1ab	PETTADIVVFDEISM	5688	5702	Overlapping
	SARS-CoV-2	orf1ab	ADIVVFDEISMATNY	5692	5706	Negative
	SARS-CoV-2	orf1ab	IVVFDEISMATNYDL	5694	5708	Positive
	SARS-CoV-2	orf1ab	VFDEISMATNYDLSV	5696	5710	Overlapping
	SARS-CoV-2	orf1ab	DEISMATNYDLSVVN	5698	5712	Overlapping
	SARS-CoV-2	orf1ab	NARLRAKHYVYIGDP	5712	5726	Positive
	SARS-CoV-2	orf1ab	GDPAQLPAPRTLLTK	5724	5738	Positive
	SARS-CoV-2	orf1ab	PAPRTLLTKGTLEPE	5730	5744	Positive
	SARS-CoV-2	orf1ab	PRTLLTKGTLEPEYF	5732	5746	Positive
	SARS-CoV-2	orf1ab	TLLTKGTLEPEYFNS	5734	5748	Positive
	SARS-CoV-2	orf1ab	LTKGTLEPEYFNSVC	5736	5750	Positive
	SARS-CoV-2	orf1ab	EPEYFNSVCRLMKTI	5742	5756	Overlapping
	SARS-CoV-2	orf1ab	PDMFLGTCRRCPAEI	5758	5772	Positive
	SARS-CoV-2	orf1ab	TCRRCPAEIVDTVSA	5764	5778	Positive
	SARS-CoV-2	orf1ab	KLKAHKDKSAQCFKM	5784	5798	Positive
	SARS-CoV-2	orf1ab	KAHKDKSAQCFKMFY	5786	5800	Positive
	SARS-CoV-2	orf1ab	QCFKMFYKGVITHDV	5794	5808	Positive
	SARS-CoV-2	orf1ab	FKMFYKGVITHDVSS	5796	5810	Positive
	SARS-CoV-2	orf1ab	YKGVITHDVSSAINR	5800	5814	Overlapping
	SARS-CoV-2	orf1ab	GVITHDVSSAINRPQ	5802	5816	Negative
	SARS-CoV-2	orf1ab	HDVSSAINRPQIGVV	5806	5820	Negative
	SARS-CoV-2	orf1ab	VSSAINRPQIGVVRE	5808	5822	Negative
	SARS-CoV-2	orf1ab	QIGVVREFLTRNPAW	5816	5830	Negative
	SARS-CoV-2	orf1ab	GVVREFLTRNPAWRK	5818	5832	Negative
	SARS-CoV-2	orf1ab	EFLTRNPAWRKAVFI	5822	5836	Negative
	SARS-CoV-2	orf1ab	NSQNAVASKILGLPT	5840	5854	Positive
	SARS-CoV-2	orf1ab	TVDSSQGSEYDYVIF	5856	5870	Positive
	SARS-CoV-2	orf1ab	EYDYVIFTQTTETAH	5864	5878	Positive
	SARS-CoV-2	orf1ab	TETAHSCNVNRFNVA	5874	5888	Positive
	SARS-CoV-2	orf1ab	NVAITRAKVGILCIM	5886	5900	Positive
	SARS-CoV-2	orf1ab	TRAKVGILCIMSDRD	5890	5904	Negative
	SARS-CoV-2	orf1ab	DRDLYDKLQFTSLEI	5902	5916	Positive
	SARS-CoV-2	orf1ab	NVATLQAENVTGLFK	5920	5934	Positive
	SARS-CoV-2	orf1ab	KVITGLHPTQAPTHL	5938	5952	Positive
	SARS-CoV-2	orf1ab	ITGLHPTQAPTHLSV	5940	5954	Negative
	SARS-CoV-2	orf1ab	GLHPTQAPTHLSVDT	5942	5956	Overlapping
	SARS-CoV-2	orf1ab	TEGLCVDIPGIPKDM	5960	5974	Negative
	SARS-CoV-2	orf1ab	GLCVDIPGIPKDMTY	5962	5976	Negative
	SARS-CoV-2	orf1ab	MMGFKMNYQVNGYPN	5982	5996	Negative
	SARS-CoV-2	orf1ab	NYQVNGYPNMFITRE	5988	6002	Overlapping
	SARS-CoV-2	orf1ab	QVNGYPNMFITREEA	5990	6004	Positive
	SARS-CoV-2	orf1ab	NGYPNMFITREEAIR	5992	6006	Negative
	SARS-CoV-2	orf1ab	NMFITREEAIRHVRA	5996	6010	Positive
	SARS-CoV-2	orf1ab	TREEAIRHVRAWIGF	6000	6014	Negative
	SARS-CoV-2	orf1ab	EEAIRHVRAWIGFDV	6002	6016	Overlapping
	SARS-CoV-2	orf1ab	RHVRAWIGFDVEGCH	6006	6020	Positive
	SARS-CoV-2	orf1ab	AWIGFDVEGCHATRE	6010	6024	Positive
	SARS-CoV-2	orf1ab	VEGCHATREAVGTNL	6016	6030	Negative
	SARS-CoV-2	orf1ab	TREAVGTNLPLQLGF	6022	6036	Positive
	SARS-CoV-2	orf1ab	EAVGTNLPLQLGFST	6024	6038	Overlapping
	SARS-CoV-2	orf1ab	VGTNLPLQLGFSTGV	6026	6040	Negative
	SARS-CoV-2	orf1ab	TNLPLQLGFSTGVNL	6028	6042	Negative
	SARS-CoV-2	orf1ab	TGVNLVAVPTGYVDT	6038	6052	Positive
	SARS-CoV-2	orf1ab	AVPTGYVDTPNNTDF	6044	6058	Overlapping
	SARS-CoV-2	orf1ab	PTGYVDTPNNTDFSR	6046	6060	Overlapping
	SARS-CoV-2	orf1ab	GYVDTPNNTDFSRVS	6048	6062	Overlapping
	SARS-CoV-2	orf1ab	NNTDFSRVSAKPPPG	6054	6068	Positive
	SARS-CoV-2	orf1ab	TDFSRVSAKPPPGDQ	6056	6070	Positive
	SARS-CoV-2	orf1ab	SAKPPPGDQFKHLIP	6062	6076	Positive
	SARS-CoV-2	orf1ab	KPPPGDQFKHLIPLM	6064	6078	Positive
	SARS-CoV-2	orf1ab	PPGDQFKHLIPLMYK	6066	6080	Positive
	SARS-CoV-2	orf1ab	KHLIPLMYKGLPWNV	6072	6086	Positive
	SARS-CoV-2	orf1ab	SDTLKNLSDRVVFVL	6096	6110	Positive
	SARS-CoV-2	orf1ab	FVLWAHGFELTSMKY	6108	6122	Positive
	SARS-CoV-2	orf1ab	AHGFELTSMKYFVKI	6112	6126	Positive
	SARS-CoV-2	orf1ab	ELTSMKYFVKIGPER	6116	6130	Negative
	SARS-CoV-2	orf1ab	VKIGPERTCCLCDRR	6124	6138	Negative
	SARS-CoV-2	orf1ab	TCFSTASDTYACWHH	6140	6154	Positive
	SARS-CoV-2	orf1ab	SDTYACWHHSIGFDY	6146	6160	Positive
	SARS-CoV-2	orf1ab	WHHSIGFDYVYNPFM	6152	6166	Positive
	SARS-CoV-2	orf1ab	DVQQWGFTGNLQSNH	6168	6182	Positive
	SARS-CoV-2	orf1ab	QQWGFTGNLQSNHDL	6170	6184	Positive
	SARS-CoV-2	orf1ab	WGFTGNLQSNHDLYC	6172	6186	Positive
	SARS-CoV-2	orf1ab	GNLQSNHDLYCQVHG	6176	6190	Positive
	SARS-CoV-2	orf1ab	LQSNHDLYCQVHGNA	6178	6192	Positive
	SARS-CoV-2	orf1ab	SNHDLYCQVHGNAHV	6180	6194	Positive
	SARS-CoV-2	orf1ab	HDLYCQVHGNAHVAS	6182	6196	Positive
	SARS-CoV-2	orf1ab	LYCQVHGNAHVASCD	6184	6198	Positive
	SARS-CoV-2	orf1ab	CQVHGNAHVASCDAI	6186	6200	Positive
	SARS-CoV-2	orf1ab	VHGNAHVASCDAIMT	6188	6202	Positive
	SARS-CoV-2	orf1ab	GNAHVASCDAIMTRC	6190	6204	Positive
	SARS-CoV-2	orf1ab	SCDAIMTRCLAVHEC	6196	6210	Positive
	SARS-CoV-2	orf1ab	AVHECFVKRVDWTIE	6206	6220	Negative
	SARS-CoV-2	orf1ab	RVDWTIEYPIIGDEL	6214	6228	Overlapping
	SARS-CoV-2	orf1ab	DWTIEYPIIGDELKI	6216	6230	Negative
	SARS-CoV-2	orf1ab	TIEYPIIGDELKINA	6218	6232	Positive
	SARS-CoV-2	orf1ab	EYPIIGDELKINAAC	6220	6234	Overlapping
	SARS-CoV-2	orf1ab	PIIGDELKINAACRK	6222	6236	Negative
	SARS-CoV-2	orf1ab	DELKINAACRKVQHM	6226	6240	Overlapping
	SARS-CoV-2	orf1ab	LLADKFPVLHDIGNP	6246	6260	Positive
	SARS-CoV-2	orf1ab	KFPVLHDIGNPKAIK	6250	6264	Positive
	SARS-CoV-2	orf1ab	PVLHDIGNPKAIKCV	6252	6266	Overlapping
	SARS-CoV-2	orf1ab	LHDIGNPKAIKCVPQ	6254	6268	Positive
	SARS-CoV-2	orf1ab	GNPKAIKCVPQADVE	6258	6272	Positive
	SARS-CoV-2	orf1ab	DVEWKFYDAQPCSDK	6270	6284	Overlapping
	SARS-CoV-2	orf1ab	EWKFYDAQPCSDKAY	6272	6286	Overlapping
	SARS-CoV-2	orf1ab	YDAQPCSDKAYKIEE	6276	6290	Negative
	SARS-CoV-2	orf1ab	PCSDKAYKIEELFYS	6280	6294	Positive
	SARS-CoV-2	orf1ab	SDKAYKIEELFYSYA	6282	6296	Positive
	SARS-CoV-2	orf1ab	KAYKIEELFYSYATH	6284	6298	Negative
	SARS-CoV-2	orf1ab	YKIEELFYSYATHSD	6286	6300	Positive
	SARS-CoV-2	orf1ab	IEELFYSYATHSDKF	6288	6302	Overlapping
	SARS-CoV-2	orf1ab	ELFYSYATHSDKFTD	6290	6304	Negative
	SARS-CoV-2	orf1ab	ELFYSYATHSDKFTD	6290	6304	Overlapping
	SARS-CoV-2	orf1ab	FYSYATHSDKFTDGV	6292	6306	Negative
	SARS-CoV-2	orf1ab	DGVCLFWNCNVDRYP	6304	6318	Positive
	SARS-CoV-2	orf1ab	NSIVCRFDTRVLSNL	6320	6334	Positive
	SARS-CoV-2	orf1ab	GCDGGSLYVNKHAFH	6338	6352	Overlapping
	SARS-CoV-2	orf1ab	DGGSLYVNKHAFHTP	6340	6354	Positive
	SARS-CoV-2	orf1ab	PAFDKSAFVNLKQLP	6354	6368	Negative
	SARS-CoV-2	orf1ab	DSPCESHGKQVVSDI	6374	6388	Positive
	SARS-CoV-2	orf1ab	PCESHGKQVVSDIDY	6376	6390	Positive
	SARS-CoV-2	orf1ab	ESHGKQVVSDIDYVP	6378	6392	Overlapping
	SARS-CoV-2	orf1ab	VVSDIDYVPLKSATC	6384	6398	Positive
	SARS-CoV-2	orf1ab	SDIDYVPLKSATCIT	6386	6400	Positive
	SARS-CoV-2	orf1ab	CITRCNLGGAVCRHH	6398	6412	Positive
	SARS-CoV-2	orf1ab	CNLGGAVCRHHANEY	6402	6416	Positive
	SARS-CoV-2	orf1ab	GAVCRHHANEYRLYL	6406	6420	Positive
	SARS-CoV-2	orf1ab	RHHANEYRLYLDAYN	6410	6424	Positive
	SARS-CoV-2	orf1ab	NEYRLYLDAYNMMIS	6414	6428	Positive
	SARS-CoV-2	orf1ab	NMMISAGFSLWVYKQ	6424	6438	Positive
	SARS-CoV-2	orf1ab	NTFTRLQSLENVAFN	6446	6460	Positive
	SARS-CoV-2	orf1ab	NVAFNVVNKGHFDGQ	6456	6470	Positive
	SARS-CoV-2	orf1ab	NVVNKGHFDGQQGEV	6460	6474	Positive
	SARS-CoV-2	orf1ab	DGQQGEVPVSIINNT	6468	6482	Overlapping
	SARS-CoV-2	orf1ab	VSIINNTVYTKVDGV	6476	6490	Negative
	SARS-CoV-2	orf1ab	IINNTVYTKVDGVDV	6478	6492	Overlapping
	SARS-CoV-2	orf1ab	NNTVYTKVDGVDVEL	6480	6494	Overlapping
	SARS-CoV-2	orf1ab	TVYTKVDGVDVELFE	6482	6496	Overlapping
	SARS-CoV-2	orf1ab	YTKVDGVDVELFENK	6484	6498	Negative
	SARS-CoV-2	orf1ab	KVDGVDVELFENKTT	6486	6500	Overlapping
	SARS-CoV-2	orf1ab	DGVDVELFENKTTLP	6488	6502	Positive
	SARS-CoV-2	orf1ab	DGVDVELFENKTTLP	6488	6502	Overlapping
	SARS-CoV-2	orf1ab	VDVELFENKTTLPVN	6490	6504	Positive
	SARS-CoV-2	orf1ab	VELFENKTTLPVNVA	6492	6506	Negative
	SARS-CoV-2	orf1ab	LFENKTTLPVNVAFE	6494	6508	Positive
	SARS-CoV-2	orf1ab	ENKTTLPVNVAFELW	6496	6510	Overlapping
	SARS-CoV-2	orf1ab	TLPVNVAFELWAKRN	6500	6514	Positive
	SARS-CoV-2	orf1ab	AFELWAKRNIKPVPE	6506	6520	Overlapping
	SARS-CoV-2	orf1ab	ELWAKRNIKPVPEVK	6508	6522	Negative
	SARS-CoV-2	orf1ab	ELWAKRNIKPVPEVK	6508	6522	Overlapping
	SARS-CoV-2	orf1ab	NIKPVPEVKILNNLG	6514	6528	Positive
	SARS-CoV-2	orf1ab	KPVPEVKILNNLGVD	6516	6530	Negative
	SARS-CoV-2	orf1ab	VPEVKILNNLGVDIA	6518	6532	Overlapping
	SARS-CoV-2	orf1ab	EVKILNNLGVDIAAN	6520	6534	Overlapping
	SARS-CoV-2	orf1ab	GVDIAANTVIWDYKR	6528	6542	Negative
	SARS-CoV-2	orf1ab	WDYKRDAPAHISTIG	6538	6552	Positive
	SARS-CoV-2	orf1ab	YKRDAPAHISTIGVC	6540	6554	Positive
	SARS-CoV-2	orf1ab	RDAPAHISTIGVCSM	6542	6556	Positive
	SARS-CoV-2	orf1ab	ISTIGVCSMTDIAKK	6548	6562	Positive
	SARS-CoV-2	orf1ab	TIGVCSMTDIAKKPT	6550	6564	Negative
	SARS-CoV-2	orf1ab	GVCSMTDIAKKPTET	6552	6566	Negative
	SARS-CoV-2	orf1ab	DIAKKPTETICAPLT	6558	6572	Positive
	SARS-CoV-2	orf1ab	PLTVFFDGRVDGQVD	6570	6584	Positive
	SARS-CoV-2	orf1ab	DGRVDGQVDLFRNAR	6576	6590	Positive
	SARS-CoV-2	orf1ab	DGRVDGQVDLFRNAR	6576	6590	Overlapping
	SARS-CoV-2	orf1ab	RVDGQVDLFRNARNG	6578	6592	Negative
	SARS-CoV-2	orf1ab	DGQVDLFRNARNGVL	6580	6594	Overlapping
	SARS-CoV-2	orf1ab	NARNGVLITEGSVKG	6588	6602	Positive
	SARS-CoV-2	orf1ab	GVLITEGSVKGLQPS	6592	6606	Negative
	SARS-CoV-2	orf1ab	VKGLQPSVGPKQASL	6600	6614	Negative
	SARS-CoV-2	orf1ab	GLQPSVGPKQASLNG	6602	6616	Negative
	SARS-CoV-2	orf1ab	QPSVGPKQASLNGVT	6604	6618	Negative
	SARS-CoV-2	orf1ab	GPKQASLNGVTLIGE	6608	6622	Positive
	SARS-CoV-2	orf1ab	LNGVTLIGEAVKTQF	6614	6628	Negative
	SARS-CoV-2	orf1ab	GVTLIGEAVKTQFNY	6616	6630	Negative
	SARS-CoV-2	orf1ab	IGEAVKTQFNYYKKV	6620	6634	Overlapping
	SARS-CoV-2	orf1ab	EAVKTQFNYYKKVDG	6622	6636	Overlapping
	SARS-CoV-2	orf1ab	VKTQFNYYKKVDGVV	6624	6638	Negative
	SARS-CoV-2	orf1ab	VDGVVQQLPETYFTQ	6634	6648	Negative
	SARS-CoV-2	orf1ab	GVVQQLPETYFTQSR	6636	6650	Negative
	SARS-CoV-2	orf1ab	PETYFTQSRNLQEFK	6642	6656	Negative
	SARS-CoV-2	orf1ab	LQEFKPRSQMEIDFL	6652	6666	Positive
	SARS-CoV-2	orf1ab	EFKPRSQMEIDFLEL	6654	6668	Overlapping
	SARS-CoV-2	orf1ab	RSQMEIDFLELAMDE	6658	6672	Overlapping
	SARS-CoV-2	orf1ab	QMEIDFLELAMDEFI	6660	6674	Overlapping
	SARS-CoV-2	orf1ab	EIDFLELAMDEFIER	6662	6676	Overlapping
	SARS-CoV-2	orf1ab	LELAMDEFIERYKLE	6666	6680	Overlapping
	SARS-CoV-2	orf1ab	MDEFIERYKLEGYAF	6670	6684	Positive
	SARS-CoV-2	orf1ab	EFIERYKLEGYAFEH	6672	6686	Overlapping
	SARS-CoV-2	orf1ab	KLEGYAFEHIVYGDF	6678	6692	Overlapping
	SARS-CoV-2	orf1ab	EGYAFEHIVYGDFSH	6680	6694	Negative
	SARS-CoV-2	orf1ab	EGYAFEHIVYGDFSH	6680	6694	Overlapping
	SARS-CoV-2	orf1ab	YAFEHIVYGDFSHSQ	6682	6696	Positive
	SARS-CoV-2	orf1ab	HIVYGDFSHSQLGGL	6686	6700	Negative
	SARS-CoV-2	orf1ab	LAKRFKESPFELEDF	6706	6720	Positive
	SARS-CoV-2	orf1ab	FKESPFELEDFIPMD	6710	6724	Overlapping
	SARS-CoV-2	orf1ab	ESPFELEDFIPMDST	6712	6726	Overlapping
	SARS-CoV-2	orf1ab	PFELEDFIPMDSTVK	6714	6728	Overlapping
	SARS-CoV-2	orf1ab	ELEDFIPMDSTVKNY	6716	6730	Negative
	SARS-CoV-2	orf1ab	ELEDFIPMDSTVKNY	6716	6730	Overlapping
	SARS-CoV-2	orf1ab	EDFIPMDSTVKNYFI	6718	6732	Overlapping
	SARS-CoV-2	orf1ab	FIPMDSTVKNYFITD	6720	6734	Negative
	SARS-CoV-2	orf1ab	PMDSTVKNYFITDAQ	6722	6736	Overlapping
	SARS-CoV-2	orf1ab	CSVIDLLLDDFVEII	6744	6758	Positive
	SARS-CoV-2	orf1ab	LLDDFVEIIKSQDLS	6750	6764	Overlapping
	SARS-CoV-2	orf1ab	DDFVEIIKSQDLSVV	6752	6766	Overlapping
	SARS-CoV-2	orf1ab	FVEIIKSQDLSVVSK	6754	6768	Positive
	SARS-CoV-2	orf1ab	EIIKSQDLSVVSKVV	6756	6770	Negative
	SARS-CoV-2	orf1ab	EIIKSQDLSVVSKVV	6756	6770	Overlapping
	SARS-CoV-2	orf1ab	EISFMLWCKDGHVET	6778	6792	Overlapping
	SARS-CoV-2	orf1ab	KDGHVETFYPKLQSS	6786	6800	Positive
	SARS-CoV-2	orf1ab	GHVETFYPKLQSSQA	6788	6802	Overlapping
	SARS-CoV-2	orf1ab	QPGVAMPNLYKMQRM	6804	6818	Negative
	SARS-CoV-2	orf1ab	GVAMPNLYKMQRMLL	6806	6820	Negative
	SARS-CoV-2	orf1ab	DLQNYGDSATLPKGI	6824	6838	Negative
	SARS-CoV-2	orf1ab	NMRVIHFGAGSDKGV	6862	6876	Positive
	SARS-CoV-2	orf1ab	SDKGVAPGTAVLRQW	6872	6886	Positive
	SARS-CoV-2	orf1ab	PTGTLLVDSDLNDFV	6888	6902	Positive
	SARS-CoV-2	orf1ab	GTLLVDSDLNDFVSD	6890	6904	Positive
	SARS-CoV-2	orf1ab	LLVDSDLNDFVSDAD	6892	6906	Positive
	SARS-CoV-2	orf1ab	VDSDLNDFVSDADST	6894	6908	Positive
	SARS-CoV-2	orf1ab	SDLNDFVSDADSTLI	6896	6910	Positive
	SARS-CoV-2	orf1ab	DFVSDADSTLIGDCA	6900	6914	Positive
	SARS-CoV-2	orf1ab	VSDADSTLIGDCATV	6902	6916	Positive
	SARS-CoV-2	orf1ab	DADSTLIGDCATVHT	6904	6918	Positive
	SARS-CoV-2	orf1ab	NKWDLIISDMYDPKT	6920	6934	Positive
	SARS-CoV-2	orf1ab	NVTKENDSKEGFFTY	6936	6950	Positive
	SARS-CoV-2	orf1ab	NVTKENDSKEGFFTY	6936	6950	Negative
	SARS-CoV-2	orf1ab	TKENDSKEGFFTYIC	6938	6952	Positive
	SARS-CoV-2	orf1ab	ENDSKEGFFTYICGF	6940	6954	Overlapping
	SARS-CoV-2	orf1ab	TEHSWNADLYKLMGH	6970	6984	Positive
	SARS-CoV-2	orf1ab	VTNVNASSSEAFLIG	6992	7006	Positive
	SARS-CoV-2	orf1ab	NVNASSSEAFLIGCN	6994	7008	Positive
	SARS-CoV-2	orf1ab	NASSSEAFLIGCNYL	6996	7010	Positive
	SARS-CoV-2	orf1ab	SEAFLIGCNYLGKPR	7000	7014	Positive
	SARS-CoV-2	orf1ab	LIGCNYLGKPREQID	7004	7018	Negative
	SARS-CoV-2	orf1ab	NYLGKPREQIDGYVM	7008	7022	Positive
	SARS-CoV-2	orf1ab	DGYVMHANYIFWRNT	7018	7032	Positive
	SARS-CoV-2	orf1ab	PIQLSSYSLFDMSKF	7034	7048	Negative
	SARS-CoV-2	orf1ab	LRGTAVMSLKEGQIN	7052	7066	Negative
	SARS-CoV-2	orf1ab	GTAVMSLKEGQINDM	7054	7068	Negative
	SARS-CoV-2	orf1ab	LKEGQINDMILSLLS	7060	7074	Overlapping
	SARS-CoV-2	orf1ab	EGQINDMILSLLSKG	7062	7076	Negative
	SARS-CoV-2	orf1ab	EGQINDMILSLLSKG	7062	7076	Overlapping
	SARS-CoV-2	orf1ab	LSLLSKGRLIIRENN	7070	7084	Positive
	SARS-CoV-2	orf1ab	LIIRENNRVVISSDV	7078	7092	Positive
	SARS-CoV-2	orf1ab	IRENNRVVISSDVLV	7080	7094	Positive
	SARS-CoV-2	orf1ab	ENNRVVISSDVLVNN	7082	7096	Overlapping
	SARS-CoV-2	orf1ab	NRVVISSDVLVNNGS	7084	7096	Positive
	SARS-CoV-2	orf1ab	SDVLVNNGSGSGSG	7090	7096	Positive
	SARS-CoV-2	spike	GSGMFVFLVLLPLVS	1	12	Positive
	SARS-CoV-2	spike	GSGSGMFVFLVLLPL	1	10	Positive
	SARS-CoV-2	spike	GSGSGSGMFVFLVLL	1	8	Positive
	SARS-CoV-2	spike	GSGSGMFVFLVLLPL	1	10	Negative
	SARS-CoV-2	spike	GSGSGSGMFVFLVLL	1	8	Negative
	SARS-CoV-2	spike	FLVLLPLVSSQCVNL	4	18	Negative
	SARS-CoV-2	spike	LPLVSSQCVNLTTRT	8	22	Negative
	SARS-CoV-2	spike	PLVSSQCVNLTTRTQ	9	23	Negative
	SARS-CoV-2	spike	NLTTRTQLPPAYTNS	17	31	Positive
	SARS-CoV-2	spike	TTRTQLPPAYTNSFT	19	33	Negative
	SARS-CoV-2	spike	GVYYPDKVFRSSVLH	35	49	Negative
	SARS-CoV-2	spike	SSVLHSTQDLFLPFF	45	59	Negative
	SARS-CoV-2	spike	GTNGTKRFDNPVLPF	72	86	Negative
	SARS-CoV-2	spike	RFDNPVLPFNDGVYF	78	92	Overlapping
	SARS-CoV-2	spike	FDNPVLPFNDGVYFA	79	93	Positive
	SARS-CoV-2	spike	PVLPFNDGVYFASTE	82	96	Overlapping
	SARS-CoV-2	spike	FNDGVYFASTEKSNI	86	100	Negative
	SARS-CoV-2	spike	NDGVYFASTEKSNII	87	101	Positive
	SARS-CoV-2	spike	GVYFASTEKSNIIRG	89	103	Negative
	SARS-CoV-2	spike	TEKSNIIRGWIFGTT	95	109	Negative
	SARS-CoV-2	spike	EKSNIIRGWIFGTTL	96	110	Overlapping
	SARS-CoV-2	spike	GTTLDSKTQSLLIVN	107	121	Negative
	SARS-CoV-2	spike	DSKTQSLLIVNNATN	111	125	Overlapping
	SARS-CoV-2	spike	TQSLLIVNNATNVVI	114	128	Negative
	SARS-CoV-2	spike	LIVNNATNVVIKVCE	118	132	Overlapping
	SARS-CoV-2	spike	NNATNVVIKVCEFQF	121	135	Positive
	SARS-CoV-2	spike	NATNVVIKVCEFQFC	122	136	Positive
	SARS-CoV-2	spike	NVVIKVCEFQFCNDP	125	139	Positive
	SARS-CoV-2	spike	VIKVCEFQFCNDPFL	127	141	Negative
	SARS-CoV-2	spike	EFQFCNDPFLGVYYH	132	146	Overlapping
	SARS-CoV-2	spike	FCNDPFLGVYYHKNN	135	149	Positive
	SARS-CoV-2	spike	NDPFLGVYYHKNNKS	137	151	Overlapping
	SARS-CoV-2	spike	GVYYHKNNKSWMESE	142	156	Overlapping
	SARS-CoV-2	spike	NNKSWMESEFRVYSS	148	162	Positive
	SARS-CoV-2	spike	NKSWMESEFRVYSSA	149	163	Positive
	SARS-CoV-2	spike	MESEFRVYSSANNCT	153	167	Overlapping
	SARS-CoV-2	spike	ESEFRVYSSANNCTF	154	168	Overlapping
	SARS-CoV-2	spike	SEFRVYSSANNCTFE	155	169	Positive
	SARS-CoV-2	spike	EFRVYSSANNCTFEY	156	170	Overlapping
	SARS-CoV-2	spike	NNCTFEYVSQPFLMD	164	178	Positive
	SARS-CoV-2	spike	NCTFEYVSQPFLMDL	165	179	Positive
	SARS-CoV-2	spike	FEYVSQPFLMDLEGK	168	182	Overlapping
	SARS-CoV-2	spike	EYVSQPFLMDLEGKQ	169	183	Overlapping
	SARS-CoV-2	spike	MDLEGKQGNFKNLRE	177	191	Negative
	SARS-CoV-2	spike	EGKQGNFKNLREFVF	180	194	Negative
	SARS-CoV-2	spike	EGKQGNFKNLREFVF	180	194	Overlapping
	SARS-CoV-2	spike	NFKNLREFVFKNIDG	185	199	Positive
	SARS-CoV-2	spike	NLREFVFKNIDGYFK	188	202	Positive
	SARS-CoV-2	spike	REFVFKNIDGYFKIY	190	204	Positive
	SARS-CoV-2	spike	EFVFKNIDGYFKIYS	191	205	Overlapping
	SARS-CoV-2	spike	KNIDGYFKIYSKHTP	195	209	Positive
	SARS-CoV-2	spike	NLVRDLPQGFSALEP	211	225	Positive
	SARS-CoV-2	spike	RDLPQGFSALEPLVD	214	228	Positive
	SARS-CoV-2	spike	GFSALEPLVDLPIGI	219	233	Negative
	SARS-CoV-2	spike	SALEPLVDLPIGINI	221	235	Positive
	SARS-CoV-2	spike	EPLVDLPIGINITRF	224	238	Overlapping
	SARS-CoV-2	spike	PLVDLPIGINITRFQ	225	239	Positive
	SARS-CoV-2	spike	PIGINITRFQTLLAL	230	244	Positive
	SARS-CoV-2	spike	GINITRFQTLLALHR	232	246	Negative
	SARS-CoV-2	spike	QPRTFLLKYNENGTI	271	285	Positive
	SARS-CoV-2	spike	PRTFLLKYNENGTIT	272	286	Positive
	SARS-CoV-2	spike	RTFLLKYNENGTITD	273	287	Positive
	SARS-CoV-2	spike	FLLKYNENGTITDAV	275	289	Positive
	SARS-CoV-2	spike	LLKYNENGTITDAVD	276	290	Positive
	SARS-CoV-2	spike	LKYNENGTITDAVDC	277	291	Positive
	SARS-CoV-2	spike	ENGTITDAVDCALDP	281	295	Overlapping
	SARS-CoV-2	spike	GTITDAVDCALDPLS	283	297	Negative
	SARS-CoV-2	spike	TITDAVDCALDPLSE	284	298	Positive
	SARS-CoV-2	spike	ITDAVDCALDPLSET	285	299	Overlapping
	SARS-CoV-2	spike	TDAVDCALDPLSETK	286	300	Positive
	SARS-CoV-2	spike	AVDCALDPLSETKCT	288	302	Positive
	SARS-CoV-2	spike	PLSETKCTLKSFTVE	295	309	Positive
	SARS-CoV-2	spike	ETKCTLKSFTVEKGI	298	312	Overlapping
	SARS-CoV-2	spike	VEKGIYQTSNFRVQP	308	322	Overlapping
	SARS-CoV-2	spike	EKGIYQTSNFRVQPT	309	323	Overlapping
	SARS-CoV-2	spike	YQTSNFRVQPTESIV	313	327	Positive
	SARS-CoV-2	spike	NFRVQPTESIVRFPN	317	331	Positive
	SARS-CoV-2	spike	VQPTESIVRFPNITN	320	334	Negative
	SARS-CoV-2	spike	PTESIVRFPNITNLC	322	336	Positive
	SARS-CoV-2	spike	ESIVRFPNITNLCPF	324	338	Overlapping
	SARS-CoV-2	spike	IVRFPNITNLCPFGE	326	340	Negative
	SARS-CoV-2	spike	VRFPNITNLCPFGEV	327	341	Positive
	SARS-CoV-2	spike	PNITNLCPFGEVFNA	330	344	Positive
	SARS-CoV-2	spike	GEVFNATRFASVYAW	339	353	Overlapping
	SARS-CoV-2	spike	EVFNATRFASVYAWN	340	354	Overlapping
	SARS-CoV-2	spike	NATRFASVYAWNRKR	343	357	Positive
	SARS-CoV-2	spike	NRKRISNCVADYSVL	354	368	Positive
	SARS-CoV-2	spike	NSASFSTFKCYGVSP	370	384	Positive
	SARS-CoV-2	spike	GVSPTKLNDLCFTNV	381	395	Negative
	SARS-CoV-2	spike	KLNDLCFTNVYADSF	386	400	Positive
	SARS-CoV-2	spike	NDLCFTNVYADSFVI	388	402	Positive
	SARS-CoV-2	spike	TNVYADSFVIRGDEV	393	407	Negative
	SARS-CoV-2	spike	NVYADSFVIRGDEVR	394	408	Negative
	SARS-CoV-2	spike	VYADSFVIRGDEVRQ	395	409	Negative
	SARS-CoV-2	spike	YADSFVIRGDEVRQI	396	410	Negative
	SARS-CoV-2	spike	VIRGDEVRQIAPGQT	401	415	Negative
	SARS-CoV-2	spike	RGDEVRQIAPGQTGK	403	417	Positive
	SARS-CoV-2	spike	DEVRQIAPGQTGKIA	405	419	Overlapping
	SARS-CoV-2	spike	EVRQIAPGQTGKIAD	406	420	Overlapping
	SARS-CoV-2	spike	RQIAPGQTGKIADYN	408	422	Positive
	SARS-CoV-2	spike	TGKIADYNYKLPDDF	415	429	Positive
	SARS-CoV-2	spike	GKIADYNYKLPDDFT	416	430	Negative
	SARS-CoV-2	spike	NYKLPDDFTGCVIAW	422	436	Positive
	SARS-CoV-2	spike	NSNNLDSKVGGNYNY	437	451	Positive
	SARS-CoV-2	spike	SNNLDSKVGGNYNYL	438	452	Positive
	SARS-CoV-2	spike	NNLDSKVGGNYNYLY	439	453	Positive
	SARS-CoV-2	spike	NLDSKVGGNYNYLYR	440	454	Positive
	SARS-CoV-2	spike	KVGGNYNYLYRLFRK	444	458	Positive
	SARS-CoV-2	spike	YRLFRKSNLKPFERD	453	467	Negative
	SARS-CoV-2	spike	SNLKPFERDISTEIY	459	473	Positive
	SARS-CoV-2	spike	NLKPFERDISTEIYQ	460	474	Positive
	SARS-CoV-2	spike	PFERDISTEIYQAGS	463	477	Negative
	SARS-CoV-2	spike	FERDISTEIYQAGST	464	478	Negative
	SARS-CoV-2	spike	ERDISTEIYQAGSTP	465	479	Overlapping
	SARS-CoV-2	spike	RDISTEIYQAGSTPC	466	480	Positive
	SARS-CoV-2	spike	TEIYQAGSTPCNGVE	470	484	Overlapping
	SARS-CoV-2	spike	EIYQAGSTPCNGVEG	471	485	Overlapping
	SARS-CoV-2	spike	IYQAGSTPCNGVEGF	472	486	Negative
	SARS-CoV-2	spike	GSTPCNGVEGFNCYF	476	490	Negative
	SARS-CoV-2	spike	GVEGFNCYFPLQSYG	482	496	Negative
	SARS-CoV-2	spike	VEGFNCYFPLQSYGF	483	497	Positive
	SARS-CoV-2	spike	EGFNCYFPLQSYGFQ	484	498	Negative
	SARS-CoV-2	spike	EGFNCYFPLQSYGFQ	484	498	Overlapping
	SARS-CoV-2	spike	PTNGVGYQPYRVVVL	499	513	Positive
	SARS-CoV-2	spike	GVGYQPYRVVVLSFE	502	516	Overlapping
	SARS-CoV-2	spike	FELLHAPATVCGPKK	515	529	Positive
	SARS-CoV-2	spike	ELLHAPATVCGPKKS	516	530	Negative
	SARS-CoV-2	spike	ELLHAPATVCGPKKS	516	530	Overlapping
	SARS-CoV-2	spike	APATVCGPKKSTNLV	520	534	Negative
	SARS-CoV-2	spike	CGPKKSTNLVKNKCV	525	539	Positive
	SARS-CoV-2	spike	NLVKNKCVNFNFNGL	532	546	Positive
	SARS-CoV-2	spike	NKCVNFNFNGLTGTG	536	550	Positive
	SARS-CoV-2	spike	KCVNFNFNGLTGTGV	537	551	Negative
	SARS-CoV-2	spike	CVNFNFNGLTGTGVL	538	552	Negative
	SARS-CoV-2	spike	NFNFNGLTGTGVLTE	540	554	Negative
	SARS-CoV-2	spike	NFNGLTGTGVLTESN	542	556	Positive
	SARS-CoV-2	spike	NGLTGTGVLTESNKK	544	558	Positive
	SARS-CoV-2	spike	GLTGTGVLTESNKKF	545	559	Negative
	SARS-CoV-2	spike	GTGVLTESNKKFLPF	548	562	Overlapping
	SARS-CoV-2	spike	TGVLTESNKKFLPFQ	549	563	Negative
	SARS-CoV-2	spike	GVLTESNKKFLPFQQ	550	564	Negative
	SARS-CoV-2	spike	LTESNKKFLPFQQFG	552	566	Negative
	SARS-CoV-2	spike	ESNKKFLPFQQFGRD	554	568	Overlapping
	SARS-CoV-2	spike	NKKFLPFQQFGRDIA	556	570	Positive
	SARS-CoV-2	spike	FQQFGRDIADTTDAV	562	576	Negative
	SARS-CoV-2	spike	QQFGRDIADTTDAVR	563	577	Negative
	SARS-CoV-2	spike	QFGRDIADTTDAVRD	564	578	Negative
	SARS-CoV-2	spike	GRDIADTTDAVRDPQ	566	580	Negative
	SARS-CoV-2	spike	RDIADTTDAVRDPQT	567	581	Positive
	SARS-CoV-2	spike	ADTTDAVRDPQTLEI	570	584	Positive
	SARS-CoV-2	spike	TDAVRDPQTLEILDI	573	587	Positive
	SARS-CoV-2	spike	DAVRDPQTLEILDIT	574	588	Positive
	SARS-CoV-2	spike	VRDPQTLEILDITPC	576	590	Negative
	SARS-CoV-2	spike	RDPQTLEILDITPCS	577	591	Overlapping
	SARS-CoV-2	spike	TLEILDITPCSFGGV	581	595	Overlapping
	SARS-CoV-2	spike	LEILDITPCSFGGVS	582	596	Overlapping
	SARS-CoV-2	spike	EILDITPCSFGGVSV	583	597	Negative
	SARS-CoV-2	spike	EILDITPCSFGGVSV	583	597	Overlapping
	SARS-CoV-2	spike	SFGGVSVITPGTNTS	591	605	Negative
	SARS-CoV-2	spike	FGGVSVITPGTNTSN	592	606	Negative
	SARS-CoV-2	spike	GGVSVITPGTNTSNQ	593	607	Negative
	SARS-CoV-2	spike	GVSVITPGTNTSNQV	594	608	Negative
	SARS-CoV-2	spike	VSVITPGTNTSNQVA	595	609	Negative
	SARS-CoV-2	spike	SVITPGTNTSNQVAV	596	610	Negative
	SARS-CoV-2	spike	ITPGTNTSNQVAVLY	598	612	Negative
	SARS-CoV-2	spike	GTNTSNQVAVLYQDV	601	615	Negative
	SARS-CoV-2	spike	TNTSNQVAVLYQDVN	602	616	Negative
	SARS-CoV-2	spike	NTSNQVAVLYQDVNC	603	617	Negative
	SARS-CoV-2	spike	SNQVAVLYQDVNCTE	605	619	Negative
	SARS-CoV-2	spike	NQVAVLYQDVNCTEV	606	620	Positive
	SARS-CoV-2	spike	NCTEVPVAIHADQLT	616	630	Positive
	SARS-CoV-2	spike	TEVPVAIHADQLTPT	618	632	Overlapping
	SARS-CoV-2	spike	EVPVAIHADQLTPTW	619	633	Overlapping
	SARS-CoV-2	spike	PVAIHADQLTPTWRV	621	635	Overlapping
	SARS-CoV-2	spike	CLIGAEHVNNSYECD	649	663	Positive
	SARS-CoV-2	spike	IGAEHVNNSYECDIP	651	665	Positive
	SARS-CoV-2	spike	EHVNNSYECDIPIGA	654	668	Overlapping
	SARS-CoV-2	spike	VNNSYECDIPIGAGI	656	670	Negative
	SARS-CoV-2	spike	NNSYECDIPIGAGIC	657	671	Positive
	SARS-CoV-2	spike	YECDIPIGAGICASY	660	674	Positive
	SARS-CoV-2	spike	ECDIPIGAGICASYQ	661	675	Overlapping
	SARS-CoV-2	spike	IPIGAGICASYQTQT	664	678	Positive
	SARS-CoV-2	spike	PIGAGICASYQTQTN	665	679	Positive
	SARS-CoV-2	spike	CASYQTQTNSPRRAR	671	685	Positive
	SARS-CoV-2	spike	TQTNSPRRARSVASQ	676	690	Negative
	SARS-CoV-2	spike	SPRRARSVASQSIIA	680	694	Negative
	SARS-CoV-2	spike	PRRARSVASQSIIAY	681	695	Negative
	SARS-CoV-2	spike	ASQSIIAYTMSLGAE	688	702	Negative
	SARS-CoV-2	spike	SQSIIAYTMSLGAEN	689	703	Positive
	SARS-CoV-2	spike	TMSLGAENSVAYSNN	696	710	Positive
	SARS-CoV-2	spike	GAENSVAYSNNSIAI	700	714	Positive
	SARS-CoV-2	spike	ENSVAYSNNSIAIPT	702	716	Overlapping
	SARS-CoV-2	spike	NSVAYSNNSIAIPTN	703	717	Positive
	SARS-CoV-2	spike	NNSIAIPTNFTISVT	709	723	Positive
	SARS-CoV-2	spike	IPTNFTISVTTEILP	714	728	Positive
	SARS-CoV-2	spike	PTNFTISVTTEILPV	715	729	Positive
	SARS-CoV-2	spike	TISVTTEILPVSMTK	719	733	Positive
	SARS-CoV-2	spike	ISVTTEILPVSMTKT	720	734	Negative
	SARS-CoV-2	spike	SVTTEILPVSMTKTS	721	735	Negative
	SARS-CoV-2	spike	VTTEILPVSMTKTSV	722	736	Positive
	SARS-CoV-2	spike	TEILPVSMTKTSVDC	724	738	Positive
	SARS-CoV-2	spike	EILPVSMTKTSVDCT	725	739	Negative
	SARS-CoV-2	spike	EILPVSMTKTSVDCT	725	739	Overlapping
	SARS-CoV-2	spike	ILPVSMTKTSVDCTM	726	740	Negative
	SARS-CoV-2	spike	PVSMTKTSVDCTMYI	728	742	Positive
	SARS-CoV-2	spike	PVSMTKTSVDCTMYI	728	742	Overlapping
	SARS-CoV-2	spike	SMTKTSVDCTMYICG	730	744	Positive
	SARS-CoV-2	spike	TMYICGDSTECSNLL	739	753	Positive
	SARS-CoV-2	spike	ECSNLLLQYGSFCTQ	748	762	Overlapping
	SARS-CoV-2	spike	NLLLQYGSFCTQLNR	751	765	Positive
	SARS-CoV-2	spike	YGSFCTQLNRALTGI	756	770	Negative
	SARS-CoV-2	spike	GSFCTQLNRALTGIA	757	771	Negative
	SARS-CoV-2	spike	FCTQLNRALTGIAVE	759	773	Negative
	SARS-CoV-2	spike	QLNRALTGIAVEQDK	762	776	Positive
	SARS-CoV-2	spike	LNRALTGIAVEQDKN	763	777	Positive
	SARS-CoV-2	spike	NRALTGIAVEQDKNT	764	778	Positive
	SARS-CoV-2	spike	RALTGIAVEQDKNTQ	765	779	Positive
	SARS-CoV-2	spike	ALTGIAVEQDKNTQE	766	780	Positive
	SARS-CoV-2	spike	LTGIAVEQDKNTQEV	767	781	Positive
	SARS-CoV-2	spike	TGIAVEQDKNTQEVF	768	782	Positive
	SARS-CoV-2	spike	GIAVEQDKNTQEVFA	769	783	Negative
	SARS-CoV-2	spike	IAVEQDKNTQEVFAQ	770	784	Positive
	SARS-CoV-2	spike	AVEQDKNTQEVFAQV	771	785	Overlapping
	SARS-CoV-2	spike	VEQDKNTQEVFAQVK	772	786	Overlapping
	SARS-CoV-2	spike	EQDKNTQEVFAQVKQ	773	787	Overlapping
	SARS-CoV-2	spike	QEVFAQVKQIYKTPP	779	793	Negative
	SARS-CoV-2	spike	ILPDPSKPSKRSFIE	805	819	Negative
	SARS-CoV-2	spike	PSKRSFIEDLLFNKV	812	826	Positive
	SARS-CoV-2	spike	SKRSFIEDLLFNKVT	813	827	Negative
	SARS-CoV-2	spike	FIEDLLFNKVTLADA	817	831	Positive
	SARS-CoV-2	spike	IEDLLFNKVTLADAG	818	832	Overlapping
	SARS-CoV-2	spike	EDLLFNKVTLADAGF	819	833	Overlapping
	SARS-CoV-2	spike	NKVTLADAGFIKQYG	824	838	Positive
	SARS-CoV-2	spike	ADAGFIKQYGDCLGD	829	843	Negative
	SARS-CoV-2	spike	DAGFIKQYGDCLGDI	830	844	Positive
	SARS-CoV-2	spike	AGFIKQYGDCLGDIA	831	845	Positive
	SARS-CoV-2	spike	ARDLICAQKFNGLTV	846	860	Positive
	SARS-CoV-2	spike	RDLICAQKFNGLTVL	847	861	Positive
	SARS-CoV-2	spike	NGLTVLPPLLTDEMI	856	870	Positive
	SARS-CoV-2	spike	GLTVLPPLLTDEMIA	857	871	Negative
	SARS-CoV-2	spike	PLLTDEMIAQYTSAL	863	877	Positive
	SARS-CoV-2	spike	LLTDEMIAQYTSALL	864	878	Positive
	SARS-CoV-2	spike	LTDEMIAQYTSALLA	865	879	Negative
	SARS-CoV-2	spike	TDEMIAQYTSALLAG	866	880	Positive
	SARS-CoV-2	spike	DEMIAQYTSALLAGT	867	881	Negative
	SARS-CoV-2	spike	EMIAQYTSALLAGTI	868	882	Overlapping
	SARS-CoV-2	spike	TFGAGAALQIPFAMQ	887	901	Positive
	SARS-CoV-2	spike	IPFAMQMAYRFNGIG	896	910	Positive
	SARS-CoV-2	spike	PFAMQMAYRFNGIGV	897	911	Negative
	SARS-CoV-2	spike	FAMQMAYRFNGIGVT	898	912	Negative
	SARS-CoV-2	spike	AMQMAYRFNGIGVTQ	899	913	Negative
	SARS-CoV-2	spike	MQMAYRFNGIGVTQN	900	914	Negative
	SARS-CoV-2	spike	GIGVTQNVLYENQKL	908	922	Negative
	SARS-CoV-2	spike	IGVTQNVLYENQKLI	909	923	Negative
	SARS-CoV-2	spike	GVTQNVLYENQKLIA	910	924	Negative
	SARS-CoV-2	spike	NVLYENQKLIANQFN	914	928	Positive
	SARS-CoV-2	spike	YENQKLIANQFNSAI	917	931	Positive
	SARS-CoV-2	spike	ENQKLIANQFNSAIG	918	932	Overlapping
	SARS-CoV-2	spike	NQKLIANQFNSAIGK	919	933	Positive
	SARS-CoV-2	spike	NSAIGKIQDSLSSTA	928	942	Positive
	SARS-CoV-2	spike	GKIQDSLSSTASALG	932	946	Negative
	SARS-CoV-2	spike	DSLSSTASALGKLQD	936	950	Positive
	SARS-CoV-2	spike	NAQALNTLVKQLSSN	955	969	Positive
	SARS-CoV-2	spike	SSVLNDILSRLDKVE	974	988	Negative
	SARS-CoV-2	spike	VLNDILSRLDKVEAE	976	990	Negative
	SARS-CoV-2	spike	LNDILSRLDKVEAEV	977	991	Positive
	SARS-CoV-2	spike	NDILSRLDKVEAEVQ	978	992	Positive
	SARS-CoV-2	spike	DILSRLDKVEAEVQI	979	993	Positive
	SARS-CoV-2	spike	ILSRLDKVEAEVQID	980	994	Positive
	SARS-CoV-2	spike	KVEAEVQIDRLITGR	986	1000	Negative
	SARS-CoV-2	spike	VEAEVQIDRLITGRL	987	1001	Positive
	SARS-CoV-2	spike	EAEVQIDRLITGRLQ	988	1002	Overlapping
	SARS-CoV-2	spike	AEVQIDRLITGRLQS	989	1003	Positive
	SARS-CoV-2	spike	EVQIDRLITGRLQSL	990	1004	Overlapping
	SARS-CoV-2	spike	LQTYVTQQLIRAAEI	1004	1018	Overlapping
	SARS-CoV-2	spike	QTYVTQQLIRAAEIR	1005	1019	Negative
	SARS-CoV-2	spike	EIRASANLAATKMSE	1017	1031	Overlapping
	SARS-CoV-2	spike	NLAATKMSECVLGQS	1023	1037	Positive
	SARS-CoV-2	spike	LAATKMSECVLGQSK	1024	1038	Positive
	SARS-CoV-2	spike	SECVLGQSKRVDFCG	1030	1044	Positive
	SARS-CoV-2	spike	ECVLGQSKRVDFCGK	1031	1045	Overlapping
	SARS-CoV-2	spike	RVDFCGKGYHLMSFP	1039	1053	Overlapping
	SARS-CoV-2	spike	GYHLMSFPQSAPHGV	1046	1060	Overlapping
	SARS-CoV-2	spike	YHLMSFPQSAPHGVV	1047	1061	Overlapping
	SARS-CoV-2	spike	HLMSFPQSAPHGVVF	1048	1062	Overlapping
	SARS-CoV-2	spike	MSFPQSAPHGVVFLH	1050	1064	Positive
	SARS-CoV-2	spike	PHGVVFLHVTYVPAQ	1057	1071	Positive
	SARS-CoV-2	spike	GVVFLHVTYVPAQEK	1059	1073	Negative
	SARS-CoV-2	spike	TYVPAQEKNFTTAPA	1066	1080	Positive
	SARS-CoV-2	spike	PAQEKNFTTAPAICH	1069	1083	Positive
	SARS-CoV-2	spike	AQEKNFTTAPAICHD	1070	1084	Positive
	SARS-CoV-2	spike	QEKNFTTAPAICHDG	1071	1085	Overlapping
	SARS-CoV-2	spike	EKNFTTAPAICHDGK	1072	1086	Overlapping
	SARS-CoV-2	spike	KNFTTAPAICHDGKA	1073	1087	Positive
	SARS-CoV-2	spike	NFTTAPAICHDGKAH	1074	1088	Positive
	SARS-CoV-2	spike	FTTAPAICHDGKAHF	1075	1089	Positive
	SARS-CoV-2	spike	TTAPAICHDGKAHFP	1076	1090	Positive
	SARS-CoV-2	spike	TAPAICHDGKAHFPR	1077	1091	Positive
	SARS-CoV-2	spike	APAICHDGKAHFPRE	1078	1092	Positive
	SARS-CoV-2	spike	PAICHDGKAHFPREG	1079	1093	Positive
	SARS-CoV-2	spike	AICHDGKAHFPREGV	1080	1094	Negative
	SARS-CoV-2	spike	ICHDGKAHFPREGVF	1081	1095	Positive
	SARS-CoV-2	spike	CHDGKAHFPREGVFV	1082	1096	Positive
	SARS-CoV-2	spike	HDGKAHFPREGVFVS	1083	1097	Positive
	SARS-CoV-2	spike	GKAHFPREGVFVSNG	1085	1099	Negative
	SARS-CoV-2	spike	AHFPREGVFVSNGTH	1087	1101	Positive
	SARS-CoV-2	spike	REGVFVSNGTHWFVT	1091	1105	Positive
	SARS-CoV-2	spike	EGVFVSNGTHWFVTQ	1092	1106	Overlapping
	SARS-CoV-2	spike	GVFVSNGTHWFVTQR	1093	1107	Negative
	SARS-CoV-2	spike	NGTHWFVTQRNFYEP	1098	1112	Overlapping
	SARS-CoV-2	spike	GTHWFVTQRNFYEPQ	1099	1113	Negative
	SARS-CoV-2	spike	TQRNFYEPQIITTDN	1105	1119	Negative
	SARS-CoV-2	spike	QRNFYEPQIITTDNT	1106	1120	Negative
	SARS-CoV-2	spike	NFYEPQIITTDNTFV	1108	1122	Positive
	SARS-CoV-2	spike	YEPQIITTDNTFVSG	1110	1124	Positive
	SARS-CoV-2	spike	EPQIITTDNTFVSGN	1111	1125	Overlapping
	SARS-CoV-2	spike	TDNTFVSGNCDVVIG	1117	1131	Positive
	SARS-CoV-2	spike	NTFVSGNCDVVIGIV	1119	1133	Negative
	SARS-CoV-2	spike	TFVSGNCDVVIGIVN	1120	1134	Negative
	SARS-CoV-2	spike	VIGIVNNTVYDPLQP	1129	1143	Positive
	SARS-CoV-2	spike	GIVNNTVYDPLQPEL	1131	1145	Overlapping
	SARS-CoV-2	spike	NNTVYDPLQPELDSF	1134	1148	Positive
	SARS-CoV-2	spike	VYDPLQPELDSFKEE	1137	1151	Positive
	SARS-CoV-2	spike	YDPLQPELDSFKEEL	1138	1152	Positive
	SARS-CoV-2	spike	PLQPELDSFKEELDK	1140	1154	Positive
	SARS-CoV-2	spike	LQPELDSFKEELDKY	1141	1155	Positive
	SARS-CoV-2	spike	PELDSFKEELDKYFK	1143	1157	Overlapping
	SARS-CoV-2	spike	ELDSFKEELDKYFKN	1144	1158	Negative
	SARS-CoV-2	spike	ELDSFKEELDKYFKN	1144	1158	Overlapping
	SARS-CoV-2	spike	DSFKEELDKYFKNHT	1146	1160	Positive
	SARS-CoV-2	spike	SFKEELDKYFKNHTS	1147	1161	Positive
	SARS-CoV-2	spike	KEELDKYFKNHTSPD	1149	1163	Positive
	SARS-CoV-2	spike	EELDKYFKNHTSPDV	1150	1164	Overlapping
	SARS-CoV-2	spike	ELDKYFKNHTSPDVD	1151	1165	Negative
	SARS-CoV-2	spike	ELDKYFKNHTSPDVD	1151	1165	Overlapping
	SARS-CoV-2	spike	LDKYFKNHTSPDVDL	1152	1166	Negative
	SARS-CoV-2	spike	YFKNHTSPDVDLGDI	1155	1169	Positive
	SARS-CoV-2	spike	FKNHTSPDVDLGDIS	1156	1170	Positive
	SARS-CoV-2	spike	KNHTSPDVDLGDISG	1157	1171	Positive
	SARS-CoV-2	spike	NHTSPDVDLGDISGI	1158	1172	Overlapping
	SARS-CoV-2	spike	HTSPDVDLGDISGIN	1159	1173	Negative
	SARS-CoV-2	spike	TSPDVDLGDISGINA	1160	1174	Overlapping
	SARS-CoV-2	spike	SPDVDLGDISGINAS	1161	1175	Negative
	SARS-CoV-2	spike	PDVDLGDISGINASV	1162	1176	Positive
	SARS-CoV-2	spike	DVDLGDISGINASVV	1163	1177	Positive
	SARS-CoV-2	spike	VDLGDISGINASVVN	1164	1178	Positive
	SARS-CoV-2	spike	GINASVVNIQKEIDR	1171	1185	Negative
	SARS-CoV-2	spike	NASVVNIQKEIDRLN	1173	1187	Positive
	SARS-CoV-2	spike	ASVVNIQKEIDRLNE	1174	1188	Overlapping
	SARS-CoV-2	spike	NIQKEIDRLNEVAKN	1178	1192	Positive
	SARS-CoV-2	spike	QKEIDRLNEVAKNLN	1180	1194	Positive
	SARS-CoV-2	spike	KEIDRLNEVAKNLNE	1181	1195	Overlapping
	SARS-CoV-2	spike	EIDRLNEVAKNLNES	1182	1196	Overlapping
	SARS-CoV-2	spike	NEVAKNLNESLIDLQ	1187	1201	Positive
	SARS-CoV-2	spike	NEVAKNLNESLIDLQ	1187	1201	Negative
	SARS-CoV-2	spike	EVAKNLNESLIDLQE	1188	1202	Overlapping
	SARS-CoV-2	spike	NLNESLIDLQELGKY	1192	1206	Positive
	SARS-CoV-2	spike	LNESLIDLQELGKYE	1193	1207	Overlapping
	SARS-CoV-2	spike	NESLIDLQELGKYEQ	1194	1208	Positive
	SARS-CoV-2	spike	ESLIDLQELGKYEQY	1195	1209	Overlapping
	SARS-CoV-2	spike	LQELGKYEQYIKWPW	1200	1214	Positive
	SARS-CoV-2	spike	QELGKYEQYIKWPWY	1201	1215	Negative
	SARS-CoV-2	spike	ELGKYEQYIKWPWYI	1202	1216	Negative
	SARS-CoV-2	spike	ELGKYEQYIKWPWYI	1202	1216	Overlapping
	SARS-CoV-2	spike	GKYEQYIKWPWYIWL	1204	1218	Negative
	SARS-CoV-2	spike	YEQYIKWPWYIWLGF	1206	1220	Overlapping
	SARS-CoV-2	spike	EQYIKWPWYIWLGFI	1207	1221	Overlapping
	SARS-CoV-2	spike	GLIAIVMVTIMLCCM	1223	1237	Negative
	SARS-CoV-2	spike	CCSCLKGCCSCGSCC	1240	1254	Positive
	SARS-CoV-2	spike	KGCCSCGSCCKFDED	1245	1259	Positive
	SARS-CoV-2	spike	GCCSCGSCCKFDEDD	1246	1260	Overlapping
	SARS-CoV-2	spike	CCSCGSCCKFDEDDS	1247	1261	Positive
	SARS-CoV-2	spike	CSCGSCCKFDEDDSE	1248	1262	Overlapping
	SARS-CoV-2	spike	SCGSCCKFDEDDSEP	1249	1263	Positive
	SARS-CoV-2	spike	CGSCCKFDEDDSEPV	1250	1264	Positive
	SARS-CoV-2	spike	GSCCKFDEDDSEPVL	1251	1265	Positive
	SARS-CoV-2	spike	SCCKFDEDDSEPVLK	1252	1266	Positive
	SARS-CoV-2	spike	CCKFDEDDSEPVLKG	1253	1267	Positive
	SARS-CoV-2	spike	CKFDEDDSEPVLKGV	1254	1268	Positive
	SARS-CoV-2	spike	KFDEDDSEPVLKGVK	1255	1269	Positive
	SARS-CoV-2	spike	KFDEDDSEPVLKGVK	1255	1269	Overlapping
	SARS-CoV-2	spike	FDEDDSEPVLKGVKL	1256	1270	Positive
	SARS-CoV-2	spike	FDEDDSEPVLKGVKL	1256	1270	Overlapping
	SARS-CoV-2	spike	DEDDSEPVLKGVKLH	1257	1271	Positive
	SARS-CoV-2	spike	EDDSEPVLKGVKLHY	1258	1272	Positive
	SARS-CoV-2	spike	EDDSEPVLKGVKLHY	1258	1272	Overlapping
	SARS-CoV-2	spike	DDSEPVLKGVKLHYT	1259	1273	Positive
	SARS-CoV-2	spike	SEPVLKGVKLHYTGS	1261	1273	Positive
	SARS-CoV-2	spike	EPVLKGVKLHYTGSG	1262	1273	Positive
