# Supplementary material for: Selection for immune evasion in SARS-CoV-2 revealed by high-resolution epitope mapping and sequence analysis
Source: iScience. 2023 Jul 13;26(8):107394. doi: 10.1016/j.isci.2023.107394 (PMC10433132; doi:10.1016/j.isci.2023.107394)
Supplement: Table S3. OC43-specific epitope information, related to Table 2 — Detailed information of OC43-specific epitopes identified with high density peptide arrays (HDPA) in various structural proteins: spike (S) protein, envelope (E) protein, membrane (M) glycoprotein, nucleocapsid (N) phosphoprotein, and ORF1ab. Peptides that showed a significant antibody response (RFU ≥1000) in SARS-CoV-2-negative and SARS-CoV-2-positive groups are depicted. Some peptides are present in both groups, referred to as overlapping. Start and end of alignment amino acid (AA) positions of peptides with respect to their full-length protein was obtained by aligning the peptides to the protein sequence. [file mmc3.xlsx]

## Sheet: hCoVOC43
Table S3
	OC43-CoV2-specific Peptides
	Lineage	Protein	HDPA peptide sequence	AA pos start	AA pos end	Group
	hCoVOC43	envelope	DAYLADTVWYVGQII	5	19	Positive
	hCoVOC43	envelope	FYNDVKPPVLDVDDV	70	84	Positive
	hCoVOC43	envelope	GSGMFMADAYLADTV	1	12	Positive
	hCoVOC43	envelope	GSGSGMFMADAYLAD	1	10	Positive
	hCoVOC43	envelope	GSGSGSGMFMADAYL	1	8	Positive
	hCoVOC43	envelope	NDVKPPVLDVDDVGS	72	84	Positive
	hCoVOC43	envelope	NRGRQFYEFYNDVKP	62	76	Positive
	hCoVOC43	envelope	PPVLDVDDVGSGSGS	76	84	Positive
	hCoVOC43	envelope	PVLDVDDVGSGSGSG	77	84	Positive
	hCoVOC43	envelope	YEFYNDVKPPVLDVD	68	82	Positive
	hCoVOC43	envelope	ADAYLADTVWYVGQI	4	18	Negative
	hCoVOC43	envelope	FYNDVKPPVLDVDDV	70	84	Negative
	hCoVOC43	envelope	GMCNTLVLSPSIYVF	47	61	Negative
	hCoVOC43	envelope	GMFMADAYLADTVWY	1	14	Negative
	hCoVOC43	envelope	GSGSGSGMFMADAYL	1	8	Negative
	hCoVOC43	envelope	SPSIYVFNRGRQFYE	55	69	Negative
	hCoVOC43	envelope	EFYNDVKPPVLDVDD	69	83	Overlapping
	hCoVOC43	envelope	PVLDVDDVGSGSGSG	77	84	Overlapping
	hCoVOC43	membrane	ADEAIKFLKEWNFSL	15	29	Positive
	hCoVOC43	membrane	DEAIKFLKEWNFSLG	16	30	Positive
	hCoVOC43	membrane	DMKGTMYVRPIIEDY	128	142	Positive
	hCoVOC43	membrane	GHLYIQGIKLGTGYS	152	166	Positive
	hCoVOC43	membrane	GSGMDTALLRNNIGS	218	230	Positive
	hCoVOC43	membrane	GSGMSSKTTPAPVYI	1	12	Positive
	hCoVOC43	membrane	GSGSGMSSKTTPAPV	1	10	Positive
	hCoVOC43	membrane	IRTGSFWSFNPETNN	109	123	Positive
	hCoVOC43	membrane	ISDTSGFAVYVKSKV	193	207	Positive
	hCoVOC43	membrane	KEWNFSLGIILLFIT	23	37	Positive
	hCoVOC43	membrane	KLGTGYSLADLPAYM	160	174	Positive
	hCoVOC43	membrane	KVGNYRLPSTQKGSG	206	220	Positive
	hCoVOC43	membrane	NLMCIDMKGTMYVRP	123	137	Positive
	hCoVOC43	membrane	NNLMCIDMKGTMYVR	122	136	Positive
	hCoVOC43	membrane	NNVYLGLSIVFTIVA	79	93	Positive
	hCoVOC43	membrane	NPETNNLMCIDMKGT	118	132	Positive
	hCoVOC43	membrane	NYRLPSTQKGSGMDT	209	223	Positive
	hCoVOC43	membrane	PETNNLMCIDMKGTM	119	133	Positive
	hCoVOC43	membrane	PIIEDYHTLTVTIIR	137	151	Positive
	hCoVOC43	membrane	RPIIEDYHTLTVTII	136	150	Positive
	hCoVOC43	membrane	RTGSFWSFNPETNNL	110	124	Positive
	hCoVOC43	membrane	SDTSGFAVYVKSKVG	194	208	Positive
	hCoVOC43	membrane	SFWSFNPETNNLMCI	113	127	Positive
	hCoVOC43	membrane	SGSGSGMSSKTTPAP	1	9	Positive
	hCoVOC43	membrane	SMFVYVIKMIILWLM	48	62	Positive
	hCoVOC43	membrane	TMYVRPIIEDYHTLT	132	146	Positive
	hCoVOC43	membrane	TNNLMCIDMKGTMYV	121	135	Positive
	hCoVOC43	membrane	GLSIVFTIVAIIMWI	84	98	Negative
	hCoVOC43	membrane	GSGMDTALLRNNIGS	218	230	Negative
	hCoVOC43	membrane	GSGSGSGMSSKTTPA	1	8	Negative
	hCoVOC43	membrane	MSSKTTPAPVYIWTA	1	15	Negative
	hCoVOC43	membrane	EAIKFLKEWNFSLGI	17	31	Overlapping
	hCoVOC43	membrane	EDYHTLTVTIIRGHL	140	154	Overlapping
	hCoVOC43	membrane	ETNNLMCIDMKGTMY	120	134	Overlapping
	hCoVOC43	membrane	EWNFSLGIILLFITI	24	38	Overlapping
	hCoVOC43	membrane	GMDTALLRNNIGSGS	220	230	Overlapping
	hCoVOC43	membrane	IEDYHTLTVTIIRGH	139	153	Overlapping
	hCoVOC43	membrane	PIIEDYHTLTVTIIR	137	151	Overlapping
	hCoVOC43	membrane	SSKTTPAPVYIWTAD	2	16	Overlapping
	hCoVOC43	nucleocapsid	AEDISLLKKMDEPYT	428	442	Positive
	hCoVOC43	nucleocapsid	AELAPTAGAFFFGSR	314	328	Positive
	hCoVOC43	nucleocapsid	DGMMNMSPKPQRQRG	384	398	Positive
	hCoVOC43	nucleocapsid	DISLLKKMDEPYTED	430	444	Positive
	hCoVOC43	nucleocapsid	DPSSDEAIPTRFPPG	165	179	Positive
	hCoVOC43	nucleocapsid	FDSTLSGFETIMKVL	359	373	Positive
	hCoVOC43	nucleocapsid	FGGGEMLKLGTSDPQ	295	309	Positive
	hCoVOC43	nucleocapsid	GGEMLKLGTSDPQFP	297	311	Positive
	hCoVOC43	nucleocapsid	GHKNGQGENDNISVA	398	412	Positive
	hCoVOC43	nucleocapsid	GKRGPNQNFGGGEML	287	301	Positive
	hCoVOC43	nucleocapsid	GMSFTPGKQSSSRAS	1	14	Positive
	hCoVOC43	nucleocapsid	GQGENDNISVAVPKS	402	416	Positive
	hCoVOC43	nucleocapsid	GRSAPNSRSTSRTSS	192	206	Positive
	hCoVOC43	nucleocapsid	GSGMSFTPGKQSSSR	1	12	Positive
	hCoVOC43	nucleocapsid	GSGRSAPNSRSTSRT	190	204	Positive
	hCoVOC43	nucleocapsid	GSGSGMSFTPGKQSS	1	10	Positive
	hCoVOC43	nucleocapsid	GSGSGSGMSFTPGKQ	1	8	Positive
	hCoVOC43	nucleocapsid	GSRSRANSGNRTPTS	212	226	Positive
	hCoVOC43	nucleocapsid	IEGSGRSAPNSRSTS	188	202	Positive
	hCoVOC43	nucleocapsid	KDATKPQQVTKHTAK	246	260	Positive
	hCoVOC43	nucleocapsid	KGYWYRHNRRSFKTA	98	112	Positive
	hCoVOC43	nucleocapsid	KHTAKEVRQKILNKP	256	270	Positive
	hCoVOC43	nucleocapsid	KLGKDATKPQQVTKH	243	257	Positive
	hCoVOC43	nucleocapsid	KMDEPYTEDTSEIGS	436	448	Positive
	hCoVOC43	nucleocapsid	KPQQVTKHTAKEVRQ	250	264	Positive
	hCoVOC43	nucleocapsid	LELAKVQNLSGNPDE	329	343	Positive
	hCoVOC43	nucleocapsid	LGTGPHAKDQYGTDI	128	142	Positive
	hCoVOC43	nucleocapsid	LKKMDEPYTEDTSEI	434	448	Positive
	hCoVOC43	nucleocapsid	NAYQQQDGMMNMSPK	378	392	Positive
	hCoVOC43	nucleocapsid	NENLNAYQQQDGMMN	374	388	Positive
	hCoVOC43	nucleocapsid	NKPRQKRSPNKQCTV	268	282	Positive
	hCoVOC43	nucleocapsid	NKSRELTAEDISLLK	421	435	Positive
	hCoVOC43	nucleocapsid	NLNAYQQQDGMMNMS	376	390	Positive
	hCoVOC43	nucleocapsid	NMSPKPQRQRGHKNG	388	402	Positive
	hCoVOC43	nucleocapsid	NPDEPQKDVYELRYN	340	354	Positive
	hCoVOC43	nucleocapsid	NQADVNTPADIVDRD	151	165	Positive
	hCoVOC43	nucleocapsid	NRRSFKTADGNQRQL	105	119	Positive
	hCoVOC43	nucleocapsid	NRSGNGILKWADQSD	17	31	Positive
	hCoVOC43	nucleocapsid	NRTPTSGVTPDMADQ	221	235	Positive
	hCoVOC43	nucleocapsid	NSGNRTPTSGVTPDM	218	232	Positive
	hCoVOC43	nucleocapsid	NSRSTSRTSSRASSA	197	211	Positive
	hCoVOC43	nucleocapsid	PGVPATEAKGYWYRH	90	104	Positive
	hCoVOC43	nucleocapsid	PHAKDQYGTDIDGVY	132	146	Positive
	hCoVOC43	nucleocapsid	PQRQRGHKNGQGEND	393	407	Positive
	hCoVOC43	nucleocapsid	PSSDEAIPTRFPPGT	166	180	Positive
	hCoVOC43	nucleocapsid	PTSGVTPDMADQIAS	224	238	Positive
	hCoVOC43	nucleocapsid	PYTEDTSEIGSGSGS	440	448	Positive
	hCoVOC43	nucleocapsid	QFQKGKEFEFVEGQG	71	85	Positive
	hCoVOC43	nucleocapsid	QNKSRELTAEDISLL	420	434	Positive
	hCoVOC43	nucleocapsid	QQNKSRELTAEDISL	419	433	Positive
	hCoVOC43	nucleocapsid	RDPSSDEAIPTRFPP	164	178	Positive
	hCoVOC43	nucleocapsid	RELTAEDISLLKKMD	424	438	Positive
	hCoVOC43	nucleocapsid	RLELAKVQNLSGNPD	328	342	Positive
	hCoVOC43	nucleocapsid	RSAPNSRSTSRTSSR	193	207	Positive
	hCoVOC43	nucleocapsid	RTSSRASSAGSRSRA	203	217	Positive
	hCoVOC43	nucleocapsid	SDEAIPTRFPPGTVL	168	182	Positive
	hCoVOC43	nucleocapsid	SDPQFPILAELAPTA	306	320	Positive
	hCoVOC43	nucleocapsid	SGITQFQKGKEFEFV	67	81	Positive
	hCoVOC43	nucleocapsid	SGNPDEPQKDVYELR	338	352	Positive
	hCoVOC43	nucleocapsid	SSDEAIPTRFPPGTV	167	181	Positive
	hCoVOC43	nucleocapsid	TAEDISLLKKMDEPY	427	441	Positive
	hCoVOC43	nucleocapsid	TDIDGVYWVASNQAD	140	154	Positive
	hCoVOC43	nucleocapsid	TEAKGYWYRHNRRSF	95	109	Positive
	hCoVOC43	nucleocapsid	TGPHAKDQYGTDIDG	130	144	Positive
	hCoVOC43	nucleocapsid	TPADIVDRDPSSDEA	157	171	Positive
	hCoVOC43	nucleocapsid	TPDMADQIASLVLAK	229	243	Positive
	hCoVOC43	nucleocapsid	TQFQKGKEFEFVEGQ	70	84	Positive
	hCoVOC43	nucleocapsid	VEGQGVPIAPGVPAT	81	95	Positive
	hCoVOC43	nucleocapsid	VTPDMADQIASLVLA	228	242	Positive
	hCoVOC43	nucleocapsid	DGVYWVASNQADVNT	143	157	Negative
	hCoVOC43	nucleocapsid	DQSDQFRNVQTRGRR	28	42	Negative
	hCoVOC43	nucleocapsid	ELAKVQNLSGNPDEP	330	344	Negative
	hCoVOC43	nucleocapsid	ELAPTAGAFFFGSRL	315	329	Negative
	hCoVOC43	nucleocapsid	ELRYNGAIRFDSTLS	350	364	Negative
	hCoVOC43	nucleocapsid	ELTAEDISLLKKMDE	425	439	Negative
	hCoVOC43	nucleocapsid	FQKGKEFEFVEGQGV	72	85	Negative
	hCoVOC43	nucleocapsid	FTPGKQSSSRASSGN	3	17	Negative
	hCoVOC43	nucleocapsid	GGGEMLKLGTSDPQF	296	310	Negative
	hCoVOC43	nucleocapsid	GGNVVPYYSWFSGIT	56	70	Negative
	hCoVOC43	nucleocapsid	GHKNGQGENDNISVA	398	412	Negative
	hCoVOC43	nucleocapsid	GKDATKPQQVTKHTA	245	259	Negative
	hCoVOC43	nucleocapsid	GKEFEFVEGQGVPIA	75	89	Negative
	hCoVOC43	nucleocapsid	GSGSGSGMSFTPGKQ	1	8	Negative
	hCoVOC43	nucleocapsid	GSRLELAKVQNLSGN	326	340	Negative
	hCoVOC43	nucleocapsid	GTGPHAKDQYGTDID	129	143	Negative
	hCoVOC43	nucleocapsid	GTSDPQFPILAELAP	304	318	Negative
	hCoVOC43	nucleocapsid	GTVLPQGYYIEGSGR	179	193	Negative
	hCoVOC43	nucleocapsid	GVTPDMADQIASLVL	227	241	Negative
	hCoVOC43	nucleocapsid	GVYWVASNQADVNTP	144	158	Negative
	hCoVOC43	nucleocapsid	ITQFQKGKEFEFVEG	69	83	Negative
	hCoVOC43	nucleocapsid	KEVRQKILNKPRQKR	260	274	Negative
	hCoVOC43	nucleocapsid	MSFTPGKQSSSRASS	1	15	Negative
	hCoVOC43	nucleocapsid	PADIVDRDPSSDEAI	158	172	Negative
	hCoVOC43	nucleocapsid	PATEAKGYWYRHNRR	93	106	Negative
	hCoVOC43	nucleocapsid	QGVPIAPGVPATEAK	84	98	Negative
	hCoVOC43	nucleocapsid	RFDSTLSGFETIMKV	358	372	Negative
	hCoVOC43	nucleocapsid	SFTPGKQSSSRASSG	2	16	Negative
	hCoVOC43	nucleocapsid	SGVTPDMADQIASLV	226	240	Negative
	hCoVOC43	nucleocapsid	SRTSSRASSAGSRSR	202	216	Negative
	hCoVOC43	nucleocapsid	SSRASSGNRSGNGIL	10	24	Negative
	hCoVOC43	nucleocapsid	SSSRASSGNRSGNGI	9	23	Negative
	hCoVOC43	nucleocapsid	TPGKQSSSRASSGNR	4	18	Negative
	hCoVOC43	nucleocapsid	TSRTSSRASSAGSRS	201	215	Negative
	hCoVOC43	nucleocapsid	VDRDPSSDEAIPTRF	162	176	Negative
	hCoVOC43	nucleocapsid	WFSGITQFQKGKEFE	65	79	Negative
	hCoVOC43	nucleocapsid	YLGTGPHAKDQYGTD	127	141	Negative
	hCoVOC43	nucleocapsid	DEAIPTRFPPGTVLP	169	183	Overlapping
	hCoVOC43	nucleocapsid	DEPYTEDTSEIGSGS	438	448	Overlapping
	hCoVOC43	nucleocapsid	EAIPTRFPPGTVLPQ	170	184	Overlapping
	hCoVOC43	nucleocapsid	EAKGYWYRHNRRSFK	96	110	Overlapping
	hCoVOC43	nucleocapsid	EDISLLKKMDEPYTE	429	443	Overlapping
	hCoVOC43	nucleocapsid	EFEFVEGQGVPIAPG	77	91	Overlapping
	hCoVOC43	nucleocapsid	EFVEGQGVPIAPGVP	79	93	Overlapping
	hCoVOC43	nucleocapsid	EGQGVPIAPGVPATE	82	96	Overlapping
	hCoVOC43	nucleocapsid	EGSGRSAPNSRSTSR	189	203	Overlapping
	hCoVOC43	nucleocapsid	ELAKVQNLSGNPDEP	330	344	Overlapping
	hCoVOC43	nucleocapsid	ELRYNGAIRFDSTLS	350	364	Overlapping
	hCoVOC43	nucleocapsid	ELTAEDISLLKKMDE	425	439	Overlapping
	hCoVOC43	nucleocapsid	EMLKLGTSDPQFPIL	299	313	Overlapping
	hCoVOC43	nucleocapsid	ENDNISVAVPKSRVQ	405	419	Overlapping
	hCoVOC43	nucleocapsid	ENLNAYQQQDGMMNM	375	389	Overlapping
	hCoVOC43	nucleocapsid	EPQKDVYELRYNGAI	343	357	Overlapping
	hCoVOC43	nucleocapsid	EPYTEDTSEIGSGSG	439	448	Overlapping
	hCoVOC43	nucleocapsid	ETIMKVLNENLNAYQ	367	381	Overlapping
	hCoVOC43	nucleocapsid	EVRQKILNKPRQKRS	261	275	Overlapping
	hCoVOC43	nucleocapsid	FEFVEGQGVPIAPGV	78	92	Overlapping
	hCoVOC43	nucleocapsid	GENDNISVAVPKSRV	404	418	Overlapping
	hCoVOC43	nucleocapsid	GGGEMLKLGTSDPQF	296	310	Overlapping
	hCoVOC43	nucleocapsid	GITQFQKGKEFEFVE	68	82	Overlapping
	hCoVOC43	nucleocapsid	GMMNMSPKPQRQRGH	385	399	Overlapping
	hCoVOC43	nucleocapsid	GNPDEPQKDVYELRY	339	353	Overlapping
	hCoVOC43	nucleocapsid	GPHAKDQYGTDIDGV	131	145	Overlapping
	hCoVOC43	nucleocapsid	GVPATEAKGYWYRHN	91	105	Overlapping
	hCoVOC43	nucleocapsid	GVPIAPGVPATEAKG	85	99	Overlapping
	hCoVOC43	nucleocapsid	KEFEFVEGQGVPIAP	76	90	Overlapping
	hCoVOC43	nucleocapsid	KSRELTAEDISLLKK	422	436	Overlapping
	hCoVOC43	nucleocapsid	KSRVQQNKSRELTAE	415	429	Overlapping
	hCoVOC43	nucleocapsid	NLSGNPDEPQKDVYE	336	350	Overlapping
	hCoVOC43	nucleocapsid	PILAELAPTAGAFFF	311	325	Overlapping
	hCoVOC43	nucleocapsid	SSRASSAGSRSRANS	205	219	Overlapping
	hCoVOC43	orf1ab	ADDSIILRQYNLVDI	344	358	Positive
	hCoVOC43	orf1ab	AFTAPEDDDFLEESD	960	974	Positive
	hCoVOC43	orf1ab	AGDKYYPVVVDDHVG	826	840	Positive
	hCoVOC43	orf1ab	AGEEVLAPKLYCAFT	948	962	Positive
	hCoVOC43	orf1ab	AGLELTDESCNNLVP	2648	2662	Positive
	hCoVOC43	orf1ab	AGQPCVASEQEESSE	992	1006	Positive
	hCoVOC43	orf1ab	AIHYLNSKIVDLAQH	630	644	Positive
	hCoVOC43	orf1ab	ALDDDARTFVQSNVD	1488	1502	Positive
	hCoVOC43	orf1ab	ALPEMVTDIVVVDEV	5658	5672	Positive
	hCoVOC43	orf1ab	ALYLDYVQHKCGNLH	514	528	Positive
	hCoVOC43	orf1ab	ANGHMAHGGGVAKAI	1300	1314	Positive
	hCoVOC43	orf1ab	ANKFEQFDQWYESTF	2812	2826	Positive
	hCoVOC43	orf1ab	ANMLPAHVFMRFYII	2360	2374	Positive
	hCoVOC43	orf1ab	ANTGTSVTETMFDVY	2566	2580	Positive
	hCoVOC43	orf1ab	APEFPWMFEDAEEKL	14	28	Positive
	hCoVOC43	orf1ab	APKLYCAFTAPEDDD	954	968	Positive
	hCoVOC43	orf1ab	ASEQEESSEVLEDTL	998	1012	Positive
	hCoVOC43	orf1ab	ATIRSVAYVANPTED	314	328	Positive
	hCoVOC43	orf1ab	AVPVNMRVLHLGAGS	6856	6870	Positive
	hCoVOC43	orf1ab	AVYDCFCNNINWNVE	6180	6194	Positive
	hCoVOC43	orf1ab	AWVGFDAEGAHATRD	5984	5998	Positive
	hCoVOC43	orf1ab	CKELEGVGAKVSAFL	920	934	Positive
	hCoVOC43	orf1ab	CLKHAEEYREYLESY	6378	6392	Positive
	hCoVOC43	orf1ab	CLQHLHVASNSKLWH	3852	3866	Positive
	hCoVOC43	orf1ab	CNIAKSAYERDRAVA	3968	3982	Positive
	hCoVOC43	orf1ab	CRVGLCEEADEGICF	2970	2984	Positive
	hCoVOC43	orf1ab	CSTLHNEILATSDLS	3868	3882	Positive
	hCoVOC43	orf1ab	CVASEQEESSEVLED	996	1010	Positive
	hCoVOC43	orf1ab	DALSISTIFTQSRVI	6636	6650	Positive
	hCoVOC43	orf1ab	DAMFFYGDVVSHICK	1164	1178	Positive
	hCoVOC43	orf1ab	DAVMHFGTLSREDLE	1762	1776	Positive
	hCoVOC43	orf1ab	DAYDQVHDEPKGKFS	220	234	Positive
	hCoVOC43	orf1ab	DCDSYKPGNTFITVE	2442	2456	Positive
	hCoVOC43	orf1ab	DDHRITSITSDKFDF	1236	1250	Positive
	hCoVOC43	orf1ab	DDHVGLLDQAWRVPC	836	850	Positive
	hCoVOC43	orf1ab	DFIALDQDVFIQKYG	6662	6676	Positive
	hCoVOC43	orf1ab	DFLEESDVEEDDVEG	968	982	Positive
	hCoVOC43	orf1ab	DFQLPVYASYKVLDN	2784	2798	Positive
	hCoVOC43	orf1ab	DGICPENHVMVDCRR	50	64	Positive
	hCoVOC43	orf1ab	DGLEAYADKTLQEMK	266	280	Positive
	hCoVOC43	orf1ab	DGLSCFKIGRRRICL	724	738	Positive
	hCoVOC43	orf1ab	DGMDAKQVDYVPLKS	6350	6364	Positive
	hCoVOC43	orf1ab	DGNVMHANYLFWRNS	7016	7030	Positive
	hCoVOC43	orf1ab	DGPSVETSDSQVEED	1014	1028	Positive
	hCoVOC43	orf1ab	DGTFEEMALTTFMIT	3156	3170	Positive
	hCoVOC43	orf1ab	DGYCKLFITKEEAVK	5966	5980	Positive
	hCoVOC43	orf1ab	DHGRGGFGHVYDFKV	204	218	Positive
	hCoVOC43	orf1ab	DIQQWGYIGSLSSNH	6142	6156	Positive
	hCoVOC43	orf1ab	DKVVAKIDKEDVVIF	6450	6464	Positive
	hCoVOC43	orf1ab	DLVQYDFTDYKLELF	4634	4648	Positive
	hCoVOC43	orf1ab	DMEKDFIALDQDVFI	6658	6672	Positive
	hCoVOC43	orf1ab	DMLDNYKAIDVVQYE	2280	2294	Positive
	hCoVOC43	orf1ab	DSLNAKLGFDSSKEF	1932	1946	Positive
	hCoVOC43	orf1ab	DSQVEEDVEMSDFVD	1022	1036	Positive
	hCoVOC43	orf1ab	DSSIHSYFITDEKSG	6722	6736	Positive
	hCoVOC43	orf1ab	DSVIVNDDTSETKYV	2052	2066	Positive
	hCoVOC43	orf1ab	DSVMSAVSAGLELTD	2640	2654	Positive
	hCoVOC43	orf1ab	DSVVEVVTTSLTPCG	790	804	Positive
	hCoVOC43	orf1ab	DWYDFVENPDIINVY	4530	4544	Positive
	hCoVOC43	orf1ab	DYVQHKCGNLHQREL	518	532	Positive
	hCoVOC43	orf1ab	EADRRAFVDYTGVLK	2294	2308	Positive
	hCoVOC43	orf1ab	EDAEEKLDNPSSSEV	22	36	Positive
	hCoVOC43	orf1ab	EDHKPQYSFKLVMNG	5370	5384	Positive
	hCoVOC43	orf1ab	EMSDFVDLESVIQDY	1030	1044	Positive
	hCoVOC43	orf1ab	EQDEIYAYTKRNVLP	4888	4902	Positive
	hCoVOC43	orf1ab	EQEESSEVLEDTLDD	1000	1014	Positive
	hCoVOC43	orf1ab	ESDVEEDDVEGEETD	972	986	Positive
	hCoVOC43	orf1ab	EYDYVIYSQTAETAH	5836	5850	Positive
	hCoVOC43	orf1ab	FAAETQKATEEAFKQ	5430	5444	Positive
	hCoVOC43	orf1ab	FDAEGAHATRDSIGT	5988	6002	Positive
	hCoVOC43	orf1ab	FDCQWDLIISDMYDP	6916	6930	Positive
	hCoVOC43	orf1ab	FEVDDTVDMEEFYAV	894	908	Positive
	hCoVOC43	orf1ab	FGHVYDFKVEDAYDQ	210	224	Positive
	hCoVOC43	orf1ab	FIDGLSCFKIGRRRI	722	736	Positive
	hCoVOC43	orf1ab	FINNTTYPTNVAVEL	6464	6478	Positive
	hCoVOC43	orf1ab	FKINDTTRKYVFTTI	5642	5656	Positive
	hCoVOC43	orf1ab	FKVEDAYDQVHDEPK	216	230	Positive
	hCoVOC43	orf1ab	FMPVQSRKFIVPWVM	176	190	Positive
	hCoVOC43	orf1ab	FMSESKCWVEHDINN	5158	5172	Positive
	hCoVOC43	orf1ab	FNRPSLVDDNKFDVL	2000	2014	Positive
	hCoVOC43	orf1ab	FSLWYKGSNLEEEIL	3698	3712	Positive
	hCoVOC43	orf1ab	FVDDLLKTDSVLLIE	5208	5222	Positive
	hCoVOC43	orf1ab	FVENPDIINVYKKLG	4534	4548	Positive
	hCoVOC43	orf1ab	FVSLAIDAYPLVYHE	5224	5238	Positive
	hCoVOC43	orf1ab	GCITFGKPVIWLSHE	1976	1990	Positive
	hCoVOC43	orf1ab	GCNPKGWTMGLFRRR	120	134	Positive
	hCoVOC43	orf1ab	GDPADSRDFLRVVFS	1720	1734	Positive
	hCoVOC43	orf1ab	GDPAQLPAPRVLLSK	5696	5710	Positive
	hCoVOC43	orf1ab	GDSLVNVIGSGSGSG	7088	7095	Positive
	hCoVOC43	orf1ab	GGAVCLKHAEEYREY	6374	6388	Positive
	hCoVOC43	orf1ab	GHMAHGGGVAKAIAV	1302	1316	Positive
	hCoVOC43	orf1ab	GHYTGQAGEMPCAII	6434	6448	Positive
	hCoVOC43	orf1ab	GNPKAIACVKDFDFK	6232	6246	Positive
	hCoVOC43	orf1ab	GPIFNRALVSATEFA	4548	4562	Positive
	hCoVOC43	orf1ab	GPPGTGKSHLAIGLA	5578	5592	Positive
	hCoVOC43	orf1ab	GRKIYEVERGLLHSS	740	754	Positive
	hCoVOC43	orf1ab	GRPARFVALVLAKGG	1702	1716	Positive
	hCoVOC43	orf1ab	GRRRICLSGRKIYEV	732	746	Positive
	hCoVOC43	orf1ab	GSCITPNVCFVKGDI	1270	1284	Positive
	hCoVOC43	orf1ab	GSEYDYVIYSQTAET	5834	5848	Positive
	hCoVOC43	orf1ab	GSGMSKINKYGLELH	1	12	Positive
	hCoVOC43	orf1ab	GSGSGSGMSKINKYG	1	8	Positive
	hCoVOC43	orf1ab	GSNLEEEILLMLASL	3704	3718	Positive
	hCoVOC43	orf1ab	GSPQPYCYTEGLMQN	2912	2926	Positive
	hCoVOC43	orf1ab	GYTVDCSCGKKLIHC	1778	1792	Positive
	hCoVOC43	orf1ab	HAFHTKPFARAAFEH	6318	6332	Positive
	hCoVOC43	orf1ab	HDFFTFDVEGSRVPH	4468	4482	Positive
	hCoVOC43	orf1ab	HDINNGPHEFCSQHT	5168	5182	Positive
	hCoVOC43	orf1ab	HHPELKLFRNLNIDV	6486	6500	Positive
	hCoVOC43	orf1ab	HLTFKIVQWQEAWLE	1684	1698	Positive
	hCoVOC43	orf1ab	HPNTVDCQDDRCIIH	4660	4674	Positive
	hCoVOC43	orf1ab	HRITSITSDKFDFII	1238	1252	Positive
	hCoVOC43	orf1ab	HVYDFKVEDAYDQVH	212	226	Positive
	hCoVOC43	orf1ab	HVYEVGDLMAQSSGV	418	432	Positive
	hCoVOC43	orf1ab	HYCSTLHNEILATSD	3866	3880	Positive
	hCoVOC43	orf1ab	HYLNSKIVDLAQHFS	632	646	Positive
	hCoVOC43	orf1ab	IEEVCDDYAKDNTVL	3910	3924	Positive
	hCoVOC43	orf1ab	IGMKRYCTVQGPPGT	5568	5582	Positive
	hCoVOC43	orf1ab	IKEPVHVYADDSIIL	336	350	Positive
	hCoVOC43	orf1ab	IMGSCSFEDELTPSD	3524	3538	Positive
	hCoVOC43	orf1ab	IMPMLTMCHALDCEL	4610	4624	Positive
	hCoVOC43	orf1ab	INDKVVAKIDKEDVV	6448	6462	Positive
	hCoVOC43	orf1ab	INNGPHEFCSQHTML	5170	5184	Positive
	hCoVOC43	orf1ab	IPIDLLNLREIKPAV	2114	2128	Positive
	hCoVOC43	orf1ab	IPSLAANTLNIIVPD	4046	4060	Positive
	hCoVOC43	orf1ab	IQTIQDSDGTNKQLN	4082	4096	Positive
	hCoVOC43	orf1ab	ISTTKVKSLSMIRGP	6558	6572	Positive
	hCoVOC43	orf1ab	ISVQELRYMNANGLR	3792	3806	Positive
	hCoVOC43	orf1ab	ITAVEGTKKLAARLS	1432	1446	Positive
	hCoVOC43	orf1ab	IVMNMDVDTHRYRLS	4718	4732	Positive
	hCoVOC43	orf1ab	IVVESDIYFVKNIPR	684	698	Positive
	hCoVOC43	orf1ab	IVVVDEVSMLTNYEL	5666	5680	Positive
	hCoVOC43	orf1ab	IYNREMKCYERVKDC	4448	4462	Positive
	hCoVOC43	orf1ab	KAEVVVNPANGHMAH	1292	1306	Positive
	hCoVOC43	orf1ab	KAMDTFTNNNGSDVL	3218	3232	Positive
	hCoVOC43	orf1ab	KAPPGEQFKHLIPLM	6038	6052	Positive
	hCoVOC43	orf1ab	KARLYYEALSFEEQD	4876	4890	Positive
	hCoVOC43	orf1ab	KAVAKAPPGEQFKHL	6034	6048	Positive
	hCoVOC43	orf1ab	KDCKFVAEHDFFTFD	4460	4474	Positive
	hCoVOC43	orf1ab	KDPVSYVLTHDVCRV	4336	4350	Positive
	hCoVOC43	orf1ab	KEARINDKKSKVVSA	3998	4012	Positive
	hCoVOC43	orf1ab	KEDVVIFINNTTYPT	6458	6472	Positive
	hCoVOC43	orf1ab	KEINIIKLSGVKKPF	2034	2048	Positive
	hCoVOC43	orf1ab	KEIVDTVSALVYENK	5742	5756	Positive
	hCoVOC43	orf1ab	KEQPTVKEIISMPKI	858	872	Positive
	hCoVOC43	orf1ab	KETTDMVKSKGVCAT	1324	1338	Positive
	hCoVOC43	orf1ab	KFGMTLVSIPIDLLN	2106	2120	Positive
	hCoVOC43	orf1ab	KGAYNKDHGRGGFGH	198	212	Positive
	hCoVOC43	orf1ab	KGSGSDFSLADSVVE	780	794	Positive
	hCoVOC43	orf1ab	KHAEEYREYLESYNT	6380	6394	Positive
	hCoVOC43	orf1ab	KIGFLPTFVGKIAQW	2226	2240	Positive
	hCoVOC43	orf1ab	KIGRRRICLSGRKIY	730	744	Positive
	hCoVOC43	orf1ab	KKSLNALIATAHSSI	2592	2606	Positive
	hCoVOC43	orf1ab	KLERMADLALTNMYK	3984	3998	Positive
	hCoVOC43	orf1ab	KLETDGICPENHVMV	46	60	Positive
	hCoVOC43	orf1ab	KLFSLFRHVAYGCSK	2380	2394	Positive
	hCoVOC43	orf1ab	KLKIQVVNSGPDQTC	4130	4144	Positive
	hCoVOC43	orf1ab	KLYCAFTAPEDDDFL	956	970	Positive
	hCoVOC43	orf1ab	KPPLNKNYVFTGYHF	5470	5484	Positive
	hCoVOC43	orf1ab	KQVVLVSNNQEDFDL	1412	1426	Positive
	hCoVOC43	orf1ab	KRPIQPTDVAYHTVT	2466	2480	Positive
	hCoVOC43	orf1ab	KSLSMIRGPPRAELN	6564	6578	Positive
	hCoVOC43	orf1ab	KTGHYTGQAGEMPCA	6432	6446	Positive
	hCoVOC43	orf1ab	KTLLYSFEAHKDSFK	6258	6272	Positive
	hCoVOC43	orf1ab	KVKSLSMIRGPPRAE	6562	6576	Positive
	hCoVOC43	orf1ab	KVLRYGYHVLHFITH	2858	2872	Positive
	hCoVOC43	orf1ab	KVPQAVETKVQCSTN	5890	5904	Positive
	hCoVOC43	orf1ab	KWQVVVNGKYFTFKQ	1652	1666	Positive
	hCoVOC43	orf1ab	KYTMLDLCYALRHFD	4490	4504	Positive
	hCoVOC43	orf1ab	LCCKCCYDHVMATDH	5322	5336	Positive
	hCoVOC43	orf1ab	LCFKVYYKGVTTHES	5766	5780	Positive
	hCoVOC43	orf1ab	LDKVDILLTVDGVNF	1562	1576	Positive
	hCoVOC43	orf1ab	LINDVAFVSTFNVLQ	1464	1478	Positive
	hCoVOC43	orf1ab	LISKCQITAVEGTKK	1426	1440	Positive
	hCoVOC43	orf1ab	LLEKGKLLIRDTNKE	7070	7084	Positive
	hCoVOC43	orf1ab	LLVGMVFVTLRSINH	3668	3682	Positive
	hCoVOC43	orf1ab	LPELFMLSTLHWSFR	2340	2354	Positive
	hCoVOC43	orf1ab	LREGLVRIVRTRSMS	2954	2968	Positive
	hCoVOC43	orf1ab	LVLAKGGFKFGDPAD	1710	1724	Positive
	hCoVOC43	orf1ab	LWHYCSTLHNEILAT	3864	3878	Positive
	hCoVOC43	orf1ab	LWYKGSNLEEEILLM	3700	3714	Positive
	hCoVOC43	orf1ab	MVFVTLRSINHDLFS	3672	3686	Positive
	hCoVOC43	orf1ab	NAAITDYNYYKYNLP	4812	4826	Positive
	hCoVOC43	orf1ab	NAAVFYAQSLFRPIL	2542	2556	Positive
	hCoVOC43	orf1ab	NAIPSLAANTLNIIV	4044	4058	Positive
	hCoVOC43	orf1ab	NALIATAHSSIKQGT	2596	2610	Positive
	hCoVOC43	orf1ab	NALSRAVNVPTIRKF	2090	2104	Positive
	hCoVOC43	orf1ab	NAPGCDVNDVTKLYL	5348	5362	Positive
	hCoVOC43	orf1ab	NARIRAKHYVYIGDP	5684	5698	Positive
	hCoVOC43	orf1ab	NASLYSSLVPHVRYN	2926	2940	Positive
	hCoVOC43	orf1ab	NASSSEGFLIGINYL	6994	7008	Positive
	hCoVOC43	orf1ab	NAYRLFDLVQYDFTD	4628	4642	Positive
	hCoVOC43	orf1ab	NCVKMLCDHAGTGMA	4272	4286	Positive
	hCoVOC43	orf1ab	NDCMLLCDILSIYAG	4506	4520	Positive
	hCoVOC43	orf1ab	NDEKVMTFYPRLQAA	6784	6798	Positive
	hCoVOC43	orf1ab	NDLGNQILDSYSVIL	5258	5272	Positive
	hCoVOC43	orf1ab	NDLYPFVSDSVATYF	6894	6908	Positive
	hCoVOC43	orf1ab	NDSHSMAVVDGKQID	1222	1236	Positive
	hCoVOC43	orf1ab	NDVAFVSTFNVLQDV	1466	1480	Positive
	hCoVOC43	orf1ab	NEISDDCNWPLVIIA	4096	4110	Positive
	hCoVOC43	orf1ab	NELMPAKLKIQVVNS	4124	4138	Positive
	hCoVOC43	orf1ab	NELSINTSCRVLQRV	6200	6214	Positive
	hCoVOC43	orf1ab	NEVSATVLQNNELMP	4114	4128	Positive
	hCoVOC43	orf1ab	NFDQKELLAYYNMLV	1634	1648	Positive
	hCoVOC43	orf1ab	NFKLIGHTVCDSLNA	1922	1936	Positive
	hCoVOC43	orf1ab	NFKLLGIGGVPIIEV	3818	3832	Positive
	hCoVOC43	orf1ab	NFLNRVRGTSVDARL	4374	4388	Positive
	hCoVOC43	orf1ab	NFMMLFVFQVYPILS	3074	3088	Positive
	hCoVOC43	orf1ab	NGPHEFCSQHTMLVK	5172	5186	Positive
	hCoVOC43	orf1ab	NGVIRDVSVEDVCFA	2798	2812	Positive
	hCoVOC43	orf1ab	NHVMVDCRRLLKQEC	56	70	Positive
	hCoVOC43	orf1ab	NIDYFNMRRAKFSLE	556	570	Positive
	hCoVOC43	orf1ab	NINWNVEYPIISNEL	6188	6202	Positive
	hCoVOC43	orf1ab	NKATVAQIKALFLDK	1550	1564	Positive
	hCoVOC43	orf1ab	NKDHGRGGFGHVYDF	202	216	Positive
	hCoVOC43	orf1ab	NKEVFVGDSLVNVIG	7082	7095	Positive
	hCoVOC43	orf1ab	NKFYQINGVRTVKYF	1512	1526	Positive
	hCoVOC43	orf1ab	NKHAFHTKPFARAAF	6316	6330	Positive
	hCoVOC43	orf1ab	NKIEDLSIRALQKRL	5078	5092	Positive
	hCoVOC43	orf1ab	NKIPANIVLPQGGYV	1116	1130	Positive
	hCoVOC43	orf1ab	NKLILINDVAFVSTF	1460	1474	Positive
	hCoVOC43	orf1ab	NKNYVFTGYHFTKNG	5474	5488	Positive
	hCoVOC43	orf1ab	NKQLNEISDDCNWPL	4092	4106	Positive
	hCoVOC43	orf1ab	NKQMANVSVLTTPFS	2732	2746	Positive
	hCoVOC43	orf1ab	NKVIYTTEIASKLTC	2162	2176	Positive
	hCoVOC43	orf1ab	NKYRYYSGKMDTAAY	3194	3208	Positive
	hCoVOC43	orf1ab	NLANAKGFIRFPEVL	2940	2954	Positive
	hCoVOC43	orf1ab	NLDEARFSGSANQQQ	3946	3960	Positive
	hCoVOC43	orf1ab	NLFKDCSKSYSGYHP	5904	5918	Positive
	hCoVOC43	orf1ab	NLGGAVCLKHAEEYR	6372	6386	Positive
	hCoVOC43	orf1ab	NLGSNGKPGNVGGND	6622	6636	Positive
	hCoVOC43	orf1ab	NLHQRELLGVSDVWH	526	540	Positive
	hCoVOC43	orf1ab	NLKQTFKSVLTTYYL	1864	1878	Positive
	hCoVOC43	orf1ab	NLLCRVTSSDFTVLF	3302	3316	Positive
	hCoVOC43	orf1ab	NLLHSKVKSVPNMHV	2514	2528	Positive
	hCoVOC43	orf1ab	NLNLPGCNGGSLYVN	6302	6316	Positive
	hCoVOC43	orf1ab	NLPGCNGGSLYVNKH	6304	6318	Positive
	hCoVOC43	orf1ab	NLPTMVDIKQLLFVL	4824	4838	Positive
	hCoVOC43	orf1ab	NLQDLWVLYKQQYSQ	1094	1108	Positive
	hCoVOC43	orf1ab	NLREIKPAVNVVKAV	2120	2134	Positive
	hCoVOC43	orf1ab	NLSSEDLKAVRSSFN	1620	1634	Positive
	hCoVOC43	orf1ab	NLVDIMSHFYMEADT	354	368	Positive
	hCoVOC43	orf1ab	NLVVQEFVSYDSSIH	6712	6726	Positive
	hCoVOC43	orf1ab	NLWNTFTKLQSLENV	6412	6426	Positive
	hCoVOC43	orf1ab	NMIDGFACTTCGHVY	406	420	Positive
	hCoVOC43	orf1ab	NMQLFEALQFTTLTL	5874	5888	Positive
	hCoVOC43	orf1ab	NMRVLHLGAGSEKGV	6860	6874	Positive
	hCoVOC43	orf1ab	NMTLNGLWLDDKVYC	3270	3284	Positive
	hCoVOC43	orf1ab	NMYLRSAVMQSVGAC	5288	5302	Positive
	hCoVOC43	orf1ab	NNCNWFVQSDKCSVE	3460	3474	Positive
	hCoVOC43	orf1ab	NNLVPTYLKSDNIVA	2658	2672	Positive
	hCoVOC43	orf1ab	NNNCFVNVSCLMLQS	1668	1682	Positive
	hCoVOC43	orf1ab	NNTTYPTNVAVELFA	6466	6480	Positive
	hCoVOC43	orf1ab	NNVVNYQHIGMKRYC	5560	5574	Positive
	hCoVOC43	orf1ab	NPAAVDSKCLTSIEE	3898	3912	Positive
	hCoVOC43	orf1ab	NPANGHMAHGGGVAK	1298	1312	Positive
	hCoVOC43	orf1ab	NPLFLFDEAGEEVLA	940	954	Positive
	hCoVOC43	orf1ab	NPSSSEVDMICSTTA	30	44	Positive
	hCoVOC43	orf1ab	NPTEDLCDGSVVIKE	324	338	Positive
	hCoVOC43	orf1ab	NPVLHTKSAAGYGGF	436	450	Positive
	hCoVOC43	orf1ab	NQALNSILDNAVKGC	4026	4040	Positive
	hCoVOC43	orf1ab	NQDLNGKWYDFGDYV	4578	4592	Positive
	hCoVOC43	orf1ab	NQFSSDFQHKLKKAC	2706	2720	Positive
	hCoVOC43	orf1ab	NQILDSYSVILSTCD	5262	5276	Positive
	hCoVOC43	orf1ab	NQSPQGNLGSNGKPG	6616	6630	Positive
	hCoVOC43	orf1ab	NRALVSATEFADKLV	4552	4566	Positive
	hCoVOC43	orf1ab	NREMKCYERVKDCKF	4450	4464	Positive
	hCoVOC43	orf1ab	NRFVPVGESFGKSLG	1578	1592	Positive
	hCoVOC43	orf1ab	NRGVYKPLLENIDYF	546	560	Positive
	hCoVOC43	orf1ab	NRIASCKWTDVDDYI	5404	5418	Positive
	hCoVOC43	orf1ab	NRSLRVKCSTIVGGM	2404	2418	Positive
	hCoVOC43	orf1ab	NSDYASKGYIANISA	5132	5146	Positive
	hCoVOC43	orf1ab	NSILDNAVKGCVPLN	4030	4044	Positive
	hCoVOC43	orf1ab	NTGRCTVNKHVAYQL	138	152	Positive
	hCoVOC43	orf1ab	NTVDCQDDRCIIHCA	4662	4676	Positive
	hCoVOC43	orf1ab	NVCALMSCNGNKIED	5068	5082	Positive
	hCoVOC43	orf1ab	NVDVVPEGWRVVNKF	1500	1514	Positive
	hCoVOC43	orf1ab	NVEYPIISNELSINT	6192	6206	Positive
	hCoVOC43	orf1ab	NVFMSESKCWVEHDI	5156	5170	Positive
	hCoVOC43	orf1ab	NVGRSIVYETDANKL	1448	1462	Positive
	hCoVOC43	orf1ab	NVMHANYLFWRNSTV	7018	7032	Positive
	hCoVOC43	orf1ab	NVTKHKCDINYKGKV	1600	1614	Positive
	hCoVOC43	orf1ab	NWNVEYPIISNELSI	6190	6204	Positive
	hCoVOC43	orf1ab	NYKAIDVVQYEADRR	2284	2298	Positive
	hCoVOC43	orf1ab	NYLCKPKVEIDGNVM	7006	7020	Positive
	hCoVOC43	orf1ab	NYQHIGMKRYCTVQG	5564	5578	Positive
	hCoVOC43	orf1ab	PAPRVLLSKGTLEPK	5702	5716	Positive
	hCoVOC43	orf1ab	PEMVTDIVVVDEVSM	5660	5674	Positive
	hCoVOC43	orf1ab	PGETFTVLAAYNGKP	3354	3368	Positive
	hCoVOC43	orf1ab	PHEFCSQHTMLVKMD	5174	5188	Positive
	hCoVOC43	orf1ab	PHSQISYSNFYASGC	2884	2898	Positive
	hCoVOC43	orf1ab	PLGMSLEACYVRGCN	108	122	Positive
	hCoVOC43	orf1ab	PLLENIDYFNMRRAK	552	566	Positive
	hCoVOC43	orf1ab	PMLTMCHALDCELYV	4612	4626	Positive
	hCoVOC43	orf1ab	PPGEQFKHLIPLMTR	6040	6054	Positive
	hCoVOC43	orf1ab	PQAVETKVQCSTNLF	5892	5906	Positive
	hCoVOC43	orf1ab	PSDVSLTYLLGTAKK	1398	1412	Positive
	hCoVOC43	orf1ab	PSDVYQQLAGIKLQS	3536	3550	Positive
	hCoVOC43	orf1ab	PSVETSDSQVEEDVE	1016	1030	Positive
	hCoVOC43	orf1ab	PTWSQELLFDVIVAW	284	298	Positive
	hCoVOC43	orf1ab	PVGESFGKSLGNVFC	1582	1596	Positive
	hCoVOC43	orf1ab	PVGIKDPVSYVLTHD	4332	4346	Positive
	hCoVOC43	orf1ab	PVNMRVLHLGAGSEK	6858	6872	Positive
	hCoVOC43	orf1ab	PVVVDDHVGLLDQAW	832	846	Positive
	hCoVOC43	orf1ab	PYHPNTVDCQDDRCI	4658	4672	Positive
	hCoVOC43	orf1ab	QDVLSLRHDIALDDD	1478	1492	Positive
	hCoVOC43	orf1ab	QGTQIYKVLDTFLSC	2608	2622	Positive
	hCoVOC43	orf1ab	QHIGMKRYCTVQGPP	5566	5580	Positive
	hCoVOC43	orf1ab	QNNVFMSESKCWVEH	5154	5168	Positive
	hCoVOC43	orf1ab	QPCVASEQEESSEVL	994	1008	Positive
	hCoVOC43	orf1ab	QQVLYYQNNVFMSES	5148	5162	Positive
	hCoVOC43	orf1ab	QQWGYIGSLSSNHDL	6144	6158	Positive
	hCoVOC43	orf1ab	QVPVGIKDPVSYVLT	4330	4344	Positive
	hCoVOC43	orf1ab	QYLNTTTLAVPVNMR	6848	6862	Positive
	hCoVOC43	orf1ab	RARTVAGVSILSTMT	4918	4932	Positive
	hCoVOC43	orf1ab	RCNLGGAVCLKHAEE	6370	6384	Positive
	hCoVOC43	orf1ab	RDFLRVVFSQVDLTG	1726	1740	Positive
	hCoVOC43	orf1ab	RDKLALGGSVAIKIT	6954	6968	Positive
	hCoVOC43	orf1ab	RDPRYVMRLQSAATI	302	316	Positive
	hCoVOC43	orf1ab	RDVSVEDVCFANKFE	2802	2816	Positive
	hCoVOC43	orf1ab	REDLEIGYTVDCSCG	1772	1786	Positive
	hCoVOC43	orf1ab	REIVMNASPYDLEVL	78	92	Positive
	hCoVOC43	orf1ab	REYLESYNTATTAGF	6386	6400	Positive
	hCoVOC43	orf1ab	RHDIALDDDARTFVQ	1484	1498	Positive
	hCoVOC43	orf1ab	RLKLFAAETQKATEE	5426	5440	Positive
	hCoVOC43	orf1ab	RLYYEALSFEEQDEI	4878	4892	Positive
	hCoVOC43	orf1ab	RSDGTFEEMALTTFM	3154	3168	Positive
	hCoVOC43	orf1ab	RSINHDLFSFIMFVG	3678	3692	Positive
	hCoVOC43	orf1ab	RTRLFKGTVCWIMAS	3552	3566	Positive
	hCoVOC43	orf1ab	RTVAGVSILSTMTGR	4920	4934	Positive
	hCoVOC43	orf1ab	RVKDCKFVAEHDFFT	4458	4472	Positive
	hCoVOC43	orf1ab	RYCTVQGPPGTGKSH	5572	5586	Positive
	hCoVOC43	orf1ab	SAKHVQGNVAKIAGV	2682	2696	Positive
	hCoVOC43	orf1ab	SDDGVVCYNSDYASK	5124	5138	Positive
	hCoVOC43	orf1ab	SDFGTSFVSKIVHFF	646	660	Positive
	hCoVOC43	orf1ab	SDFQHKLKKACCKTG	2710	2724	Positive
	hCoVOC43	orf1ab	SDFSLADSVVEVVTT	784	798	Positive
	hCoVOC43	orf1ab	SDFTVLFDRLSLTVM	3310	3324	Positive
	hCoVOC43	orf1ab	SDFVDLESVIQDYEN	1032	1046	Positive
	hCoVOC43	orf1ab	SDFYLPKIGFLPTFV	2220	2234	Positive
	hCoVOC43	orf1ab	SDGTNKQLNEISDDC	4088	4102	Positive
	hCoVOC43	orf1ab	SDIYFVKNIPRYASA	688	702	Positive
	hCoVOC43	orf1ab	SDKCSVEDFNVWALS	3468	3482	Positive
	hCoVOC43	orf1ab	SDLVIDALASMTGVS	3490	3504	Positive
	hCoVOC43	orf1ab	SDRFYRLANECAQVL	5014	5028	Positive
	hCoVOC43	orf1ab	SDTPCVYMDGMDAKQ	6342	6356	Positive
	hCoVOC43	orf1ab	SDVAFNRYLSLYNKY	3182	3196	Positive
	hCoVOC43	orf1ab	SDVDGLKYTKILKDD	4166	4180	Positive
	hCoVOC43	orf1ab	SDVWHKQLLLNRGVY	536	550	Positive
	hCoVOC43	orf1ab	SEISVIMHLQWLVMY	3104	3118	Positive
	hCoVOC43	orf1ab	SELTNGVYYRATTTY	5500	5514	Positive
	hCoVOC43	orf1ab	SEPPKVAAKICIVDN	806	820	Positive
	hCoVOC43	orf1ab	SERELILSWEIGKVK	5456	5470	Positive
	hCoVOC43	orf1ab	SESGAKETKEINIIK	2026	2040	Positive
	hCoVOC43	orf1ab	SESKCWVEHDINNGP	5160	5174	Positive
	hCoVOC43	orf1ab	SEVDMICSTTAQKLE	34	48	Positive
	hCoVOC43	orf1ab	SGSDFSLADSVVEVV	782	796	Positive
	hCoVOC43	orf1ab	SHEKASLNSLTYFNR	1988	2002	Positive
	hCoVOC43	orf1ab	SHSMAVVDGKQIDDH	1224	1238	Positive
	hCoVOC43	orf1ab	SIHSYFITDEKSGGS	6724	6738	Positive
	hCoVOC43	orf1ab	SKCWVEHDINNGPHE	5162	5176	Positive
	hCoVOC43	orf1ab	SKELLDVSLDSLGAA	616	630	Positive
	hCoVOC43	orf1ab	SKLWHYCSTLHNEIL	3862	3876	Positive
	hCoVOC43	orf1ab	SLAIDAYPLVYHENE	5226	5240	Positive
	hCoVOC43	orf1ab	SLEACYVRGCNPKGW	112	126	Positive
	hCoVOC43	orf1ab	SLETFTVCADGFMPF	568	582	Positive
	hCoVOC43	orf1ab	SLHLTFKIVQWQEAW	1682	1696	Positive
	hCoVOC43	orf1ab	SLTYFNRPSLVDDNK	1996	2010	Positive
	hCoVOC43	orf1ab	SMACPIVVAVIDQDF	2834	2848	Positive
	hCoVOC43	orf1ab	SMAVVDGKQIDDHRI	1226	1240	Positive
	hCoVOC43	orf1ab	SMFDVDKKSLNALIA	2586	2600	Positive
	hCoVOC43	orf1ab	SMPKIIKVFYELDND	868	882	Positive
	hCoVOC43	orf1ab	SMPVLYKYLNSPMER	6806	6820	Positive
	hCoVOC43	orf1ab	SMPYHPNTVDCQDDR	4656	4670	Positive
	hCoVOC43	orf1ab	SMVLIDVDVPFTAHF	1182	1196	Positive
	hCoVOC43	orf1ab	SNHAFWVFSYCRKLG	3136	3150	Positive
	hCoVOC43	orf1ab	SNHDLYCSVHKGAHV	6154	6168	Positive
	hCoVOC43	orf1ab	SNSKLWHYCSTLHNE	3860	3874	Positive
	hCoVOC43	orf1ab	SQLPLDVYDLTMPSQ	754	768	Positive
	hCoVOC43	orf1ab	STFNVLQDVLSLRHD	1472	1486	Positive
	hCoVOC43	orf1ab	SVPSDVSLTYLLGTA	1396	1410	Positive
	hCoVOC43	orf1ab	SVRSDGTFEEMALTT	3152	3166	Positive
	hCoVOC43	orf1ab	SYCRVGLCEEADEGI	2968	2982	Positive
	hCoVOC43	orf1ab	SYVLTHDVCRVCGFW	4340	4354	Positive
	hCoVOC43	orf1ab	TCRTDMEKDFIALDQ	6654	6668	Positive
	hCoVOC43	orf1ab	TCYRCPKEIVDTVSA	5736	5750	Positive
	hCoVOC43	orf1ab	TDCVFYFAVRKEGQD	6588	6602	Positive
	hCoVOC43	orf1ab	TDHKYVLSVSPYVCN	5334	5348	Positive
	hCoVOC43	orf1ab	TDIPQIKIVLLCYLF	3748	3762	Positive
	hCoVOC43	orf1ab	TDIVVVDEVSMLTNY	5664	5678	Positive
	hCoVOC43	orf1ab	TDLKFIDKLNVLFDG	6526	6540	Positive
	hCoVOC43	orf1ab	TDTTVQSKDTNFLNR	4364	4378	Positive
	hCoVOC43	orf1ab	TDVAYHTVTDVKQVG	2472	2486	Positive
	hCoVOC43	orf1ab	TDVDDYILANECTER	5412	5426	Positive
	hCoVOC43	orf1ab	TDVKCANVVLLNCLQ	3840	3854	Positive
	hCoVOC43	orf1ab	TDVKQVGCSMRLFYD	2480	2494	Positive
	hCoVOC43	orf1ab	TDVTGKLSDCLYLKN	1850	1864	Positive
	hCoVOC43	orf1ab	TEDLCDGSVVIKEPV	326	340	Positive
	hCoVOC43	orf1ab	TERLKLFAAETQKAT	5424	5438	Positive
	hCoVOC43	orf1ab	TEWPTATGDVVLATD	1952	1966	Positive
	hCoVOC43	orf1ab	TEYYEFLNKHFSMMI	5108	5122	Positive
	hCoVOC43	orf1ab	TFKEQPTVKEIISMP	856	870	Positive
	hCoVOC43	orf1ab	TGFCSKHQWNCIDCD	2430	2444	Positive
	hCoVOC43	orf1ab	TGYYGCWRHSVTCDY	6120	6134	Positive
	hCoVOC43	orf1ab	TIQDSDGTNKQLNEI	4084	4098	Positive
	hCoVOC43	orf1ab	TIQEIVSERELILSW	5450	5464	Positive
	hCoVOC43	orf1ab	TKEEAVKRVRAWVGF	5974	5988	Positive
	hCoVOC43	orf1ab	TLHNEILATSDLSVA	3870	3884	Positive
	hCoVOC43	orf1ab	TMADGSPQPYCYTEG	2908	2922	Positive
	hCoVOC43	orf1ab	TMLDLCYALRHFDRN	4492	4506	Positive
	hCoVOC43	orf1ab	TMLVKMDGDDVYLPY	5182	5196	Positive
	hCoVOC43	orf1ab	TMYITPVLFTLLYNN	3616	3630	Positive
	hCoVOC43	orf1ab	TNLICKALYLDYVQH	508	522	Positive
	hCoVOC43	orf1ab	TSDKFDFIIGHGMSF	1244	1258	Positive
	hCoVOC43	orf1ab	TSDSQVEEDVEMSDF	1020	1034	Positive
	hCoVOC43	orf1ab	TSSDFTVLFDRLSLT	3308	3322	Positive
	hCoVOC43	orf1ab	TTAGFTFWVYKTFDF	6396	6410	Positive
	hCoVOC43	orf1ab	TTHESSSAVNMQQIY	5776	5790	Positive
	hCoVOC43	orf1ab	TTKVKSLSMIRGPPR	6560	6574	Positive
	hCoVOC43	orf1ab	TVEAALDLSKELKRP	2454	2468	Positive
	hCoVOC43	orf1ab	TVKYFECTGGIDICS	1522	1536	Positive
	hCoVOC43	orf1ab	TVMSYQMRGCMLVLT	3322	3336	Positive
	hCoVOC43	orf1ab	TYFNRPSLVDDNKFD	1998	2012	Positive
	hCoVOC43	orf1ab	VANPTEDLCDGSVVI	322	336	Positive
	hCoVOC43	orf1ab	VASNSKLWHYCSTLH	3858	3872	Positive
	hCoVOC43	orf1ab	VAVELFAKRSVRHHP	6474	6488	Positive
	hCoVOC43	orf1ab	VDCQDDRCIIHCANF	4664	4678	Positive
	hCoVOC43	orf1ab	VDDTVDMEEFYAVVI	896	910	Positive
	hCoVOC43	orf1ab	VDDVDDGGDSSESGA	2016	2030	Positive
	hCoVOC43	orf1ab	VDIMSHFYMEADTVV	357	370	Positive
	hCoVOC43	orf1ab	VDMEEFYAVVIDAIE	900	914	Positive
	hCoVOC43	orf1ab	VDMICSTTAQKLETD	36	50	Positive
	hCoVOC43	orf1ab	VDNDLYPFVSDSVAT	6892	6906	Positive
	hCoVOC43	orf1ab	VDSKCLTSIEEVCDD	3902	3916	Positive
	hCoVOC43	orf1ab	VDVYDMWLTGCKYVV	2072	2086	Positive
	hCoVOC43	orf1ab	VEHDINNGPHEFCSQ	5166	5180	Positive
	hCoVOC43	orf1ab	VETSDSQVEEDVEMS	1018	1032	Positive
	hCoVOC43	orf1ab	VFIQKYGLEDYAFEH	6670	6684	Positive
	hCoVOC43	orf1ab	VGMVFVTLRSINHDL	3670	3684	Positive
	hCoVOC43	orf1ab	VIELIVSYALYTAWF	2310	2324	Positive
	hCoVOC43	orf1ab	VIYSQTAETAHSVNV	5840	5854	Positive
	hCoVOC43	orf1ab	VKSVPNMHVVVVEND	2520	2534	Positive
	hCoVOC43	orf1ab	VLARKHETCCSQSDR	5002	5016	Positive
	hCoVOC43	orf1ab	VLPVNPVLHTKSAAG	432	446	Positive
	hCoVOC43	orf1ab	VLQDVLSLRHDIALD	1476	1490	Positive
	hCoVOC43	orf1ab	VLSLRHDIALDDDAR	1480	1494	Positive
	hCoVOC43	orf1ab	VLYYQNNVFMSESKC	5150	5164	Positive
	hCoVOC43	orf1ab	VNDDTSETKYVKSLS	2056	2070	Positive
	hCoVOC43	orf1ab	VPDKSVYDQVVDNVY	4058	4072	Positive
	hCoVOC43	orf1ab	VPQENYSSIRFASVY	5538	5552	Positive
	hCoVOC43	orf1ab	VQGPPGTGKSHLAIG	5576	5590	Positive
	hCoVOC43	orf1ab	VRHHPELKLFRNLNI	6484	6498	Positive
	hCoVOC43	orf1ab	VSDSVATYFGDCITL	6900	6914	Positive
	hCoVOC43	orf1ab	VSVEDVCFANKFEQF	2804	2818	Positive
	hCoVOC43	orf1ab	VTETMFDVYVDTFLS	2572	2586	Positive
	hCoVOC43	orf1ab	VTFIDGLSCFKIGRR	720	734	Positive
	hCoVOC43	orf1ab	VVAKIDKEDVVIFIN	6452	6466	Positive
	hCoVOC43	orf1ab	VVDDHVGLLDQAWRV	834	848	Positive
	hCoVOC43	orf1ab	VVDEVSMLTNYELSV	5668	5682	Positive
	hCoVOC43	orf1ab	VVDVNDSHSMAVVDG	1218	1232	Positive
	hCoVOC43	orf1ab	VVENDADKANFLNAA	2530	2544	Positive
	hCoVOC43	orf1ab	VVEVVTTSLTPCGYS	792	806	Positive
	hCoVOC43	orf1ab	VVIDAIEEKLSPCKE	908	922	Positive
	hCoVOC43	orf1ab	VVIGTTKFYGGWDDM	4952	4966	Positive
	hCoVOC43	orf1ab	VVIKEPVHVYADDSI	334	348	Positive
	hCoVOC43	orf1ab	VVLELDPPCKFTVQD	4184	4198	Positive
	hCoVOC43	orf1ab	VVQYEADRRAFVDYT	2290	2304	Positive
	hCoVOC43	orf1ab	VVSHICKCGESMVLI	1172	1186	Positive
	hCoVOC43	orf1ab	VVSKSKELLDVSLDS	612	626	Positive
	hCoVOC43	orf1ab	VVVDKVGDTDCVFYF	6580	6594	Positive
	hCoVOC43	orf1ab	VVVVENDADKANFLN	2528	2542	Positive
	hCoVOC43	orf1ab	VYENKLKAKNESSSL	5752	5766	Positive
	hCoVOC43	orf1ab	VYETDANKLILINDV	1454	1468	Positive
	hCoVOC43	orf1ab	WGYIGSLSSNHDLYC	6146	6160	Positive
	hCoVOC43	orf1ab	WSVDAFNQFSSDFQH	2700	2714	Positive
	hCoVOC43	orf1ab	YCAFTAPEDDDFLEE	958	972	Positive
	hCoVOC43	orf1ab	YCEDHKPQYSFKLVM	5368	5382	Positive
	hCoVOC43	orf1ab	YDCFCNNINWNVEYP	6182	6196	Positive
	hCoVOC43	orf1ab	YDQVHDEPKGKFSKK	222	236	Positive
	hCoVOC43	orf1ab	YENVCFEFYTTEPEF	1044	1058	Positive
	hCoVOC43	orf1ab	YFEIYDGGCIPASQV	4844	4858	Positive
	hCoVOC43	orf1ab	YHENEEYQKVFRVYL	5236	5250	Positive
	hCoVOC43	orf1ab	YKGSNLEEEILLMLA	3702	3716	Positive
	hCoVOC43	orf1ab	YLDYVQHKCGNLHQR	516	530	Positive
	hCoVOC43	orf1ab	YPLVYHENEEYQKVF	5232	5246	Positive
	hCoVOC43	orf1ab	YVPSVEYTYTDEVIY	3650	3664	Positive
	hCoVOC43	orf1ab	YYEFLNKHFSMMILS	5110	5124	Positive
	hCoVOC43	orf1ab	YYPVVVDDHVGLLDQ	830	844	Positive
	hCoVOC43	orf1ab	ACKCGVKQEQRTGLD	1748	1762	Negative
	hCoVOC43	orf1ab	ACSQLAKAMDTFTNN	3212	3226	Negative
	hCoVOC43	orf1ab	ADGSPQPYCYTEGLM	2910	2924	Negative
	hCoVOC43	orf1ab	ADGVQCYTPHSQISY	2876	2890	Negative
	hCoVOC43	orf1ab	ADHLIDLSDCVVLVT	6070	6084	Negative
	hCoVOC43	orf1ab	ADNKVIYTTEIASKL	2160	2174	Negative
	hCoVOC43	orf1ab	AEEKLDNPSSSEVDM	24	38	Negative
	hCoVOC43	orf1ab	AEEYREYLESYNTAT	6382	6396	Negative
	hCoVOC43	orf1ab	AFVKWTMFMYVTTNM	3576	3590	Negative
	hCoVOC43	orf1ab	AGEMPCAIINDKVVA	6440	6453	Negative
	hCoVOC43	orf1ab	AIGLAVFYCTARVVY	5588	5602	Negative
	hCoVOC43	orf1ab	AIINDKVVAKIDKED	6446	6460	Negative
	hCoVOC43	orf1ab	AITDYNYYKYNLPTM	4814	4828	Negative
	hCoVOC43	orf1ab	AKETKEINIIKLSGV	2030	2044	Negative
	hCoVOC43	orf1ab	ALQSEFVNMASFVEY	3926	3940	Negative
	hCoVOC43	orf1ab	ANAKGFIRFPEVLRE	2942	2956	Negative
	hCoVOC43	orf1ab	ANECTERLKLFAAET	5420	5434	Negative
	hCoVOC43	orf1ab	ASGLSTDVQLRAFDI	4392	4406	Negative
	hCoVOC43	orf1ab	ATGLFADRDGYSFKK	6020	6034	Negative
	hCoVOC43	orf1ab	AVSANVCALMSCNGN	5064	5078	Negative
	hCoVOC43	orf1ab	CDGVNVTKHKCDINY	1596	1610	Negative
	hCoVOC43	orf1ab	CIWSVDAFNQFSSDF	2698	2712	Negative
	hCoVOC43	orf1ab	CKFVAEHDFFTFDVE	4462	4476	Negative
	hCoVOC43	orf1ab	CLGIGDSAVTYSRLI	5940	5954	Negative
	hCoVOC43	orf1ab	CMLLCDILSIYAGCE	4508	4522	Negative
	hCoVOC43	orf1ab	CSFEDELTPSDVYQQ	3528	3542	Negative
	hCoVOC43	orf1ab	DDCNWPLVIIANRYN	4100	4114	Negative
	hCoVOC43	orf1ab	DDDARTFVQSNVDVV	1490	1504	Negative
	hCoVOC43	orf1ab	DDKYKATGDLAVCLG	5928	5942	Negative
	hCoVOC43	orf1ab	DDLYVKRYERGCITF	1966	1980	Negative
	hCoVOC43	orf1ab	DDMLRRLIKDVDNPV	4964	4978	Negative
	hCoVOC43	orf1ab	DDTSETKYVKSLSIV	2058	2072	Negative
	hCoVOC43	orf1ab	DEKSGGSKSVCTVID	6732	6746	Negative
	hCoVOC43	orf1ab	DFEIACKCGVKQEQR	1744	1758	Negative
	hCoVOC43	orf1ab	DFNRIASCKWTDVDD	5402	5416	Negative
	hCoVOC43	orf1ab	DFNTILNTACGVFEV	882	896	Negative
	hCoVOC43	orf1ab	DGNAAITDYNYYKYN	4810	4824	Negative
	hCoVOC43	orf1ab	DGSCSCVSTDTTVQS	4356	4370	Negative
	hCoVOC43	orf1ab	DLEIGYTVDCSCGKK	1774	1788	Negative
	hCoVOC43	orf1ab	DLGVLIQNSAKHVQG	2674	2688	Negative
	hCoVOC43	orf1ab	DNDFNTILNTACGVF	880	894	Negative
	hCoVOC43	orf1ab	DNGALEAFKRSNNGV	6542	6556	Negative
	hCoVOC43	orf1ab	DNKFDVLKVDDVDDG	2008	2023	Negative
	hCoVOC43	orf1ab	DPKKTYLDFIQQGGT	4254	4268	Negative
	hCoVOC43	orf1ab	DSDVDTKCLADSVMS	2630	2644	Negative
	hCoVOC43	orf1ab	DVDDGGDSSESGAKE	2018	2032	Negative
	hCoVOC43	orf1ab	DVEEDDVEGEETDLT	974	988	Negative
	hCoVOC43	orf1ab	DVTKLYLGGMSYYCE	5356	5370	Negative
	hCoVOC43	orf1ab	DVVLATDDLYVKRYE	1960	1974	Negative
	hCoVOC43	orf1ab	DVYVDTFLSMFDVDK	2578	2592	Negative
	hCoVOC43	orf1ab	DYAKDNTVLQALQSE	3916	3930	Negative
	hCoVOC43	orf1ab	DYARESIFCSNTYGV	6508	6522	Negative
	hCoVOC43	orf1ab	DYVIAAPGCGVAIAD	4590	4604	Negative
	hCoVOC43	orf1ab	DYVIYSQTAETAHSV	5838	5852	Negative
	hCoVOC43	orf1ab	DYVPLKSATCITRCN	6358	6372	Negative
	hCoVOC43	orf1ab	EGWRVVNKFYQINGV	1506	1520	Negative
	hCoVOC43	orf1ab	EIDGNVMHANYLFWR	7014	7028	Negative
	hCoVOC43	orf1ab	EILATSDLSVAFEKL	3874	3888	Negative
	hCoVOC43	orf1ab	EILLMLASLFGTYTW	3710	3724	Negative
	hCoVOC43	orf1ab	EIVMCGGCYYVKPGG	5030	5044	Negative
	hCoVOC43	orf1ab	ELDNDFNTILNTACG	878	892	Negative
	hCoVOC43	orf1ab	ELEGVGAKVSAFLQK	922	936	Negative
	hCoVOC43	orf1ab	ELFMLSTLHWSFRLL	2342	2356	Negative
	hCoVOC43	orf1ab	ELFNKYFKHWSMPYH	4646	4660	Negative
	hCoVOC43	orf1ab	ELHWAPEFPWMFEDA	10	24	Negative
	hCoVOC43	orf1ab	ELIVSYALYTAWFYP	2312	2326	Negative
	hCoVOC43	orf1ab	ELKRPIQPTDVAYHT	2464	2478	Negative
	hCoVOC43	orf1ab	ELLDVSLDSLGAAIH	618	632	Negative
	hCoVOC43	orf1ab	ELNGVVVDKVGDTDC	6576	6590	Negative
	hCoVOC43	orf1ab	ELRYMNANGLRPPKN	3796	3810	Negative
	hCoVOC43	orf1ab	ELTCLRYFAKVGREI	6090	6104	Negative
	hCoVOC43	orf1ab	EVLLQDALQSREAVL	90	104	Negative
	hCoVOC43	orf1ab	EVLREGLVRIVRTRS	2952	2966	Negative
	hCoVOC43	orf1ab	EVVTTSLTPCGYSEP	794	808	Negative
	hCoVOC43	orf1ab	EVVVNPANGHMAHGG	1294	1308	Negative
	hCoVOC43	orf1ab	FCGRDVFDLIYQLFK	3004	3018	Negative
	hCoVOC43	orf1ab	FDCQWDLIISDMYDP	6916	6930	Negative
	hCoVOC43	orf1ab	FDGRDNGALEAFKRS	6538	6552	Negative
	hCoVOC43	orf1ab	FDVIVAWHVVRDPRY	292	306	Negative
	hCoVOC43	orf1ab	FEDELTPSDVYQQLA	3530	3544	Negative
	hCoVOC43	orf1ab	FHQKCLKSIAATRGV	4936	4950	Negative
	hCoVOC43	orf1ab	FLLDDLVPRAYYLAV	582	596	Negative
	hCoVOC43	orf1ab	FLNINDCTRIVPAKV	5620	5634	Negative
	hCoVOC43	orf1ab	FPEVLREGLVRIVRT	2950	2964	Negative
	hCoVOC43	orf1ab	FPLQLGFSTGIDFVV	6004	6018	Negative
	hCoVOC43	orf1ab	FSTGIDFVVEATGLF	6010	6024	Negative
	hCoVOC43	orf1ab	FTDESFYKNMYLRSA	5280	5294	Negative
	hCoVOC43	orf1ab	FTNRFVPVGESFGKS	1576	1590	Negative
	hCoVOC43	orf1ab	FVAEHDFFTFDVEGS	4464	4478	Negative
	hCoVOC43	orf1ab	FVEYKITEWPTATGD	1946	1960	Negative
	hCoVOC43	orf1ab	GALEAFKRSNNGVYI	6544	6558	Negative
	hCoVOC43	orf1ab	GCEQSYFTKKDWYDF	4520	4534	Negative
	hCoVOC43	orf1ab	GCHTGTDFNGDFYGP	3416	3430	Negative
	hCoVOC43	orf1ab	GDKLDQFFVVKRTDL	4432	4446	Negative
	hCoVOC43	orf1ab	GESMVLIDVDVPFTA	1180	1194	Negative
	hCoVOC43	orf1ab	GFDMLDNYKAIDVVQ	2278	2292	Negative
	hCoVOC43	orf1ab	GGIDICSQDKVFGYV	1530	1544	Negative
	hCoVOC43	orf1ab	GGMIRYYDVMANGGT	2416	2430	Negative
	hCoVOC43	orf1ab	GHYTGQAGEMPCAII	6434	6448	Negative
	hCoVOC43	orf1ab	GIGDSAVTYSRLISL	5942	5956	Negative
	hCoVOC43	orf1ab	GINYLCKPKVEIDGN	7004	7018	Negative
	hCoVOC43	orf1ab	GIVKMVNPTSKVEPC	3248	3262	Negative
	hCoVOC43	orf1ab	GKFVQVPVGIKDPVS	4326	4340	Negative
	hCoVOC43	orf1ab	GKIVYAILSDVDGLK	4158	4172	Negative
	hCoVOC43	orf1ab	GKLLIRDTNKEVFVG	7074	7088	Negative
	hCoVOC43	orf1ab	GKQIDDHRITSITSD	1232	1246	Negative
	hCoVOC43	orf1ab	GKSLGNVFCDGVNVT	1588	1602	Negative
	hCoVOC43	orf1ab	GKTVLGEYVFDKSEL	5488	5502	Negative
	hCoVOC43	orf1ab	GKVFFQFDNLSSEDL	1612	1626	Negative
	hCoVOC43	orf1ab	GLAVFYCTARVVYTA	5590	5604	Negative
	hCoVOC43	orf1ab	GLDAMFFYGDVVSHI	1162	1176	Negative
	hCoVOC43	orf1ab	GLDAVMHFGTLSRED	1760	1774	Negative
	hCoVOC43	orf1ab	GLFADRDGYSFKKAV	6022	6036	Negative
	hCoVOC43	orf1ab	GLFSLMNSLFRMPLG	3772	3786	Negative
	hCoVOC43	orf1ab	GLKYTKILKDDGNFV	4170	4184	Negative
	hCoVOC43	orf1ab	GLLDQAWRVPCAGRR	840	854	Negative
	hCoVOC43	orf1ab	GLLKEGSSVDLKHFF	4792	4806	Negative
	hCoVOC43	orf1ab	GLMQNASLYSSLVPH	2922	2936	Negative
	hCoVOC43	orf1ab	GLRPPKNSFEALMLN	3804	3818	Negative
	hCoVOC43	orf1ab	GLSTDVQLRAFDIYN	4394	4408	Negative
	hCoVOC43	orf1ab	GLVFGLYKQSCTGSP	5384	5398	Negative
	hCoVOC43	orf1ab	GLWCLMPTYTVHKSD	2770	2784	Negative
	hCoVOC43	orf1ab	GLYKQSCTGSPYIDD	5388	5402	Negative
	hCoVOC43	orf1ab	GMAITVKPDATTSQD	4284	4298	Negative
	hCoVOC43	orf1ab	GMSKINKYGLELHWA	1	14	Negative
	hCoVOC43	orf1ab	GQDVIFSQFDSLGVS	6600	6614	Negative
	hCoVOC43	orf1ab	GRDNGALEAFKRSNN	6540	6554	Negative
	hCoVOC43	orf1ab	GRDVFDLIYQLFKGL	3006	3020	Negative
	hCoVOC43	orf1ab	GRSIVYETDANKLIL	1450	1464	Negative
	hCoVOC43	orf1ab	GSCSFEDELTPSDVY	3526	3540	Negative
	hCoVOC43	orf1ab	GSGSGMSKINKYGLE	1	10	Negative
	hCoVOC43	orf1ab	GSGSGSGMSKINKYG	1	8	Negative
	hCoVOC43	orf1ab	GTAKKQVVLVSNNQE	1408	1422	Negative
	hCoVOC43	orf1ab	GTATEYASNSSILSL	4234	4248	Negative
	hCoVOC43	orf1ab	GTDFNGDFYGPYKDA	3420	3434	Negative
	hCoVOC43	orf1ab	GTGMAITVKPDATTS	4282	4296	Negative
	hCoVOC43	orf1ab	GTILVDNDLYPFVSD	6888	6902	Negative
	hCoVOC43	orf1ab	GTLSREDLEIGYTVD	1768	1782	Negative
	hCoVOC43	orf1ab	GVCATGDCYVSTGGK	1334	1348	Negative
	hCoVOC43	orf1ab	GVKPLLYVDQYGCDY	246	260	Negative
	hCoVOC43	orf1ab	GVKQEQRTGLDAVMH	1752	1766	Negative
	hCoVOC43	orf1ab	GVLIQNSAKHVQGNV	2676	2690	Negative
	hCoVOC43	orf1ab	GVLTLDNQDLNGKWY	4572	4586	Negative
	hCoVOC43	orf1ab	GVNVTKHKCDINYKG	1598	1612	Negative
	hCoVOC43	orf1ab	GVPFVVSIGYHYKEL	4702	4716	Negative
	hCoVOC43	orf1ab	GVQCYTPHSQISYSN	2878	2892	Negative
	hCoVOC43	orf1ab	GVSDVWHKQLLLNRG	534	548	Negative
	hCoVOC43	orf1ab	GVSILSTMTGRMFHQ	4924	4938	Negative
	hCoVOC43	orf1ab	GVSLETLLAAIKRLK	3502	3516	Negative
	hCoVOC43	orf1ab	GVSSNQSPQGNLGSN	6612	6626	Negative
	hCoVOC43	orf1ab	GVVKPGETFTVLAAY	3350	3364	Negative
	hCoVOC43	orf1ab	GVYNYKISVQELRYM	3786	3800	Negative
	hCoVOC43	orf1ab	GVYTNFKLIGHTVCD	1918	1932	Negative
	hCoVOC43	orf1ab	GWDDMLRRLIKDVDN	4962	4976	Negative
	hCoVOC43	orf1ab	GYVADFAYWFLTLCD	1128	1142	Negative
	hCoVOC43	orf1ab	HKPQYSFKLVMNGLV	5372	5386	Negative
	hCoVOC43	orf1ab	HRWDVVRPRIVQMFA	6056	6070	Negative
	hCoVOC43	orf1ab	HTVCDSLNAKLGFDS	1928	1942	Negative
	hCoVOC43	orf1ab	HVASASALYDLRTCC	4746	4760	Negative
	hCoVOC43	orf1ab	HVGLLDQAWRVPCAG	838	852	Negative
	hCoVOC43	orf1ab	ICSQDKVFGYVQQGI	1534	1548	Negative
	hCoVOC43	orf1ab	IDFVVEATGLFADRD	6014	6028	Negative
	hCoVOC43	orf1ab	IDVCWKHVIWDYARE	6498	6512	Negative
	hCoVOC43	orf1ab	IGGVPIIEVSQFQSK	3824	3838	Negative
	hCoVOC43	orf1ab	IGTNFPLQLGFSTGI	6000	6014	Negative
	hCoVOC43	orf1ab	IIVPDKSVYDQVVDN	4056	4070	Negative
	hCoVOC43	orf1ab	ILDSYSVILSTCDGQ	5264	5278	Negative
	hCoVOC43	orf1ab	ILGAGCFVDDLLKTD	5202	5216	Negative
	hCoVOC43	orf1ab	IMGSCSFEDELTPSD	3524	3538	Negative
	hCoVOC43	orf1ab	IMPMLTMCHALDCEL	4610	4624	Negative
	hCoVOC43	orf1ab	IRDTNKEVFVGDSLV	7078	7092	Negative
	hCoVOC43	orf1ab	ISADNKVIYTTEIAS	2158	2172	Negative
	hCoVOC43	orf1ab	ISDDCNWPLVIIANR	4098	4112	Negative
	hCoVOC43	orf1ab	IVGGMIRYYDVMANG	2414	2428	Negative
	hCoVOC43	orf1ab	IVMNMDVDTHRYRLS	4718	4732	Negative
	hCoVOC43	orf1ab	IVVVDEVSMLTNYEL	5666	5680	Negative
	hCoVOC43	orf1ab	KACNIAKSAYERDRA	3966	3980	Negative
	hCoVOC43	orf1ab	KAIDVVQYEADRRAF	2286	2300	Negative
	hCoVOC43	orf1ab	KATGDLAVCLGIGDS	5932	5946	Negative
	hCoVOC43	orf1ab	KCGVKQEQRTGLDAV	1750	1764	Negative
	hCoVOC43	orf1ab	KCIKCDLALKLKGLD	1150	1164	Negative
	hCoVOC43	orf1ab	KEFVEYKITEWPTAT	1944	1958	Negative
	hCoVOC43	orf1ab	KLELFNKYFKHWSMP	4644	4658	Negative
	hCoVOC43	orf1ab	KSSVKSYDSLVYTGV	484	498	Negative
	hCoVOC43	orf1ab	KVDILLTVDGVNFTN	1564	1578	Negative
	hCoVOC43	orf1ab	KVGDTDCVFYFAVRK	6584	6598	Negative
	hCoVOC43	orf1ab	KYGLEDYAFEHIVYG	6674	6688	Negative
	hCoVOC43	orf1ab	KYGLELHWAPEFPWM	6	20	Negative
	hCoVOC43	orf1ab	LDNGVIRDVSVEDVC	2796	2810	Negative
	hCoVOC43	orf1ab	LEKACNIAKSAYERD	3964	3978	Negative
	hCoVOC43	orf1ab	LGEYVFDKSELTNGV	5492	5506	Negative
	hCoVOC43	orf1ab	LGFSTGIDFVVEATG	6008	6022	Negative
	hCoVOC43	orf1ab	LKFIDKLNVLFDGRD	6528	6542	Negative
	hCoVOC43	orf1ab	LKGLDAMFFYGDVVS	1160	1174	Negative
	hCoVOC43	orf1ab	LLFDVIVAWHVVRDP	290	304	Negative
	hCoVOC43	orf1ab	LLRIVSSLVLARKHE	4994	5008	Negative
	hCoVOC43	orf1ab	LMGFKLDVTLDGYCK	5956	5970	Negative
	hCoVOC43	orf1ab	LRADQINDMVYSLLE	7058	7072	Negative
	hCoVOC43	orf1ab	LSMIRGPPRAELNGV	6566	6580	Negative
	hCoVOC43	orf1ab	LTDESCNNLVPTYLK	2652	2666	Negative
	hCoVOC43	orf1ab	LVGVLTLDNQDLNGK	4570	4584	Negative
	hCoVOC43	orf1ab	MDVDTHRYRLSLKDL	4722	4736	Negative
	hCoVOC43	orf1ab	MEADTVVNAFYGVAL	364	378	Negative
	hCoVOC43	orf1ab	MFADHLIDLSDCVVL	6068	6082	Negative
	hCoVOC43	orf1ab	MFDVYVDTFLSMFDV	2576	2590	Negative
	hCoVOC43	orf1ab	MICSTTAQKLETDGI	38	52	Negative
	hCoVOC43	orf1ab	MIRGPPRAELNGVVV	6568	6582	Negative
	hCoVOC43	orf1ab	MNGLVFGLYKQSCTG	5382	5396	Negative
	hCoVOC43	orf1ab	MTGVSLETLLAAIKR	3500	3514	Negative
	hCoVOC43	orf1ab	MVDIKQLLFVLEVVY	4828	4842	Negative
	hCoVOC43	orf1ab	NDYYRSLPGTFCGRD	2994	3008	Negative
	hCoVOC43	orf1ab	NGVRTVKYFECTGGI	1518	1532	Negative
	hCoVOC43	orf1ab	NPTSKVEPCVVSVTY	3254	3268	Negative
	hCoVOC43	orf1ab	NVTKHKCDINYKGKV	1600	1614	Negative
	hCoVOC43	orf1ab	PADSRDFLRVVFSQV	1722	1736	Negative
	hCoVOC43	orf1ab	PEFVKVLGLYVPKAT	1056	1070	Negative
	hCoVOC43	orf1ab	PFVSDSVATYFGDCI	6898	6912	Negative
	hCoVOC43	orf1ab	PKGVGSANIFIGDKV	1812	1826	Negative
	hCoVOC43	orf1ab	PLGVYNYKISVQELR	3784	3798	Negative
	hCoVOC43	orf1ab	PVLYKYLNSPMERVS	6808	6822	Negative
	hCoVOC43	orf1ab	PVQSRKFIVPWVMYL	178	192	Negative
	hCoVOC43	orf1ab	PVSYVLTHDVCRVCG	4338	4352	Negative
	hCoVOC43	orf1ab	PVYASYKVLDNGVIR	2788	2802	Negative
	hCoVOC43	orf1ab	QGGYVADFAYWFLTL	1126	1140	Negative
	hCoVOC43	orf1ab	QGRQIMGSCSFEDEL	3520	3534	Negative
	hCoVOC43	orf1ab	QIDDHRITSITSDKF	1234	1248	Negative
	hCoVOC43	orf1ab	QLPVYASYKVLDNGV	2786	2800	Negative
	hCoVOC43	orf1ab	QSRVISSFTCRTDME	6646	6660	Negative
	hCoVOC43	orf1ab	QTAETAHSVNVNRFN	5844	5858	Negative
	hCoVOC43	orf1ab	RAFVDYTGVLKIVIE	2298	2312	Negative
	hCoVOC43	orf1ab	RFDTRVLNNLNLPGC	6294	6308	Negative
	hCoVOC43	orf1ab	RLFYDRDGQRTYDDV	2490	2504	Negative
	hCoVOC43	orf1ab	RQIMGSCSFEDELTP	3522	3536	Negative
	hCoVOC43	orf1ab	RRICLSGRKIYEVER	734	748	Negative
	hCoVOC43	orf1ab	RSDKVDSTFVTEYYE	5098	5112	Negative
	hCoVOC43	orf1ab	RTDMEKDFIALDQDV	6656	6670	Negative
	hCoVOC43	orf1ab	SAKNRARTVAGVSIL	4914	4928	Negative
	hCoVOC43	orf1ab	SATIQEIVSERELIL	5448	5462	Negative
	hCoVOC43	orf1ab	SCGSVGYVIMGDCVK	3390	3404	Negative
	hCoVOC43	orf1ab	SCKWTDVDDYILANE	5408	5422	Negative
	hCoVOC43	orf1ab	SFGKSLGNVFCDGVN	1586	1600	Negative
	hCoVOC43	orf1ab	SFKDGLCMFWNCNVD	6270	6284	Negative
	hCoVOC43	orf1ab	SFVEYEVAKKNLDEA	3936	3950	Negative
	hCoVOC43	orf1ab	SGKMDTAAYREAACS	3200	3214	Negative
	hCoVOC43	orf1ab	SKGLLKEGSSVDLKH	4790	4804	Negative
	hCoVOC43	orf1ab	SKGVCATGDCYVSTG	1332	1346	Negative
	hCoVOC43	orf1ab	SKHQWNCIDCDSYKP	2434	2448	Negative
	hCoVOC43	orf1ab	SKKAYALIRGYRGVK	234	248	Negative
	hCoVOC43	orf1ab	SKRTRLFKGTVCWIM	3550	3564	Negative
	hCoVOC43	orf1ab	SLENVVYNLVKTGHY	6422	6436	Negative
	hCoVOC43	orf1ab	SLGNVFCDGVNVTKH	1590	1604	Negative
	hCoVOC43	orf1ab	SLGVSSNQSPQGNLG	6610	6624	Negative
	hCoVOC43	orf1ab	SRVPHIVRKDLTKYT	4478	4492	Negative
	hCoVOC43	orf1ab	TDLTIYNREMKCYER	4444	4458	Negative
	hCoVOC43	orf1ab	TFGVVKPGETFTVLA	3348	3362	Negative
	hCoVOC43	orf1ab	TLQNSRTPKYTFGVV	3338	3352	Negative
	hCoVOC43	orf1ab	TNFPLQLGFSTGIDF	6002	6016	Negative
	hCoVOC43	orf1ab	TNMFSITFCALCVIS	3588	3602	Negative
	hCoVOC43	orf1ab	TNMYKEARINDKKSK	3994	4008	Negative
	hCoVOC43	orf1ab	TSETKYVKSLSIVDV	2060	2074	Negative
	hCoVOC43	orf1ab	TTYYLDDVKKIEYKP	1874	1888	Negative
	hCoVOC43	orf1ab	VAGVSILSTMTGRMF	4922	4936	Negative
	hCoVOC43	orf1ab	VAKYTQLCQYLNTTT	6840	6854	Negative
	hCoVOC43	orf1ab	VDGLKYTKILKDDGN	4168	4182	Negative
	hCoVOC43	orf1ab	VDGVPFVVSIGYHYK	4700	4714	Negative
	hCoVOC43	orf1ab	VDGVYTNFKLIGHTV	1916	1930	Negative
	hCoVOC43	orf1ab	VDKNLITTANTGTSV	2558	2572	Negative
	hCoVOC43	orf1ab	VFGLYKQSCTGSPYI	5386	5400	Negative
	hCoVOC43	orf1ab	VILSTCDGQKFTDES	5270	5284	Negative
	hCoVOC43	orf1ab	VIVNDDTSETKYVKS	2054	2068	Negative
	hCoVOC43	orf1ab	VIVNNYDKSAGYPFN	4858	4872	Negative
	hCoVOC43	orf1ab	VKQVGCSMRLFYDRD	2482	2496	Negative
	hCoVOC43	orf1ab	VLQNNELMPAKLKIQ	4120	4134	Negative
	hCoVOC43	orf1ab	VPEGWRVVNKFYQIN	1504	1518	Negative
	hCoVOC43	orf1ab	VTGKLSDCLYLKNLK	1852	1866	Negative
	hCoVOC43	orf1ab	VVAVIDQDFGSTVFN	2840	2854	Negative
	hCoVOC43	orf1ab	VVNGKYFTFKQANNN	1656	1670	Negative
	hCoVOC43	orf1ab	VVSIGYHYKELGIVM	4706	4720	Negative
	hCoVOC43	orf1ab	WQEAWLEFRSGRPAR	1692	1706	Negative
	hCoVOC43	orf1ab	YASATIQEIVSEREL	5446	5460	Negative
	hCoVOC43	orf1ab	YCRARVEHPDVDGLC	4308	4322	Negative
	hCoVOC43	orf1ab	YKGVTTHESSSAVNM	5772	5786	Negative
	hCoVOC43	orf1ab	YKPLLENIDYFNMRR	550	564	Negative
	hCoVOC43	orf1ab	YNPLIVDIQQWGYIG	6136	6150	Negative
	hCoVOC43	orf1ab	YTGQAGEMPCAIIND	6436	6450	Negative
	hCoVOC43	orf1ab	YTNFKLIGHTVCDSL	1920	1934	Negative
	hCoVOC43	orf1ab	YTTEPEFVKVLGLYV	1052	1066	Negative
	hCoVOC43	orf1ab	YWGLFSLMNSLFRMP	3770	3784	Negative
	hCoVOC43	orf1ab	ACGVFEVDDTVDMEE	890	904	Overlapping
	hCoVOC43	orf1ab	AEHDFFTFDVEGSRV	4466	4480	Overlapping
	hCoVOC43	orf1ab	AIDAYPLVYHENEEY	5228	5242	Overlapping
	hCoVOC43	orf1ab	AIEEKLSPCKELEGV	912	926	Overlapping
	hCoVOC43	orf1ab	ARESIFCSNTYGVCM	6510	6524	Overlapping
	hCoVOC43	orf1ab	ATEFADKLVEVGLVG	4558	4572	Overlapping
	hCoVOC43	orf1ab	AVCLKHAEEYREYLE	6376	6390	Overlapping
	hCoVOC43	orf1ab	AVDDKYKATGDLAVC	5926	5940	Overlapping
	hCoVOC43	orf1ab	AYERDRAVAKKLERM	3974	3988	Overlapping
	hCoVOC43	orf1ab	CFEFYTTEPEFVKVL	1048	1062	Overlapping
	hCoVOC43	orf1ab	CWVEHDINNGPHEFC	5164	5178	Overlapping
	hCoVOC43	orf1ab	DDDFLEESDVEEDDV	966	980	Overlapping
	hCoVOC43	orf1ab	DELTPSDVYQQLAGI	3532	3546	Overlapping
	hCoVOC43	orf1ab	DESCNNLVPTYLKSD	2654	2668	Overlapping
	hCoVOC43	orf1ab	DEVSMLTNYELSVIN	5670	5684	Overlapping
	hCoVOC43	orf1ab	DGDDVYLPYPNPSRI	5188	5202	Overlapping
	hCoVOC43	orf1ab	DGGKYYTQRIIKAQF	1896	1910	Overlapping
	hCoVOC43	orf1ab	DGLEAYADKTLQEMK	266	280	Overlapping
	hCoVOC43	orf1ab	DGMDAKQVDYVPLKS	6350	6364	Overlapping
	hCoVOC43	orf1ab	DGQKFTDESFYKNMY	5276	5290	Overlapping
	hCoVOC43	orf1ab	DGQRTYDDVNASLFV	2496	2510	Overlapping
	hCoVOC43	orf1ab	DGTFEEMALTTFMIT	3156	3170	Overlapping
	hCoVOC43	orf1ab	DGVNFTNRFVPVGES	1572	1586	Overlapping
	hCoVOC43	orf1ab	DGVVCYNSDYASKGY	5126	5140	Overlapping
	hCoVOC43	orf1ab	DLESVIQDYENVCFE	1036	1050	Overlapping
	hCoVOC43	orf1ab	DTLDDGPSVETSDSQ	1010	1024	Overlapping
	hCoVOC43	orf1ab	DVEMSDFVDLESVIQ	1028	1042	Overlapping
	hCoVOC43	orf1ab	EAACSQLAKAMDTFT	3210	3224	Overlapping
	hCoVOC43	orf1ab	EAALDLSKELKRPIQ	2456	2470	Overlapping
	hCoVOC43	orf1ab	EACYVRGCNPKGWTM	114	128	Overlapping
	hCoVOC43	orf1ab	EADRRAFVDYTGVLK	2294	2308	Overlapping
	hCoVOC43	orf1ab	EAFKQSYASATIQEI	5440	5454	Overlapping
	hCoVOC43	orf1ab	EALSFEEQDEIYAYT	4882	4896	Overlapping
	hCoVOC43	orf1ab	EAWLEFRSGRPARFV	1694	1708	Overlapping
	hCoVOC43	orf1ab	ECTERLKLFAAETQK	5422	5436	Overlapping
	hCoVOC43	orf1ab	EDAEEKLDNPSSSEV	22	36	Overlapping
	hCoVOC43	orf1ab	EDFDLISKCQITAVE	1422	1436	Overlapping
	hCoVOC43	orf1ab	EDFNVWALSNGFSQV	3474	3488	Overlapping
	hCoVOC43	orf1ab	EDHKPQYSFKLVMNG	5370	5384	Overlapping
	hCoVOC43	orf1ab	EDLKAVRSSFNFDQK	1624	1638	Overlapping
	hCoVOC43	orf1ab	EDNPLFLFDEAGEEV	938	952	Overlapping
	hCoVOC43	orf1ab	EDYAFEHIVYGNFNQ	6678	6692	Overlapping
	hCoVOC43	orf1ab	EEADEGICFNFNGSW	2976	2990	Overlapping
	hCoVOC43	orf1ab	EEAVKRVRAWVGFDA	5976	5990	Overlapping
	hCoVOC43	orf1ab	EEDDVEGEETDLTVT	976	990	Overlapping
	hCoVOC43	orf1ab	EEDVEMSDFVDLESV	1026	1040	Overlapping
	hCoVOC43	orf1ab	EEEILLMLASLFGTY	3708	3722	Overlapping
	hCoVOC43	orf1ab	EEKLSPCKELEGVGA	914	928	Overlapping
	hCoVOC43	orf1ab	EEMALTTFMITKDSY	3160	3174	Overlapping
	hCoVOC43	orf1ab	EESSEVLEDTLDDGP	1002	1016	Overlapping
	hCoVOC43	orf1ab	EEVLAPKLYCAFTAP	950	964	Overlapping
	hCoVOC43	orf1ab	EEYQKVFRVYLAYIK	5240	5254	Overlapping
	hCoVOC43	orf1ab	EFADKLVEVGLVGVL	4560	4574	Overlapping
	hCoVOC43	orf1ab	EFCSQHTMLVKMDGD	5176	5190	Overlapping
	hCoVOC43	orf1ab	EFLNKHFSMMILSDD	5112	5126	Overlapping
	hCoVOC43	orf1ab	EFPWMFEDAEEKLDN	16	30	Overlapping
	hCoVOC43	orf1ab	EFRSGRPARFVALVL	1698	1712	Overlapping
	hCoVOC43	orf1ab	EFVNMASFVEYEVAK	3930	3944	Overlapping
	hCoVOC43	orf1ab	EFYAVVIDAIEEKLS	904	918	Overlapping
	hCoVOC43	orf1ab	EFYTTEPEFVKVLGL	1050	1064	Overlapping
	hCoVOC43	orf1ab	EGICFNFNGSWVLNN	2980	2994	Overlapping
	hCoVOC43	orf1ab	EGLVRIVRTRSMSYC	2956	2970	Overlapping
	hCoVOC43	orf1ab	EGSRVPHIVRKDLTK	4476	4490	Overlapping
	hCoVOC43	orf1ab	EGSSVDLKHFFFTQD	4796	4810	Overlapping
	hCoVOC43	orf1ab	EGTKKLAARLSFNVG	1436	1450	Overlapping
	hCoVOC43	orf1ab	EGVGAKVSAFLQKLE	924	938	Overlapping
	hCoVOC43	orf1ab	EGWRVVNKFYQINGV	1506	1520	Overlapping
	hCoVOC43	orf1ab	EHPDVDGLCKLRGKF	4314	4328	Overlapping
	hCoVOC43	orf1ab	EIACKCGVKQEQRTG	1746	1760	Overlapping
	hCoVOC43	orf1ab	EIAQLYGSCITPNVC	1264	1278	Overlapping
	hCoVOC43	orf1ab	EIDGNVMHANYLFWR	7014	7028	Overlapping
	hCoVOC43	orf1ab	EIGYTVDCSCGKKLI	1776	1790	Overlapping
	hCoVOC43	orf1ab	EILATSDLSVAFEKL	3874	3888	Overlapping
	hCoVOC43	orf1ab	EILLMLASLFGTYTW	3710	3724	Overlapping
	hCoVOC43	orf1ab	EIVMCGGCYYVKPGG	5030	5044	Overlapping
	hCoVOC43	orf1ab	EIYDGGCIPASQVIV	4846	4860	Overlapping
	hCoVOC43	orf1ab	EKASLNSLTYFNRPS	1990	2003	Overlapping
	hCoVOC43	orf1ab	EKDFIALDQDVFIQK	6660	6674	Overlapping
	hCoVOC43	orf1ab	EKGKLLIRDTNKEVF	7072	7086	Overlapping
	hCoVOC43	orf1ab	EKLAQLLIVLFANPA	3886	3900	Overlapping
	hCoVOC43	orf1ab	EKLDNPSSSEVDMIC	26	40	Overlapping
	hCoVOC43	orf1ab	EKVDGVYTNFKLIGH	1914	1928	Overlapping
	hCoVOC43	orf1ab	EKVMTFYPRLQAASD	6786	6800	Overlapping
	hCoVOC43	orf1ab	ELDNDFNTILNTACG	878	892	Overlapping
	hCoVOC43	orf1ab	ELEGVGAKVSAFLQK	922	936	Overlapping
	hCoVOC43	orf1ab	ELFMLSTLHWSFRLL	2342	2356	Overlapping
	hCoVOC43	orf1ab	ELFNKYFKHWSMPYH	4646	4660	Overlapping
	hCoVOC43	orf1ab	ELHWAPEFPWMFEDA	10	24	Overlapping
	hCoVOC43	orf1ab	ELIVSYALYTAWFYP	2312	2326	Overlapping
	hCoVOC43	orf1ab	ELKRPIQPTDVAYHT	2464	2478	Overlapping
	hCoVOC43	orf1ab	ELLDVSLDSLGAAIH	618	632	Overlapping
	hCoVOC43	orf1ab	ELNGVVVDKVGDTDC	6576	6590	Overlapping
	hCoVOC43	orf1ab	ELRYMNANGLRPPKN	3796	3810	Overlapping
	hCoVOC43	orf1ab	ELTCLRYFAKVGREI	6090	6104	Overlapping
	hCoVOC43	orf1ab	EMKALFPTWSQELLF	278	292	Overlapping
	hCoVOC43	orf1ab	EMKCYERVKDCKFVA	4452	4466	Overlapping
	hCoVOC43	orf1ab	EMPCAIINDKVVAKI	6442	6456	Overlapping
	hCoVOC43	orf1ab	EMSDFVDLESVIQDY	1030	1044	Overlapping
	hCoVOC43	orf1ab	ENDADKANFLNAAVF	2532	2546	Overlapping
	hCoVOC43	orf1ab	ENEEYQKVFRVYLAY	5238	5252	Overlapping
	hCoVOC43	orf1ab	ENGDKLDQFFVVKRT	4430	4444	Overlapping
	hCoVOC43	orf1ab	ENKLKAKNESSSLCF	5754	5768	Overlapping
	hCoVOC43	orf1ab	ENPDIINVYKKLGPI	4536	4550	Overlapping
	hCoVOC43	orf1ab	ENVVYNLVKTGHYTG	6424	6438	Overlapping
	hCoVOC43	orf1ab	EPCVVSVTYGNMTLN	3260	3274	Overlapping
	hCoVOC43	orf1ab	EPKGKFSKKAYALIR	228	242	Overlapping
	hCoVOC43	orf1ab	EPKYFNTVTKLMCCL	5714	5728	Overlapping
	hCoVOC43	orf1ab	EPVHVYADDSIILRQ	338	352	Overlapping
	hCoVOC43	orf1ab	EQDEIYAYTKRNVLP	4888	4902	Overlapping
	hCoVOC43	orf1ab	EQEESSEVLEDTLDD	1000	1014	Overlapping
	hCoVOC43	orf1ab	EQFDQWYESTFGLSY	2816	2830	Overlapping
	hCoVOC43	orf1ab	EQRTGLDAVMHFGTL	1756	1770	Overlapping
	hCoVOC43	orf1ab	EQSYFTKKDWYDFVE	4522	4536	Overlapping
	hCoVOC43	orf1ab	ERDRAVAKKLERMAD	3976	3990	Overlapping
	hCoVOC43	orf1ab	ERFVSLAIDAYPLVY	5222	5236	Overlapping
	hCoVOC43	orf1ab	ERGCITFGKPVIWLS	1974	1988	Overlapping
	hCoVOC43	orf1ab	ERMADLALTNMYKEA	3986	4000	Overlapping
	hCoVOC43	orf1ab	ESDVEEDDVEGEETD	972	986	Overlapping
	hCoVOC43	orf1ab	ESIFCSNTYGVCMYT	6512	6526	Overlapping
	hCoVOC43	orf1ab	ESSSLCFKVYYKGVT	5762	5776	Overlapping
	hCoVOC43	orf1ab	ESVIQDYENVCFEFY	1038	1052	Overlapping
	hCoVOC43	orf1ab	ESYNTATTAGFTFWV	6390	6404	Overlapping
	hCoVOC43	orf1ab	ETCCSQSDRFYRLAN	5008	5022	Overlapping
	hCoVOC43	orf1ab	ETDANKLILINDVAF	1456	1470	Overlapping
	hCoVOC43	orf1ab	ETDGICPENHVMVDC	48	62	Overlapping
	hCoVOC43	orf1ab	ETDLTVTSAGQPCVA	984	998	Overlapping
	hCoVOC43	orf1ab	ETFQNNVVNYQHIGM	5556	5570	Overlapping
	hCoVOC43	orf1ab	ETFTVCADGFMPFLL	570	584	Overlapping
	hCoVOC43	orf1ab	ETFTVLAAYNGKPQG	3356	3370	Overlapping
	hCoVOC43	orf1ab	ETKEINIIKLSGVKK	2032	2046	Overlapping
	hCoVOC43	orf1ab	ETKVQCSTNLFKDCS	5896	5910	Overlapping
	hCoVOC43	orf1ab	ETKYVKSLSIVDVYD	2062	2076	Overlapping
	hCoVOC43	orf1ab	ETLLAAIKRLKNGFQ	3506	3520	Overlapping
	hCoVOC43	orf1ab	ETMFDVYVDTFLSMF	2574	2588	Overlapping
	hCoVOC43	orf1ab	EVCDDYAKDNTVLQA	3912	3926	Overlapping
	hCoVOC43	orf1ab	EVFVGDSLVNVIGSG	7084	7095	Overlapping
	hCoVOC43	orf1ab	EVLEDTLDDGPSVET	1006	1020	Overlapping
	hCoVOC43	orf1ab	EVLLQDALQSREAVL	90	104	Overlapping
	hCoVOC43	orf1ab	EVLREGLVRIVRTRS	2952	2966	Overlapping
	hCoVOC43	orf1ab	EVVTTSLTPCGYSEP	794	808	Overlapping
	hCoVOC43	orf1ab	EVVVNPANGHMAHGG	1294	1308	Overlapping
	hCoVOC43	orf1ab	EYASNSSILSLCAFS	4238	4252	Overlapping
	hCoVOC43	orf1ab	EYDYVIYSQTAETAH	5836	5850	Overlapping
	hCoVOC43	orf1ab	EYKITEWPTATGDVV	1948	1962	Overlapping
	hCoVOC43	orf1ab	EYPIISNELSINTSC	6194	6208	Overlapping
	hCoVOC43	orf1ab	EYREYLESYNTATTA	6384	6398	Overlapping
	hCoVOC43	orf1ab	EYVFDKSELTNGVYY	5494	5508	Overlapping
	hCoVOC43	orf1ab	FDSSKEFVEYKITEW	1940	1954	Overlapping
	hCoVOC43	orf1ab	FEDELTPSDVYQQLA	3530	3544	Overlapping
	hCoVOC43	orf1ab	FEEQDEIYAYTKRNV	4886	4900	Overlapping
	hCoVOC43	orf1ab	FGKARLYYEALSFEE	4874	4888	Overlapping
	hCoVOC43	orf1ab	FVDDLLKTDSVLLIE	5208	5222	Overlapping
	hCoVOC43	orf1ab	FVPVGESFGKSLGNV	1580	1594	Overlapping
	hCoVOC43	orf1ab	GEETDLTVTSAGQPC	982	996	Overlapping
	hCoVOC43	orf1ab	GEKGAYNKDHGRGGF	196	210	Overlapping
	hCoVOC43	orf1ab	GEQFKHLIPLMTRGH	6042	6056	Overlapping
	hCoVOC43	orf1ab	GGDSSESGAKETKEI	2022	2036	Overlapping
	hCoVOC43	orf1ab	GGMIRYYDVMANGGT	2416	2430	Overlapping
	hCoVOC43	orf1ab	GIKDPVSYVLTHDVC	4334	4348	Overlapping
	hCoVOC43	orf1ab	GKPQGAFHVTMRSSY	3366	3380	Overlapping
	hCoVOC43	orf1ab	GLEDYAFEHIVYGNF	6676	6690	Overlapping
	hCoVOC43	orf1ab	GLELHWAPEFPWMFE	8	22	Overlapping
	hCoVOC43	orf1ab	GMSYYCEDHKPQYSF	5364	5378	Overlapping
	hCoVOC43	orf1ab	GMTLVSIPIDLLNLR	2108	2122	Overlapping
	hCoVOC43	orf1ab	GPDARTQGKQSYVLL	1358	1372	Overlapping
	hCoVOC43	orf1ab	GPLVRQIFVDGVPFV	4692	4706	Overlapping
	hCoVOC43	orf1ab	GPPGTGKSHLAIGLA	5578	5592	Overlapping
	hCoVOC43	orf1ab	GSCSFEDELTPSDVY	3526	3540	Overlapping
	hCoVOC43	orf1ab	GTNKQLNEISDDCNW	4090	4104	Overlapping
	hCoVOC43	orf1ab	GTSVRSDGTFEEMAL	3150	3164	Overlapping
	hCoVOC43	orf1ab	GVFEVDDTVDMEEFY	892	906	Overlapping
	hCoVOC43	orf1ab	GVGSANIFIGDKVGH	1814	1828	Overlapping
	hCoVOC43	orf1ab	GVPIIEVSQFQSKLT	3826	3840	Overlapping
	hCoVOC43	orf1ab	GVTTHESSSAVNMQQ	5774	5788	Overlapping
	hCoVOC43	orf1ab	HNEILATSDLSVAFE	3872	3886	Overlapping
	hCoVOC43	orf1ab	HWAPEFPWMFEDAEE	12	26	Overlapping
	hCoVOC43	orf1ab	ICKCGESMVLIDVDV	1176	1190	Overlapping
	hCoVOC43	orf1ab	IEEVCDDYAKDNTVL	3910	3924	Overlapping
	hCoVOC43	orf1ab	KEGQDVIFSQFDSLG	6598	6612	Overlapping
	hCoVOC43	orf1ab	KFEQFDQWYESTFGL	2814	2828	Overlapping
	hCoVOC43	orf1ab	KHETCCSQSDRFYRL	5006	5020	Overlapping
	hCoVOC43	orf1ab	KLEDNPLFLFDEAGE	936	950	Overlapping
	hCoVOC43	orf1ab	KLGTSVRSDGTFEEM	3148	3162	Overlapping
	hCoVOC43	orf1ab	KNESSSLCFKVYYKG	5760	5774	Overlapping
	hCoVOC43	orf1ab	KVEIDGNVMHANYLF	7012	7026	Overlapping
	hCoVOC43	orf1ab	KVPQAVETKVQCSTN	5890	5904	Overlapping
	hCoVOC43	orf1ab	LCEEADEGICFNFNG	2974	2988	Overlapping
	hCoVOC43	orf1ab	LDKVDILLTVDGVNF	1562	1576	Overlapping
	hCoVOC43	orf1ab	LEESDVEEDDVEGEE	970	984	Overlapping
	hCoVOC43	orf1ab	LIERFVSLAIDAYPL	5220	5234	Overlapping
	hCoVOC43	orf1ab	LIGINYLCKPKVEID	7002	7016	Overlapping
	hCoVOC43	orf1ab	LKVDDVDDGGDSSES	2014	2028	Overlapping
	hCoVOC43	orf1ab	LSFEEQDEIYAYTKR	4884	4898	Overlapping
	hCoVOC43	orf1ab	MEEFYAVVIDAIEEK	902	916	Overlapping
	hCoVOC43	orf1ab	MFEDAEEKLDNPSSS	20	34	Overlapping
	hCoVOC43	orf1ab	MVTDIVVVDEVSMLT	5662	5676	Overlapping
	hCoVOC43	orf1ab	NANASSSEGFLIGIN	6992	7006	Overlapping
	hCoVOC43	orf1ab	NFELTCLRYFAKVGR	6088	6102	Overlapping
	hCoVOC43	orf1ab	NGVVVDKVGDTDCVF	6578	6592	Overlapping
	hCoVOC43	orf1ab	NIGEYNVSKDGFFTY	6934	6948	Overlapping
	hCoVOC43	orf1ab	NLEEEILLMLASLFG	3706	3720	Overlapping
	hCoVOC43	orf1ab	NNYDCVVTTLISAGI	1380	1394	Overlapping
	hCoVOC43	orf1ab	NQEDFDLISKCQITA	1420	1434	Overlapping
	hCoVOC43	orf1ab	NSFEALMLNFKLLGI	3810	3824	Overlapping
	hCoVOC43	orf1ab	PEDDDFLEESDVEED	964	978	Overlapping
	hCoVOC43	orf1ab	PEMVTDIVVVDEVSM	5660	5674	Overlapping
	hCoVOC43	orf1ab	PIIEVSQFQSKLTDV	3828	3842	Overlapping
	hCoVOC43	orf1ab	PIISNELSINTSCRV	6196	6210	Overlapping
	hCoVOC43	orf1ab	PILMVDKNLITTANT	2554	2568	Overlapping
	hCoVOC43	orf1ab	PIQPTDVAYHTVTDV	2468	2482	Overlapping
	hCoVOC43	orf1ab	PIVVAVIDQDFGSTV	2838	2852	Overlapping
	hCoVOC43	orf1ab	PTASVSTSFLQSGIV	3236	3250	Overlapping
	hCoVOC43	orf1ab	PTMVDIKQLLFVLEV	4826	4840	Overlapping
	hCoVOC43	orf1ab	PTYTVHKSDFQLPVY	2776	2790	Overlapping
	hCoVOC43	orf1ab	PVGESFGKSLGNVFC	1582	1596	Overlapping
	hCoVOC43	orf1ab	PVGIKDPVSYVLTHD	4332	4346	Overlapping
	hCoVOC43	orf1ab	PVNPVLHTKSAAGYG	434	448	Overlapping
	hCoVOC43	orf1ab	PVVVDDHVGLLDQAW	832	846	Overlapping
	hCoVOC43	orf1ab	QEIVSERELILSWEI	5452	5466	Overlapping
	hCoVOC43	orf1ab	QGRQIMGSCSFEDEL	3520	3534	Overlapping
	hCoVOC43	orf1ab	QSEFVNMASFVEYEV	3928	3942	Overlapping
	hCoVOC43	orf1ab	QVEEDVEMSDFVDLE	1024	1038	Overlapping
	hCoVOC43	orf1ab	QVHDEPKGKFSKKAY	224	238	Overlapping
	hCoVOC43	orf1ab	QYEADRRAFVDYTGV	2292	2306	Overlapping
	hCoVOC43	orf1ab	RAELNGVVVDKVGDT	6574	6588	Overlapping
	hCoVOC43	orf1ab	RAFDIYNASVAGIGL	4402	4416	Overlapping
	hCoVOC43	orf1ab	RGPPRAELNGVVVDK	6570	6584	Overlapping
	hCoVOC43	orf1ab	RTGLDAVMHFGTLSR	1758	1772	Overlapping
	hCoVOC43	orf1ab	RVEHPDVDGLCKLRG	4312	4326	Overlapping
	hCoVOC43	orf1ab	SAKHVQGNVAKIAGV	2682	2696	Overlapping
	hCoVOC43	orf1ab	SIDSDVDTKCLADSV	2628	2642	Overlapping
	hCoVOC43	orf1ab	SKELKRPIQPTDVAY	2462	2476	Overlapping
	hCoVOC43	orf1ab	SMRLFYDRDGQRTYD	2488	2502	Overlapping
	hCoVOC43	orf1ab	SMSYCRVGLCEEADE	2966	2980	Overlapping
	hCoVOC43	orf1ab	SSKEFVEYKITEWPT	1942	1956	Overlapping
	hCoVOC43	orf1ab	SSVDLKHFFFTQDGN	4798	4812	Overlapping
	hCoVOC43	orf1ab	SVEDFNVWALSNGFS	3472	3486	Overlapping
	hCoVOC43	orf1ab	SVFSLWYKGSNLEEE	3696	3710	Overlapping
	hCoVOC43	orf1ab	SVPNMHVVVVENDAD	2522	2536	Overlapping
	hCoVOC43	orf1ab	TAPEDDDFLEESDVE	962	976	Overlapping
	hCoVOC43	orf1ab	TDYNYYKYNLPTMVD	4816	4830	Overlapping
	hCoVOC43	orf1ab	TEEAFKQSYASATIQ	5438	5452	Overlapping
	hCoVOC43	orf1ab	TEGLMQNASLYSSLV	2920	2934	Overlapping
	hCoVOC43	orf1ab	TEPEFVKVLGLYVPK	1054	1068	Overlapping
	hCoVOC43	orf1ab	TFEEMALTTFMITKD	3158	3172	Overlapping
	hCoVOC43	orf1ab	TGCMMNVAKYTQLCQ	6834	6848	Overlapping
	hCoVOC43	orf1ab	TGDCYVSTGGKLCKT	1338	1352	Overlapping
	hCoVOC43	orf1ab	TGDLAVCLGIGDSAV	5934	5948	Overlapping
	hCoVOC43	orf1ab	TGDVVLATDDLYVKR	1958	1972	Overlapping
	hCoVOC43	orf1ab	TGIDFVVEATGLFAD	6012	6026	Overlapping
	hCoVOC43	orf1ab	TGTSVTETMFDVYVD	2568	2582	Overlapping
	hCoVOC43	orf1ab	VDDVDDGGDSSESGA	2016	2030	Overlapping
	hCoVOC43	orf1ab	VDENGDKLDQFFVVK	4428	4442	Overlapping
	hCoVOC43	orf1ab	VDIMSHFYMEADTVV	357	370	Overlapping
	hCoVOC43	orf1ab	VEDAYDQVHDEPKGK	218	232	Overlapping
	hCoVOC43	orf1ab	VGLCEEADEGICFNF	2972	2986	Overlapping
	hCoVOC43	orf1ab	VIRDVSVEDVCFANK	2800	2814	Overlapping
	hCoVOC43	orf1ab	VLETFQNNVVNYQHI	5554	5568	Overlapping
	hCoVOC43	orf1ab	VMQFGYIDCEQDSCD	384	398	Overlapping
	hCoVOC43	orf1ab	VRTVKYFECTGGIDI	1520	1534	Overlapping
	hCoVOC43	orf1ab	VVNPANGHMAHGGGV	1296	1310	Overlapping
	hCoVOC43	orf1ab	VVQEFVSYDSSIHSY	6714	6728	Overlapping
	hCoVOC43	orf1ab	YDFKVEDAYDQVHDE	214	228	Overlapping
	hCoVOC43	orf1ab	YLESYNTATTAGFTF	6388	6402	Overlapping
	hCoVOC43	orf1ab	YTPHSQISYSNFYAS	2882	2896	Overlapping
	hCoVOC43	orf1ab	YYEALSFEEQDEIYA	4880	4894	Overlapping
	hCoVOC43	spike	AGVLTNHDVVYAQHC	469	483	Positive
	hCoVOC43	spike	AIEDLLFDKVKLSDV	905	919	Positive
	hCoVOC43	spike	AITTGYRFTNFEPFT	759	773	Positive
	hCoVOC43	spike	ANFILHDVNSGLTCS	592	606	Positive
	hCoVOC43	spike	CEYPQTICHPNLGNH	169	183	Positive
	hCoVOC43	spike	CGTSCFKKCGGCCDD	1324	1338	Positive
	hCoVOC43	spike	CHPNLGNHRKELWHL	176	190	Positive
	hCoVOC43	spike	DALEAEAQIDRLING	1069	1083	Positive
	hCoVOC43	spike	DFKEELDQWFKNQTS	1232	1246	Positive
	hCoVOC43	spike	DGIIFNAVDCMSDFM	281	295	Positive
	hCoVOC43	spike	DSLEPVGGLYEIQIP	779	793	Positive
	hCoVOC43	spike	EIKCKTQSIAPPTGV	297	311	Positive
	hCoVOC43	spike	EPFTVNSVNDSLEPV	770	784	Positive
	hCoVOC43	spike	EPITENNVVVMSTCA	1198	1212	Positive
	hCoVOC43	spike	FDATNSALVKIQAVV	1022	1036	Positive
	hCoVOC43	spike	FIEDSVFKPRPAGVL	458	472	Positive
	hCoVOC43	spike	FKPRPAGVLTNHDVV	464	478	Positive
	hCoVOC43	spike	FNPSTWNKRFGFIED	447	461	Positive
	hCoVOC43	spike	FNQDGIIFNAVDCMS	278	292	Positive
	hCoVOC43	spike	GAITTGYRFTNFEPF	758	772	Positive
	hCoVOC43	spike	GCCDDYTGYQELVIK	1334	1348	Positive
	hCoVOC43	spike	GDKCNIFANFILHDV	585	599	Positive
	hCoVOC43	spike	GIAPKSGYFVNVNNT	1172	1186	Positive
	hCoVOC43	spike	GPGKNNGIGTCPAGT	503	517	Positive
	hCoVOC43	spike	GPPPISTDTVDVTNG	32	46	Positive
	hCoVOC43	spike	GSGMFLILLISLPTA	1	12	Positive
	hCoVOC43	spike	GSGSGSGMFLILLIS	1	8	Positive
	hCoVOC43	spike	GSGYYYPEPITENNV	1191	1205	Positive
	hCoVOC43	spike	GYQELVIKTSHDDGS	1341	1353	Positive
	hCoVOC43	spike	GYRFTNFEPFTVNSV	763	777	Positive
	hCoVOC43	spike	GYYYPEPITENNVVV	1193	1207	Positive
	hCoVOC43	spike	ICHPNLGNHRKELWH	175	189	Positive
	hCoVOC43	spike	IDCAAFVCGDYAACK	814	828	Positive
	hCoVOC43	spike	IDTTATSCQLYYNLP	424	438	Positive
	hCoVOC43	spike	IGEHCSGLAVKSDYC	548	562	Positive
	hCoVOC43	spike	IPNLPDFKEELDQWF	1227	1241	Positive
	hCoVOC43	spike	IPSEFTIGNMVEFIQ	792	806	Positive
	hCoVOC43	spike	IQIPSEFTIGNMVEF	790	804	Positive
	hCoVOC43	spike	ITTGYRFTNFEPFTV	760	774	Positive
	hCoVOC43	spike	KCNIFANFILHDVNS	587	601	Positive
	hCoVOC43	spike	KDTGPPPISTDTVDV	29	43	Positive
	hCoVOC43	spike	KEELDQWFKNQTSVA	1234	1248	Positive
	hCoVOC43	spike	KLKDGVNFNVDDINF	872	886	Positive
	hCoVOC43	spike	KPRPAGVLTNHDVVY	465	479	Positive
	hCoVOC43	spike	KRFGFIEDSVFKPRP	454	468	Positive
	hCoVOC43	spike	KVKLSDVGFVEAYNN	913	927	Positive
	hCoVOC43	spike	LEVSVCQYNMCEYPQ	159	173	Positive
	hCoVOC43	spike	LEYWVTPLTSRQYLL	262	276	Positive
	hCoVOC43	spike	LHDVNSGLTCSTDLQ	596	610	Positive
	hCoVOC43	spike	LLAFNQDGIIFNAVD	275	289	Positive
	hCoVOC43	spike	LVIKTSHDDGSGSGS	1345	1353	Positive
	hCoVOC43	spike	LVKFSAAQAMEKVNE	1101	1115	Positive
	hCoVOC43	spike	MLNTSIPNLPDFKEE	1222	1236	Positive
	hCoVOC43	spike	MYTGSGYYYPEPITE	1188	1202	Positive
	hCoVOC43	spike	NADYLYFHFYQEGGT	208	222	Positive
	hCoVOC43	spike	NAEALNNLLQQLSNR	1039	1053	Positive
	hCoVOC43	spike	NAFNNALYAIQEGFD	1009	1023	Positive
	hCoVOC43	spike	NAILTEVNELLDTTQ	842	856	Positive
	hCoVOC43	spike	NALYAIQEGFDATNS	1013	1027	Positive
	hCoVOC43	spike	NANAEALNNLLQQLS	1037	1051	Positive
	hCoVOC43	spike	NATYYNSWQNLLYDS	639	653	Positive
	hCoVOC43	spike	NAVDCMSDFMSEIKC	286	300	Positive
	hCoVOC43	spike	NAYVSQQLSDSTLVK	1089	1103	Positive
	hCoVOC43	spike	NDSLEPVGGLYEIQI	778	792	Positive
	hCoVOC43	spike	NFEPFTVNSVNDSLE	768	782	Positive
	hCoVOC43	spike	NFILHDVNSGLTCST	593	607	Positive
	hCoVOC43	spike	NFNMSSLMSFIQADS	361	375	Positive
	hCoVOC43	spike	NFNVDDINFSPVLGC	878	892	Positive
	hCoVOC43	spike	NFTYDVNADYLYFHF	202	216	Positive
	hCoVOC43	spike	NGNLYGFRDYITNRT	654	668	Positive
	hCoVOC43	spike	NGRKVDLQLGNLGYL	403	417	Positive
	hCoVOC43	spike	NHDVVYAQHCFKAPK	474	488	Positive
	hCoVOC43	spike	NHIISLVQNAPYGLY	1131	1145	Positive
	hCoVOC43	spike	NIEAWLNDKSVPSPL	336	350	Positive
	hCoVOC43	spike	NINAILTEVNELLDT	840	854	Positive
	hCoVOC43	spike	NINDKDTGPPPISTD	25	39	Positive
	hCoVOC43	spike	NKLQGLLEVSVCQYN	153	167	Positive
	hCoVOC43	spike	NKRFGFIEDSVFKPR	453	467	Positive
	hCoVOC43	spike	NLCTPDPITFTGTYK	524	538	Positive
	hCoVOC43	spike	NLGNHRKELWHLDTG	179	193	Positive
	hCoVOC43	spike	NLGYLQSFNYRIDTT	413	427	Positive
	hCoVOC43	spike	NLKDIGTYEYYVKWP	1283	1297	Positive
	hCoVOC43	spike	NLLQQLSNRFGAISA	1045	1059	Positive
	hCoVOC43	spike	NLLYDSNGNLYGFRD	648	662	Positive
	hCoVOC43	spike	NLPAANVSVSRFNPS	436	450	Positive
	hCoVOC43	spike	NLPDFKEELDQWFKN	1229	1243	Positive
	hCoVOC43	spike	NLPNCNIEAWLNDKS	331	345	Positive
	hCoVOC43	spike	NLYGFRDYITNRTFM	656	670	Positive
	hCoVOC43	spike	NMALKGSVLLSRLWF	77	91	Positive
	hCoVOC43	spike	NMCEYPQTICHPNLG	167	181	Positive
	hCoVOC43	spike	NMSSLMSFIQADSFT	363	377	Positive
	hCoVOC43	spike	NMVEFIQTSSPKVTI	800	814	Positive
	hCoVOC43	spike	NNALYAIQEGFDATN	1012	1026	Positive
	hCoVOC43	spike	NNCTGGAEIRDLICV	926	940	Positive
	hCoVOC43	spike	NNGIGTCPAGTNYLT	507	521	Positive
	hCoVOC43	spike	NNIDAAKIYGMCFSS	379	393	Positive
	hCoVOC43	spike	NNLLQQLSNRFGAIS	1044	1058	Positive
	hCoVOC43	spike	NNSLTRQLQPINYFD	704	718	Positive
	hCoVOC43	spike	NNTWMYTGSGYYYPE	1184	1198	Positive
	hCoVOC43	spike	NNVVVMSTCAVNYTK	1203	1217	Positive
	hCoVOC43	spike	NPSTWNKRFGFIEDS	448	462	Positive
	hCoVOC43	spike	NQKLIANAFNNALYA	1003	1017	Positive
	hCoVOC43	spike	NQSYINLKDIGTYEY	1278	1292	Positive
	hCoVOC43	spike	NQTSVAPDLSLDYIN	1243	1257	Positive
	hCoVOC43	spike	NRFGAISASLQEILS	1052	1066	Positive
	hCoVOC43	spike	NRLQEAIKVLNQSYI	1268	1282	Positive
	hCoVOC43	spike	NRRSRGAITTGYRFT	753	767	Positive
	hCoVOC43	spike	NRTFMIRSCYSGRVS	666	680	Positive
	hCoVOC43	spike	NSALVKIQAVVNANA	1026	1040	Positive
	hCoVOC43	spike	NSKLTLEYWVTPLTS	257	271	Positive
	hCoVOC43	spike	NSLMNGVTLSTKLKD	861	875	Positive
	hCoVOC43	spike	NSLTRQLQPINYFDS	705	719	Positive
	hCoVOC43	spike	NSSEPALLFRNIKCN	686	700	Positive
	hCoVOC43	spike	NSTAISVQTCDLTVG	729	743	Positive
	hCoVOC43	spike	NSTQDGDNKLQGLLE	146	160	Positive
	hCoVOC43	spike	NSVNDSLEPVGGLYE	775	789	Positive
	hCoVOC43	spike	NVDDINFSPVLGCLG	880	894	Positive
	hCoVOC43	spike	NVSVSRFNPSTWNKR	441	455	Positive
	hCoVOC43	spike	NVYLGMALSHYYVMP	239	253	Positive
	hCoVOC43	spike	NWERKTFSNCNFNMS	351	365	Positive
	hCoVOC43	spike	NYLTCDNLCTPDPIT	518	532	Positive
	hCoVOC43	spike	NYRIDTTATSCQLYY	421	435	Positive
	hCoVOC43	spike	NYVFNNSLTRQLQPI	700	714	Positive
	hCoVOC43	spike	PAGVLTNHDVVYAQH	468	482	Positive
	hCoVOC43	spike	PEPITENNVVVMSTC	1197	1211	Positive
	hCoVOC43	spike	PITENNVVVMSTCAV	1199	1213	Positive
	hCoVOC43	spike	PLLSENQISGYTLAA	951	965	Positive
	hCoVOC43	spike	PNLPDFKEELDQWFK	1228	1242	Positive
	hCoVOC43	spike	PRPAGVLTNHDVVYA	466	480	Positive
	hCoVOC43	spike	PSEFTIGNMVEFIQT	793	807	Positive
	hCoVOC43	spike	PSTWNKRFGFIEDSV	449	463	Positive
	hCoVOC43	spike	PTSGSTYRNMALKGS	69	83	Positive
	hCoVOC43	spike	PVLGCLGSECSKASS	888	902	Positive
	hCoVOC43	spike	QEAIKVLNQSYINLK	1271	1285	Positive
	hCoVOC43	spike	QEGGTFYAYFTDTGV	218	232	Positive
	hCoVOC43	spike	QELVIKTSHDDGSGS	1343	1353	Positive
	hCoVOC43	spike	QIPSEFTIGNMVEFI	791	805	Positive
	hCoVOC43	spike	QNQKLIANAFNNALY	1002	1016	Positive
	hCoVOC43	spike	QSIAPPTGVYELNGY	303	317	Positive
	hCoVOC43	spike	RDYITNRTFMIRSCY	661	675	Positive
	hCoVOC43	spike	RFGFIEDSVFKPRPA	455	469	Positive
	hCoVOC43	spike	RFTNFEPFTVNSVND	765	779	Positive
	hCoVOC43	spike	SDFINGIFAKVKNTK	97	111	Positive
	hCoVOC43	spike	SDNINDKDTGPPPIS	23	37	Positive
	hCoVOC43	spike	SDSTLVKFSAAQAME	1097	1111	Positive
	hCoVOC43	spike	SDVGFVEAYNNCTGG	917	931	Positive
	hCoVOC43	spike	SDYCGGNSCTCRPQA	559	573	Positive
	hCoVOC43	spike	SECSKASSRSAIEDL	895	909	Positive
	hCoVOC43	spike	SEFTIGNMVEFIQTS	794	808	Positive
	hCoVOC43	spike	SEIKCKTQSIAPPTG	296	310	Positive
	hCoVOC43	spike	SENQISGYTLAATSA	954	968	Positive
	hCoVOC43	spike	SEPALLFRNIKCNYV	688	702	Positive
	hCoVOC43	spike	SGPGKNNGIGTCPAG	502	516	Positive
	hCoVOC43	spike	SGYYYPEPITENNVV	1192	1206	Positive
	hCoVOC43	spike	SIPNLPDFKEELDQW	1226	1240	Positive
	hCoVOC43	spike	SLDYINVTFLDLQVE	1252	1266	Positive
	hCoVOC43	spike	SLMSFIQADSFTCNN	366	380	Positive
	hCoVOC43	spike	SQLVEYGSFCDNINA	829	843	Positive
	hCoVOC43	spike	SRLDALEAEAQIDRL	1066	1080	Positive
	hCoVOC43	spike	STWNKRFGFIEDSVF	450	464	Positive
	hCoVOC43	spike	SVFKPRPAGVLTNHD	462	476	Positive
	hCoVOC43	spike	SYLGCVVNAYNSTAI	719	733	Positive
	hCoVOC43	spike	TDIILGVCVNYDLYG	614	628	Positive
	hCoVOC43	spike	TDLQKANTDIILGVC	607	621	Positive
	hCoVOC43	spike	TDTGVVTKFLFNVYL	228	242	Positive
	hCoVOC43	spike	TDTVDVTNGLGTYYV	38	52	Positive
	hCoVOC43	spike	TENNVVVMSTCAVNY	1201	1215	Positive
	hCoVOC43	spike	TGGAEIRDLICVQSY	929	943	Positive
	hCoVOC43	spike	TGPPPISTDTVDVTN	31	45	Positive
	hCoVOC43	spike	TGSGYYYPEPITENN	1190	1204	Positive
	hCoVOC43	spike	TGYQELVIKTSHDDG	1340	1353	Positive
	hCoVOC43	spike	TGYRFTNFEPFTVNS	762	776	Positive
	hCoVOC43	spike	TIDCAAFVCGDYAAC	813	827	Positive
	hCoVOC43	spike	TIGNMVEFIQTSSPK	797	811	Positive
	hCoVOC43	spike	TMDVLSQNQKLIANA	996	1010	Positive
	hCoVOC43	spike	TNHDVVYAQHCFKAP	473	487	Positive
	hCoVOC43	spike	TPDPITFTGTYKCPQ	527	541	Positive
	hCoVOC43	spike	TSDNINDKDTGPPPI	22	36	Positive
	hCoVOC43	spike	TSGSTYRNMALKGSV	70	84	Positive
	hCoVOC43	spike	TTGYRFTNFEPFTVN	761	775	Positive
	hCoVOC43	spike	TVDVTNGLGTYYVLD	40	54	Positive
	hCoVOC43	spike	VDLQLGNLGYLQSFN	407	421	Positive
	hCoVOC43	spike	VDVTNGLGTYYVLDR	41	55	Positive
	hCoVOC43	spike	VFKPRPAGVLTNHDV	463	477	Positive
	hCoVOC43	spike	VNSVNDSLEPVGGLY	774	788	Positive
	hCoVOC43	spike	VVMSTCAVNYTKAPY	1206	1220	Positive
	hCoVOC43	spike	VVVMSTCAVNYTKAP	1205	1219	Positive
	hCoVOC43	spike	WNKRFGFIEDSVFKP	452	466	Positive
	hCoVOC43	spike	YAIQEGFDATNSALV	1016	1030	Positive
	hCoVOC43	spike	YDLYGILGQGIFVEV	624	638	Positive
	hCoVOC43	spike	YEYYVKWPWYVWLLI	1290	1304	Positive
	hCoVOC43	spike	YFHFYQEGGTFYAYF	213	227	Positive
	hCoVOC43	spike	YPEPITENNVVVMST	1196	1210	Positive
	hCoVOC43	spike	YQELVIKTSHDDGSG	1342	1353	Positive
	hCoVOC43	spike	YRFTNFEPFTVNSVN	764	778	Positive
	hCoVOC43	spike	YSGRVSAAFHANSSE	675	689	Positive
	hCoVOC43	spike	YTGYQELVIKTSHDD	1339	1353	Positive
	hCoVOC43	spike	YYPEPITENNVVVMS	1195	1209	Positive
	hCoVOC43	spike	YYYPEPITENNVVVM	1194	1208	Positive
	hCoVOC43	spike	AAFHANSSEPALLFR	681	695	Negative
	hCoVOC43	spike	ADSCLQGDKCNIFAN	579	593	Negative
	hCoVOC43	spike	ADSFTCNNIDAAKIY	373	387	Negative
	hCoVOC43	spike	AFAVIGDLKCTSDNI	12	26	Negative
	hCoVOC43	spike	AILTEVNELLDTTQL	843	857	Negative
	hCoVOC43	spike	AISASLQEILSRLDA	1056	1070	Negative
	hCoVOC43	spike	ASLQEILSRLDALEA	1059	1073	Negative
	hCoVOC43	spike	ASSRSAIEDLLFDKV	900	914	Negative
	hCoVOC43	spike	AWLNDKSVPSPLNWE	339	353	Negative
	hCoVOC43	spike	DDINFSPVLGCLGSE	882	896	Negative
	hCoVOC43	spike	DGDNKLQGLLEVSVC	150	164	Negative
	hCoVOC43	spike	DIILGVCVNYDLYGI	615	629	Negative
	hCoVOC43	spike	DNINAILTEVNELLD	839	853	Negative
	hCoVOC43	spike	DVNADYLYFHFYQEG	206	220	Negative
	hCoVOC43	spike	DYLYFHFYQEGGTFY	210	224	Negative
	hCoVOC43	spike	ECSKASSRSAIEDLL	896	910	Negative
	hCoVOC43	spike	EGFDATNSALVKIQA	1020	1034	Negative
	hCoVOC43	spike	EIQIPSEFTIGNMVE	789	803	Negative
	hCoVOC43	spike	EIRDLICVQSYKGIK	933	947	Negative
	hCoVOC43	spike	ELDQWFKNQTSVAPD	1236	1250	Negative
	hCoVOC43	spike	ELLDTTQLQVANSLM	850	864	Negative
	hCoVOC43	spike	ELNGYTVQPIADVYR	313	327	Negative
	hCoVOC43	spike	ELVIKTSHDDGSGSG	1344	1353	Negative
	hCoVOC43	spike	ELWHLDTGVVSCLYK	186	200	Negative
	hCoVOC43	spike	FDKVKLSDVGFVEAY	911	925	Negative
	hCoVOC43	spike	FLDLQVEMNRLQEAI	1260	1274	Negative
	hCoVOC43	spike	FRDYITNRTFMIRSC	660	674	Negative
	hCoVOC43	spike	FTNFEPFTVNSVNDS	766	780	Negative
	hCoVOC43	spike	FVEAYNNCTGGAEIR	921	935	Negative
	hCoVOC43	spike	FYLNVQYRINGLGVT	982	996	Negative
	hCoVOC43	spike	GEHCSGLAVKSDYCG	549	563	Negative
	hCoVOC43	spike	GFIEDSVFKPRPAGV	457	471	Negative
	hCoVOC43	spike	GGCCDDYTGYQELVI	1333	1347	Negative
	hCoVOC43	spike	GGLYEIQIPSEFTIG	785	799	Negative
	hCoVOC43	spike	GGTFYAYFTDTGVVT	220	234	Negative
	hCoVOC43	spike	GIFVEVNATYYNSWQ	633	647	Negative
	hCoVOC43	spike	GIGEHCSGLAVKSDY	547	561	Negative
	hCoVOC43	spike	GIGTCPAGTNYLTCD	509	523	Negative
	hCoVOC43	spike	GIIFNAVDCMSDFMS	282	296	Negative
	hCoVOC43	spike	GILGQGIFVEVNATY	628	642	Negative
	hCoVOC43	spike	GKNNGIGTCPAGTNY	505	519	Negative
	hCoVOC43	spike	GLAVKSDYCGGNSCT	554	568	Negative
	hCoVOC43	spike	GLGTYYVLDRVYLNT	46	60	Negative
	hCoVOC43	spike	GLGVTMDVLSQNQKL	992	1006	Negative
	hCoVOC43	spike	GLTCSTDLQKANTDI	602	616	Negative
	hCoVOC43	spike	GLYEIQIPSEFTIGN	786	800	Negative
	hCoVOC43	spike	GMALSHYYVMPLTCN	243	257	Negative
	hCoVOC43	spike	GMCFSSITIDKFAIP	388	402	Negative
	hCoVOC43	spike	GMFLILLISLPTAFA	1	14	Negative
	hCoVOC43	spike	GNHRKELWHLDTGVV	181	195	Negative
	hCoVOC43	spike	GRKVDLQLGNLGYLQ	404	418	Negative
	hCoVOC43	spike	GSGSGMFLILLISLP	1	10	Negative
	hCoVOC43	spike	GSGSGSGMFLILLIS	1	8	Negative
	hCoVOC43	spike	GSGYYYPEPITENNV	1191	1205	Negative
	hCoVOC43	spike	GTCPAGTNYLTCDNL	511	525	Negative
	hCoVOC43	spike	GTNYLTCDNLCTPDP	516	530	Negative
	hCoVOC43	spike	GTYEYYVKWPWYVWL	1288	1302	Negative
	hCoVOC43	spike	GTYKCPQTKSLVGIG	535	549	Negative
	hCoVOC43	spike	GVAMLVLLFFICCCT	1308	1322	Negative
	hCoVOC43	spike	GVCVNYDLYGILGQG	619	633	Negative
	hCoVOC43	spike	GVNFNVDDINFSPVL	876	890	Negative
	hCoVOC43	spike	GVPFYLNVQYRINGL	979	993	Negative
	hCoVOC43	spike	GVTLSTKLKDGVNFN	866	880	Negative
	hCoVOC43	spike	GVTMDVLSQNQKLIA	994	1008	Negative
	hCoVOC43	spike	GVVSCLYKRNFTYDV	193	207	Negative
	hCoVOC43	spike	GVVTKFLFNVYLGMA	231	245	Negative
	hCoVOC43	spike	GVYELNGYTVQPIAD	310	324	Negative
	hCoVOC43	spike	GWSADSCLQGDKCNI	576	590	Negative
	hCoVOC43	spike	IEAWLNDKSVPSPLN	337	351	Negative
	hCoVOC43	spike	IGTYEYYVKWPWYVW	1287	1301	Negative
	hCoVOC43	spike	IILGVCVNYDLYGIL	616	630	Negative
	hCoVOC43	spike	KCKTQSIAPPTGVYE	299	313	Negative
	hCoVOC43	spike	KVDLQLGNLGYLQSF	406	420	Negative
	hCoVOC43	spike	LGNHRKELWHLDTGV	180	194	Negative
	hCoVOC43	spike	LGVCVNYDLYGILGQ	618	632	Negative
	hCoVOC43	spike	LGVTMDVLSQNQKLI	993	1007	Negative
	hCoVOC43	spike	LNTSIPNLPDFKEEL	1223	1237	Negative
	hCoVOC43	spike	LNVQYRINGLGVTMD	984	998	Negative
	hCoVOC43	spike	LQEILSRLDALEAEA	1061	1075	Negative
	hCoVOC43	spike	LTLEYWVTPLTSRQY	260	274	Negative
	hCoVOC43	spike	LWFKPPFLSDFINGI	89	103	Negative
	hCoVOC43	spike	MNGVTLSTKLKDGVN	864	878	Negative
	hCoVOC43	spike	NFCGNGNHIISLVQN	1125	1139	Negative
	hCoVOC43	spike	NGVTLSTKLKDGVNF	865	879	Negative
	hCoVOC43	spike	NHRKELWHLDTGVVS	182	196	Negative
	hCoVOC43	spike	NVQYRINGLGVTMDV	985	999	Negative
	hCoVOC43	spike	PFYLNVQYRINGLGV	981	995	Negative
	hCoVOC43	spike	RGAITTGYRFTNFEP	757	771	Negative
	hCoVOC43	spike	RKELWHLDTGVVSCL	184	198	Negative
	hCoVOC43	spike	RLDALEAEAQIDRLI	1067	1081	Negative
	hCoVOC43	spike	RVMYSEFPAITIGST	116	130	Negative
	hCoVOC43	spike	SAIEDLLFDKVKLSD	904	918	Negative
	hCoVOC43	spike	SFIQADSFTCNNIDA	369	383	Negative
	hCoVOC43	spike	SGSGSGMFLILLISL	1	9	Negative
	hCoVOC43	spike	SKLTLEYWVTPLTSR	258	272	Negative
	hCoVOC43	spike	SKNRRSRGAITTGYR	751	765	Negative
	hCoVOC43	spike	SRQYLLAFNQDGIIF	271	285	Negative
	hCoVOC43	spike	SSRINFCGNGNHIIS	1121	1135	Negative
	hCoVOC43	spike	SVAPDLSLDYINVTF	1246	1260	Negative
	hCoVOC43	spike	SVNDSLEPVGGLYEI	776	790	Negative
	hCoVOC43	spike	TAFAVIGDLKCTSDN	11	25	Negative
	hCoVOC43	spike	TFLDLQVEMNRLQEA	1259	1273	Negative
	hCoVOC43	spike	TGTYKCPQTKSLVGI	534	548	Negative
	hCoVOC43	spike	TGVVTKFLFNVYLGM	230	244	Negative
	hCoVOC43	spike	TINSTQDGDNKLQGL	144	158	Negative
	hCoVOC43	spike	TLEYWVTPLTSRQYL	261	275	Negative
	hCoVOC43	spike	TQLQVANSLMNGVTL	855	869	Negative
	hCoVOC43	spike	TSASLFPPWTAAAGV	966	980	Negative
	hCoVOC43	spike	TSIPNLPDFKEELDQ	1225	1239	Negative
	hCoVOC43	spike	TSRQYLLAFNQDGII	270	284	Negative
	hCoVOC43	spike	TTQLQVANSLMNGVT	854	868	Negative
	hCoVOC43	spike	TYKCPQTKSLVGIGE	536	550	Negative
	hCoVOC43	spike	VCVNYDLYGILGQGI	620	634	Negative
	hCoVOC43	spike	VGFVEAYNNCTGGAE	919	933	Negative
	hCoVOC43	spike	VKSQSSRINFCGNGN	1117	1131	Negative
	hCoVOC43	spike	VQYRINGLGVTMDVL	986	1000	Negative
	hCoVOC43	spike	VVQPRTINSTQDGDN	139	153	Negative
	hCoVOC43	spike	WFKPPFLSDFINGIF	90	104	Negative
	hCoVOC43	spike	YKCPQTKSLVGIGEH	537	551	Negative
	hCoVOC43	spike	YLNVQYRINGLGVTM	983	997	Negative
	hCoVOC43	spike	YRINGLGVTMDVLSQ	988	1002	Negative
	hCoVOC43	spike	YRNMALKGSVLLSRL	75	89	Negative
	hCoVOC43	spike	YRRKPNLPNCNIEAW	326	340	Negative
	hCoVOC43	spike	YSKNRRSRGAITTGY	750	764	Negative
	hCoVOC43	spike	YYNSWQNLLYDSNGN	642	656	Negative
	hCoVOC43	spike	AEALNNLLQQLSNRF	1040	1054	Overlapping
	hCoVOC43	spike	AEAQIDRLINGRLTA	1073	1087	Overlapping
	hCoVOC43	spike	AEIRDLICVQSYKGI	932	946	Overlapping
	hCoVOC43	spike	AVDCMSDFMSEIKCK	287	301	Overlapping
	hCoVOC43	spike	DDYTGYQELVIKTSH	1337	1351	Overlapping
	hCoVOC43	spike	DGIIFNAVDCMSDFM	281	295	Overlapping
	hCoVOC43	spike	DGVNFNVDDINFSPV	875	889	Overlapping
	hCoVOC43	spike	DYTGYQELVIKTSHD	1338	1352	Overlapping
	hCoVOC43	spike	EAEAQIDRLINGRLT	1072	1086	Overlapping
	hCoVOC43	spike	EAIKVLNQSYINLKD	1272	1286	Overlapping
	hCoVOC43	spike	EALNNLLQQLSNRFG	1041	1055	Overlapping
	hCoVOC43	spike	EAQIDRLINGRLTAL	1074	1088	Overlapping
	hCoVOC43	spike	EAWLNDKSVPSPLNW	338	352	Overlapping
	hCoVOC43	spike	EAYNNCTGGAEIRDL	923	937	Overlapping
	hCoVOC43	spike	ECVKSQSSRINFCGN	1115	1129	Overlapping
	hCoVOC43	spike	EDLLFDKVKLSDVGF	907	921	Overlapping
	hCoVOC43	spike	EDSVFKPRPAGVLTN	460	474	Overlapping
	hCoVOC43	spike	EELDQWFKNQTSVAP	1235	1249	Overlapping
	hCoVOC43	spike	EFIQTSSPKVTIDCA	803	817	Overlapping
	hCoVOC43	spike	EFPAITIGSTFVNTS	121	135	Overlapping
	hCoVOC43	spike	EFTIGNMVEFIQTSS	795	809	Overlapping
	hCoVOC43	spike	EGFDATNSALVKIQA	1020	1034	Overlapping
	hCoVOC43	spike	EGGTFYAYFTDTGVV	219	233	Overlapping
	hCoVOC43	spike	EHCSGLAVKSDYCGG	550	564	Overlapping
	hCoVOC43	spike	EILSRLDALEAEAQI	1063	1077	Overlapping
	hCoVOC43	spike	EIQIPSEFTIGNMVE	789	803	Overlapping
	hCoVOC43	spike	EIRDLICVQSYKGIK	933	947	Overlapping
	hCoVOC43	spike	EKVNECVKSQSSRIN	1111	1125	Overlapping
	hCoVOC43	spike	ELDQWFKNQTSVAPD	1236	1250	Overlapping
	hCoVOC43	spike	ELLDTTQLQVANSLM	850	864	Overlapping
	hCoVOC43	spike	ELNGYTVQPIADVYR	313	327	Overlapping
	hCoVOC43	spike	ELVIKTSHDDGSGSG	1344	1353	Overlapping
	hCoVOC43	spike	ELWHLDTGVVSCLYK	186	200	Overlapping
	hCoVOC43	spike	EMNRLQEAIKVLNQS	1266	1280	Overlapping
	hCoVOC43	spike	ENNVVVMSTCAVNYT	1202	1216	Overlapping
	hCoVOC43	spike	ENQISGYTLAATSAS	955	969	Overlapping
	hCoVOC43	spike	EPALLFRNIKCNYVF	689	703	Overlapping
	hCoVOC43	spike	EPVGGLYEIQIPSEF	782	796	Overlapping
	hCoVOC43	spike	ERKTFSNCNFNMSSL	353	367	Overlapping
	hCoVOC43	spike	EVNATYYNSWQNLLY	637	651	Overlapping
	hCoVOC43	spike	EVNELLDTTQLQVAN	847	861	Overlapping
	hCoVOC43	spike	EVSVCQYNMCEYPQT	160	174	Overlapping
	hCoVOC43	spike	EYGSFCDNINAILTE	833	847	Overlapping
	hCoVOC43	spike	EYPQTICHPNLGNHR	170	184	Overlapping
	hCoVOC43	spike	EYWVTPLTSRQYLLA	263	277	Overlapping
	hCoVOC43	spike	EYYVKWPWYVWLLIC	1291	1305	Overlapping
	hCoVOC43	spike	FGFIEDSVFKPRPAG	456	470	Overlapping
	hCoVOC43	spike	FNPSTWNKRFGFIED	447	461	Overlapping
	hCoVOC43	spike	GFDATNSALVKIQAV	1021	1035	Overlapping
	hCoVOC43	spike	GFVEAYNNCTGGAEI	920	934	Overlapping
	hCoVOC43	spike	GLLEVSVCQYNMCEY	157	171	Overlapping
	hCoVOC43	spike	GPPPISTDTVDVTNG	32	46	Overlapping
	hCoVOC43	spike	GTFYAYFTDTGVVTK	221	235	Overlapping
	hCoVOC43	spike	GVLTNHDVVYAQHCF	470	484	Overlapping
	hCoVOC43	spike	HRKELWHLDTGVVSC	183	197	Overlapping
	hCoVOC43	spike	IEDLLFDKVKLSDVG	906	920	Overlapping
	hCoVOC43	spike	IEDSVFKPRPAGVLT	459	473	Overlapping
	hCoVOC43	spike	IFNAVDCMSDFMSEI	284	298	Overlapping
	hCoVOC43	spike	ILTEVNELLDTTQLQ	844	858	Overlapping
	hCoVOC43	spike	KELWHLDTGVVSCLY	185	199	Overlapping
	hCoVOC43	spike	KKCGGCCDDYTGYQE	1330	1344	Overlapping
	hCoVOC43	spike	LTEVNELLDTTQLQV	845	859	Overlapping
	hCoVOC43	spike	MEKVNECVKSQSSRI	1110	1124	Overlapping
	hCoVOC43	spike	MVEFIQTSSPKVTID	801	815	Overlapping
	hCoVOC43	spike	NELLDTTQLQVANSL	849	863	Overlapping
	hCoVOC43	spike	NGRLTALNAYVSQQL	1082	1096	Overlapping
	hCoVOC43	spike	NGSCVGSGPGKNNGI	496	510	Overlapping
	hCoVOC43	spike	NTSIPNLPDFKEELD	1224	1238	Overlapping
	hCoVOC43	spike	NYDLYGILGQGIFVE	623	637	Overlapping
	hCoVOC43	spike	PIADVYRRKPNLPNC	321	335	Overlapping
	hCoVOC43	spike	PISTDTVDVTNGLGT	35	49	Overlapping
	hCoVOC43	spike	PITENNVVVMSTCAV	1199	1213	Overlapping
	hCoVOC43	spike	PTGVYELNGYTVQPI	308	322	Overlapping
	hCoVOC43	spike	PVGGLYEIQIPSEFT	783	797	Overlapping
	hCoVOC43	spike	QEGFDATNSALVKIQ	1019	1033	Overlapping
	hCoVOC43	spike	QEGGTFYAYFTDTGV	218	232	Overlapping
	hCoVOC43	spike	QEILSRLDALEAEAQ	1062	1076	Overlapping
	hCoVOC43	spike	QVEMNRLQEAIKVLN	1264	1278	Overlapping
	hCoVOC43	spike	RDLICVQSYKGIKVL	935	949	Overlapping
	hCoVOC43	spike	RIDTTATSCQLYYNL	423	437	Overlapping
	hCoVOC43	spike	SDFMSEIKCKTQSIA	292	306	Overlapping
	hCoVOC43	spike	SEFPAITIGSTFVNT	120	134	Overlapping
	hCoVOC43	spike	SFCDNINAILTEVNE	836	850	Overlapping
	hCoVOC43	spike	SLQEILSRLDALEAE	1060	1074	Overlapping
	hCoVOC43	spike	SSLMSFIQADSFTCN	365	379	Overlapping
	hCoVOC43	spike	SSRSAIEDLLFDKVK	901	915	Overlapping
	hCoVOC43	spike	STKLKDGVNFNVDDI	870	884	Overlapping
	hCoVOC43	spike	TEVNELLDTTQLQVA	846	860	Overlapping
	hCoVOC43	spike	TGVYELNGYTVQPIA	309	323	Overlapping
	hCoVOC43	spike	VEAYNNCTGGAEIRD	922	936	Overlapping
	hCoVOC43	spike	VEFIQTSSPKVTIDC	802	816	Overlapping
	hCoVOC43	spike	VEMNRLQEAIKVLNQ	1265	1279	Overlapping
	hCoVOC43	spike	VEVNATYYNSWQNLL	636	650	Overlapping
	hCoVOC43	spike	VEYGSFCDNINAILT	832	846	Overlapping
	hCoVOC43	spike	VIKTSHDDGSGSGSG	1346	1353	Overlapping
	hCoVOC43	spike	VLTNHDVVYAQHCFK	471	485	Overlapping
	hCoVOC43	spike	VTFLDLQVEMNRLQE	1258	1272	Overlapping
	hCoVOC43	spike	WERKTFSNCNFNMSS	352	366	Overlapping
	hCoVOC43	spike	YDVNADYLYFHFYQE	205	219	Overlapping
	hCoVOC43	spike	YELNGYTVQPIADVY	312	326	Overlapping
