# Supplementary material for: Selection for immune evasion in SARS-CoV-2 revealed by high-resolution epitope mapping and sequence analysis
Source: iScience. 2023 Jul 13;26(8):107394. doi: 10.1016/j.isci.2023.107394 (PMC10433132; doi:10.1016/j.isci.2023.107394)
Supplement: Table S4. HKU1-specific epitope information, related to Table 2 — Detailed information of HKU1-specific epitopes identified with high density peptide arrays (HDPA) in various structural proteins: spike (S) protein, envelope (E) protein, membrane (M) glycoprotein, nucleocapsid (N) phosphoprotein, and ORF1ab. Peptides that showed a significant antibody response (RFU ≥1000) in SARS-CoV-2-negative and SARS-CoV-2-positive groups are depicted. Some peptides are present in both groups, referred to as overlapping. Start and end of alignment amino acid (AA) positions of peptides with respect to their full-length protein was obtained by aligning the peptides to the protein sequence. [file mmc4.xlsx]

## Sheet: hCoVHKU1
Table S4
	HKU1-specific Peptides
	Lineage	Protein	HDPA peptide sequence	AA pos start	AA pos end	Group
	hCoVHKU1	envelope	FFNDTAWYIGQILVL	5	19	Positive
	hCoVHKU1	envelope	GSGMVDLFFNDTAWY	1	12	Positive
	hCoVHKU1	envelope	GSGSGMVDLFFNDTA	1	10	Positive
	hCoVHKU1	envelope	GSGSGSGMVDLFFND	1	8	Positive
	hCoVHKU1	envelope	IPPTSDYLIGSGSGS	74	82	Positive
	hCoVHKU1	envelope	KLCMQLCGFCNFFII	38	52	Positive
	hCoVHKU1	envelope	SEQVIPPTSDYLIGS	70	82	Positive
	hCoVHKU1	envelope	FFNDTAWYIGQILVL	5	19	Negative
	hCoVHKU1	envelope	GMQLYKSYSEQVIPP	62	76	Negative
	hCoVHKU1	envelope	GSGMVDLFFNDTAWY	1	12	Negative
	hCoVHKU1	envelope	GSGSGMVDLFFNDTA	1	10	Negative
	hCoVHKU1	envelope	GSGSGSGMVDLFFND	1	8	Negative
	hCoVHKU1	envelope	MVDLFFNDTAWYIGQ	1	15	Negative
	hCoVHKU1	envelope	SGMVDLFFNDTAWYI	1	13	Negative
	hCoVHKU1	envelope	EQVIPPTSDYLIGSG	71	82	Overlapping
	hCoVHKU1	envelope	GMVDLFFNDTAWYIG	1	14	Overlapping
	hCoVHKU1	membrane	GHLYIQGVKLGTGYT	148	162	Positive
	hCoVHKU1	membrane	GSGMNKSFLPQFTSD	1	12	Positive
	hCoVHKU1	membrane	GSGSGMNKSFLPQFT	1	10	Positive
	hCoVHKU1	membrane	GSGSGSGMNKSFLPQ	1	8	Positive
	hCoVHKU1	membrane	GSWWSFNPETNNLMC	108	122	Positive
	hCoVHKU1	membrane	IRTGSWWSFNPETNN	105	119	Positive
	hCoVHKU1	membrane	NAFLAFSIVFTIISI	76	90	Positive
	hCoVHKU1	membrane	NKSFLPQFTSDQAVT	2	16	Positive
	hCoVHKU1	membrane	NLMCIDMKGKMFVRP	119	133	Positive
	hCoVHKU1	membrane	NNAFLAFSIVFTIIS	75	89	Positive
	hCoVHKU1	membrane	NNLMCIDMKGKMFVR	118	132	Positive
	hCoVHKU1	membrane	NYRLPSSKPSGMDTA	205	219	Positive
	hCoVHKU1	membrane	PETNNLMCIDMKGKM	115	129	Positive
	hCoVHKU1	membrane	PSGMDTALLRAGSGS	213	223	Positive
	hCoVHKU1	membrane	PVIEDYHTLTATVIR	133	147	Positive
	hCoVHKU1	membrane	RPVIEDYHTLTATVI	132	146	Positive
	hCoVHKU1	membrane	SDLPVYVTVAKVQVL	164	178	Positive
	hCoVHKU1	membrane	SDQAVTFLKEWNFSL	11	25	Positive
	hCoVHKU1	membrane	SMFVYLIKMIILWLM	44	58	Positive
	hCoVHKU1	membrane	SSKPSGMDTALLRAG	210	223	Positive
	hCoVHKU1	membrane	TLSDLPVYVTVAKVQ	162	176	Positive
	hCoVHKU1	membrane	TNNLMCIDMKGKMFV	117	131	Positive
	hCoVHKU1	membrane	TSDQAVTFLKEWNFS	10	24	Positive
	hCoVHKU1	membrane	AFLDKLDVNSGFAVF	184	198	Negative
	hCoVHKU1	membrane	AVTFLKEWNFSLGVI	14	28	Negative
	hCoVHKU1	membrane	GHLYIQGVKLGTGYT	148	162	Negative
	hCoVHKU1	membrane	GMDTALLRAGSGSGS	215	223	Negative
	hCoVHKU1	membrane	GMNKSFLPQFTSDQA	1	14	Negative
	hCoVHKU1	membrane	GSGSGMNKSFLPQFT	1	10	Negative
	hCoVHKU1	membrane	GSGSGSGMNKSFLPQ	1	8	Negative
	hCoVHKU1	membrane	GTGYTLSDLPVYVTV	158	172	Negative
	hCoVHKU1	membrane	GVILLFITIILQFGY	26	40	Negative
	hCoVHKU1	membrane	GVKLGTGYTLSDLPV	154	168	Negative
	hCoVHKU1	membrane	LDVNSGFAVFVKSKV	189	203	Negative
	hCoVHKU1	membrane	LGVILLFITIILQFG	25	39	Negative
	hCoVHKU1	membrane	LTATVIRGHLYIQGV	141	155	Negative
	hCoVHKU1	membrane	SKPSGMDTALLRAGS	211	223	Negative
	hCoVHKU1	membrane	VTFLKEWNFSLGVIL	15	29	Negative
	hCoVHKU1	membrane	YRLPSSKPSGMDTAL	206	220	Negative
	hCoVHKU1	membrane	YTLSDLPVYVTVAKV	161	175	Negative
	hCoVHKU1	membrane	EDYHTLTATVIRGHL	136	150	Overlapping
	hCoVHKU1	membrane	ETNNLMCIDMKGKMF	116	130	Overlapping
	hCoVHKU1	membrane	EWNFSLGVILLFITI	20	34	Overlapping
	hCoVHKU1	membrane	GMDTALLRAGSGSGS	215	223	Overlapping
	hCoVHKU1	membrane	IEDYHTLTATVIRGH	135	149	Overlapping
	hCoVHKU1	membrane	KEWNFSLGVILLFIT	19	33	Overlapping
	hCoVHKU1	membrane	PSSKPSGMDTALLRA	209	223	Overlapping
	hCoVHKU1	membrane	PVIEDYHTLTATVIR	133	147	Overlapping
	hCoVHKU1	membrane	SSKPSGMDTALLRAG	210	223	Overlapping
	hCoVHKU1	membrane	VIEDYHTLTATVIRG	134	148	Overlapping
	hCoVHKU1	nucleocapsid	AGTQHISNDFTPEDH	411	425	Positive
	hCoVHKU1	nucleocapsid	ASIPESKPLADDDSA	228	234	Positive
	hCoVHKU1	nucleocapsid	DDPYVEDSVAGSGSG	432	441	Positive
	hCoVHKU1	nucleocapsid	DFTPEDHSLLATLDD	419	433	Positive
	hCoVHKU1	nucleocapsid	DGVVWVAKEGAKTVN	142	154	Positive
	hCoVHKU1	nucleocapsid	DSEVSTDEVGDNVQI	224	235	Positive
	hCoVHKU1	nucleocapsid	EADSPVKDVFELHYS	335	349	Positive
	hCoVHKU1	nucleocapsid	EQIGYWNVQERWRMR	95	105	Positive
	hCoVHKU1	nucleocapsid	FDSTLPGFETIMKVL	354	368	Positive
	hCoVHKU1	nucleocapsid	FETIMKVLEENLNAY	361	375	Positive
	hCoVHKU1	nucleocapsid	FIEQISAFTKPSSIK	88	97	Positive
	hCoVHKU1	nucleocapsid	FWVANHQADTSTPSD	145	159	Positive
	hCoVHKU1	nucleocapsid	GHYAGSRSSSGNRSG	6	20	Positive
	hCoVHKU1	nucleocapsid	GRSASNSRPGSRSQS	191	205	Positive
	hCoVHKU1	nucleocapsid	GSGMSYTPGHYAGSR	1	12	Positive
	hCoVHKU1	nucleocapsid	GSGSGMSYTPGHYAG	1	10	Positive
	hCoVHKU1	nucleocapsid	GSGSGSGMSYTPGHY	1	8	Positive
	hCoVHKU1	nucleocapsid	GSRSSSGNRSGILKK	10	24	Positive
	hCoVHKU1	nucleocapsid	HQADTSTPSDVSSRD	150	164	Positive
	hCoVHKU1	nucleocapsid	HSDSIVKPDMADEIA	222	236	Positive
	hCoVHKU1	nucleocapsid	IPESKPLADDDSAII	228	239	Positive
	hCoVHKU1	nucleocapsid	IPHYSWFSGITQFQK	59	73	Positive
	hCoVHKU1	nucleocapsid	IRFDSTLPGFETIMK	352	366	Positive
	hCoVHKU1	nucleocapsid	ISNDFTPEDHSLLAT	416	430	Positive
	hCoVHKU1	nucleocapsid	IVKPDMADEIANLVL	226	240	Positive
	hCoVHKU1	nucleocapsid	KDEQIGYWNVQERWR	94	105	Positive
	hCoVHKU1	nucleocapsid	KDVFELHYSGSIRFD	341	355	Positive
	hCoVHKU1	nucleocapsid	KEMQSQSSHVAQNTV	408	419	Positive
	hCoVHKU1	nucleocapsid	KHCNVQQCFGKRGPS	276	290	Positive
	hCoVHKU1	nucleocapsid	KILTKPRQKRTPNKH	263	277	Positive
	hCoVHKU1	nucleocapsid	KLGKDSKPQQVTKQN	242	256	Positive
	hCoVHKU1	nucleocapsid	KPQQVTKQNAKEIRH	248	262	Positive
	hCoVHKU1	nucleocapsid	KQNAKEIRHKILTKP	254	268	Positive
	hCoVHKU1	nucleocapsid	KRDSEADSPVKDVFE	331	345	Positive
	hCoVHKU1	nucleocapsid	LADDDSAIIEIVNEV	223	235	Positive
	hCoVHKU1	nucleocapsid	LEENLNAYVNSNQNT	368	382	Positive
	hCoVHKU1	nucleocapsid	LNASIPESKPLADDD	372	385	Positive
	hCoVHKU1	nucleocapsid	LPEQFDSLNLSAGTQ	400	414	Positive
	hCoVHKU1	nucleocapsid	LSRSNSNFRHSDSIV	213	227	Positive
	hCoVHKU1	nucleocapsid	NAEMLKLGTNDPQFP	295	309	Positive
	hCoVHKU1	nucleocapsid	NAKEIRHKILTKPRQ	256	270	Positive
	hCoVHKU1	nucleocapsid	NASIPESKPLADDDS	373	386	Positive
	hCoVHKU1	nucleocapsid	NASYGESLEGVFWVA	134	148	Positive
	hCoVHKU1	nucleocapsid	NDFTPEDHSLLATLD	418	432	Positive
	hCoVHKU1	nucleocapsid	NFRHSDSIVKPDMAD	219	233	Positive
	hCoVHKU1	nucleocapsid	NKHCNVQQCFGKRGP	275	289	Positive
	hCoVHKU1	nucleocapsid	NLSAGTQHISNDFTP	408	422	Positive
	hCoVHKU1	nucleocapsid	NLVLAKLGKDSKPQQ	237	251	Positive
	hCoVHKU1	nucleocapsid	NNRSLSRSNSNFRHS	209	223	Positive
	hCoVHKU1	nucleocapsid	NQNTDSDSLSSKPQR	379	393	Positive
	hCoVHKU1	nucleocapsid	NRGRKTQPKFTVSTQ	39	53	Positive
	hCoVHKU1	nucleocapsid	NRSGILKKTSWADQS	17	31	Positive
	hCoVHKU1	nucleocapsid	NRSLSRSNSNFRHSD	210	224	Positive
	hCoVHKU1	nucleocapsid	NSNFRHSDSIVKPDM	217	231	Positive
	hCoVHKU1	nucleocapsid	NSNQNTDSDSLSSKP	377	391	Positive
	hCoVHKU1	nucleocapsid	NSRPGSRSQSRGPNN	196	210	Positive
	hCoVHKU1	nucleocapsid	PEQFDSLNLSAGTQH	401	415	Positive
	hCoVHKU1	nucleocapsid	PSDVSSRDPTTQEAI	157	171	Positive
	hCoVHKU1	nucleocapsid	PTPGAFFFGSKLDLV	316	330	Positive
	hCoVHKU1	nucleocapsid	PYVEDSVAGSGSGSG	434	441	Positive
	hCoVHKU1	nucleocapsid	QIGYWNVQERWRMRR	98	105	Positive
	hCoVHKU1	nucleocapsid	RDFKFSDGQGVPIAF	75	89	Positive
	hCoVHKU1	nucleocapsid	RDPTTQEAIPTRFPP	163	177	Positive
	hCoVHKU1	nucleocapsid	RDSEADSPVKDVFEL	332	346	Positive
	hCoVHKU1	nucleocapsid	REENVIQCFGPRDFN	276	287	Positive
	hCoVHKU1	nucleocapsid	RHSDSIVKPDMADEI	221	235	Positive
	hCoVHKU1	nucleocapsid	RSSSGNRSGILKKTS	12	26	Positive
	hCoVHKU1	nucleocapsid	SDGQGVPIAFGVPPS	80	94	Positive
	hCoVHKU1	nucleocapsid	SDSIVKPDMADEIAN	223	237	Positive
	hCoVHKU1	nucleocapsid	SDSLSSKPQRKRGVK	384	398	Positive
	hCoVHKU1	nucleocapsid	SDVSSRDPTTQEAIP	158	172	Positive
	hCoVHKU1	nucleocapsid	SEADSPVKDVFELHY	334	348	Positive
	hCoVHKU1	nucleocapsid	SEAKGYWYRHSRRSF	94	108	Positive
	hCoVHKU1	nucleocapsid	SERNYQTFNRGRKTQ	31	45	Positive
	hCoVHKU1	nucleocapsid	SIPESKPLADDDSAI	422	436	Positive
	hCoVHKU1	nucleocapsid	SLLATLDDPYVEDSV	426	440	Positive
	hCoVHKU1	nucleocapsid	SNDFTPEDHSLLATL	417	431	Positive
	hCoVHKU1	nucleocapsid	SNFRHSDSIVKPDMA	218	232	Positive
	hCoVHKU1	nucleocapsid	SSKPQRKRGVKQLPE	388	402	Positive
	hCoVHKU1	nucleocapsid	SSRASSRSSTRNNSR	196	211	Positive
	hCoVHKU1	nucleocapsid	SSRSSTRNNSRDSSR	200	215	Positive
	hCoVHKU1	nucleocapsid	STDEVGDNVQITYTY	51	64	Positive
	hCoVHKU1	nucleocapsid	STLPGFETIMKVLEE	356	370	Positive
	hCoVHKU1	nucleocapsid	SYGESLEGVFWVANH	136	150	Positive
	hCoVHKU1	nucleocapsid	TDEVGDNVQITYTYK	80	89	Positive
	hCoVHKU1	nucleocapsid	TDSDSLSSKPQRKRG	382	396	Positive
	hCoVHKU1	nucleocapsid	TGPHKDLKFRQRSDG	75	82	Positive
	hCoVHKU1	nucleocapsid	TLDDPYVEDSVAGSG	430	441	Positive
	hCoVHKU1	nucleocapsid	TPEDHSLLATLDDPY	421	435	Positive
	hCoVHKU1	nucleocapsid	TQEAIPTRFPPGTIL	167	181	Positive
	hCoVHKU1	nucleocapsid	TSTPSDVSSRDPTTQ	154	168	Positive
	hCoVHKU1	nucleocapsid	TVLNASIPESKPLAD	239	249	Positive
	hCoVHKU1	nucleocapsid	VANHQADTSTPSDVS	147	161	Positive
	hCoVHKU1	nucleocapsid	VDLPPKVHFYYLGTG	117	130	Positive
	hCoVHKU1	nucleocapsid	VLEENLNAYVNSNQN	367	381	Positive
	hCoVHKU1	nucleocapsid	VLNASIPESKPLADD	416	433	Positive
	hCoVHKU1	nucleocapsid	WNVQERWRMRRGQRV	27	43	Positive
	hCoVHKU1	nucleocapsid	WVANHQADTSTPSDV	146	160	Positive
	hCoVHKU1	nucleocapsid	YGESLEGVFWVANHQ	137	151	Positive
	hCoVHKU1	nucleocapsid	YWNVQERWRMRRGQR	99	115	Positive
	hCoVHKU1	nucleocapsid	ATLDDPYVEDSVAGS	429	441	Negative
	hCoVHKU1	nucleocapsid	CFGKRGPSQNFGNAE	283	297	Negative
	hCoVHKU1	nucleocapsid	DGQQKQLLPRWYFYY	112	126	Negative
	hCoVHKU1	nucleocapsid	EGVFWVANHQADTST	142	156	Negative
	hCoVHKU1	nucleocapsid	ELAPTPGAFFFGSKL	313	327	Negative
	hCoVHKU1	nucleocapsid	ELHYSGSIRFDSTLP	345	359	Negative
	hCoVHKU1	nucleocapsid	EMLKLGTNDPQFPIL	297	311	Negative
	hCoVHKU1	nucleocapsid	FELHYSGSIRFDSTL	344	358	Negative
	hCoVHKU1	nucleocapsid	FGVPPSEAKGYWYRH	89	103	Negative
	hCoVHKU1	nucleocapsid	FKFSDGQGVPIAFGV	77	91	Negative
	hCoVHKU1	nucleocapsid	FQKGRDFKFSDGQGV	71	85	Negative
	hCoVHKU1	nucleocapsid	GHYAGSRSSSGNRSG	6	20	Negative
	hCoVHKU1	nucleocapsid	GITQFQKGRDFKFSD	67	81	Negative
	hCoVHKU1	nucleocapsid	GKDSKPQQVTKQNAK	244	258	Negative
	hCoVHKU1	nucleocapsid	GQGVPIAFGVPPSEA	82	96	Negative
	hCoVHKU1	nucleocapsid	GRDFKFSDGQGVPIA	74	88	Negative
	hCoVHKU1	nucleocapsid	GSGMSYTPGHYAGSR	1	12	Negative
	hCoVHKU1	nucleocapsid	GSGSGMSYTPGHYAG	1	10	Negative
	hCoVHKU1	nucleocapsid	GSRSQSRGPNNRSLS	200	214	Negative
	hCoVHKU1	nucleocapsid	GTGPYANASYGESLE	128	142	Negative
	hCoVHKU1	nucleocapsid	GTILPQGYYVEGSGR	178	192	Negative
	hCoVHKU1	nucleocapsid	GTNDPQFPILAELAP	302	316	Negative
	hCoVHKU1	nucleocapsid	GVFWVANHQADTSTP	143	157	Negative
	hCoVHKU1	nucleocapsid	HSRRSFKTADGQQKQ	103	117	Negative
	hCoVHKU1	nucleocapsid	HYAGSRSSSGNRSGI	7	21	Negative
	hCoVHKU1	nucleocapsid	IMKVLEENLNAYVNS	364	378	Negative
	hCoVHKU1	nucleocapsid	IVKPDMADEIANLVL	226	240	Negative
	hCoVHKU1	nucleocapsid	KVLEENLNAYVNSNQ	366	380	Negative
	hCoVHKU1	nucleocapsid	LNAYVNSNQNTDSDS	372	386	Negative
	hCoVHKU1	nucleocapsid	NYQTFNRGRKTQPKF	34	48	Negative
	hCoVHKU1	nucleocapsid	PQGNTIPHYSWFSGI	54	68	Negative
	hCoVHKU1	nucleocapsid	QGVPIAFGVPPSEAK	83	97	Negative
	hCoVHKU1	nucleocapsid	QKGRDFKFSDGQGVP	72	86	Negative
	hCoVHKU1	nucleocapsid	RNYQTFNRGRKTQPK	33	47	Negative
	hCoVHKU1	nucleocapsid	SDSIVKPDMADEIAN	223	237	Negative
	hCoVHKU1	nucleocapsid	SFKTADGQQKQLLPR	107	121	Negative
	hCoVHKU1	nucleocapsid	SIRFDSTLPGFETIM	351	365	Negative
	hCoVHKU1	nucleocapsid	SRRSFKTADGQQKQL	104	118	Negative
	hCoVHKU1	nucleocapsid	TFNRGRKTQPKFTVS	37	51	Negative
	hCoVHKU1	nucleocapsid	VEGSGRSASNSRPGS	187	201	Negative
	hCoVHKU1	nucleocapsid	VSSRDPTTQEAIPTR	160	174	Negative
	hCoVHKU1	nucleocapsid	YRHSRRSFKTADGQQ	101	115	Negative
	hCoVHKU1	nucleocapsid	YTPGHYAGSRSSSGN	3	17	Negative
	hCoVHKU1	nucleocapsid	DSEADSPVKDVFELH	333	347	Overlapping
	hCoVHKU1	nucleocapsid	EADSPVKDVFELHYS	335	349	Overlapping
	hCoVHKU1	nucleocapsid	EAIPTRFPPGTILPQ	169	183	Overlapping
	hCoVHKU1	nucleocapsid	EAKGYWYRHSRRSFK	95	109	Overlapping
	hCoVHKU1	nucleocapsid	EDHSLLATLDDPYVE	423	437	Overlapping
	hCoVHKU1	nucleocapsid	EENLNAYVNSNQNTD	369	383	Overlapping
	hCoVHKU1	nucleocapsid	EGSGRSASNSRPGSR	188	202	Overlapping
	hCoVHKU1	nucleocapsid	EGVFWVANHQADTST	142	156	Overlapping
	hCoVHKU1	nucleocapsid	EIANLVLAKLGKDSK	234	248	Overlapping
	hCoVHKU1	nucleocapsid	EIRHKILTKPRQKRT	259	273	Overlapping
	hCoVHKU1	nucleocapsid	ELHYSGSIRFDSTLP	345	359	Overlapping
	hCoVHKU1	nucleocapsid	ENLNAYVNSNQNTDS	370	384	Overlapping
	hCoVHKU1	nucleocapsid	EQFDSLNLSAGTQHI	402	416	Overlapping
	hCoVHKU1	nucleocapsid	ERNYQTFNRGRKTQP	32	46	Overlapping
	hCoVHKU1	nucleocapsid	ESLEGVFWVANHQAD	139	153	Overlapping
	hCoVHKU1	nucleocapsid	ETIMKVLEENLNAYV	362	376	Overlapping
	hCoVHKU1	nucleocapsid	FTPEDHSLLATLDDP	420	434	Overlapping
	hCoVHKU1	nucleocapsid	GESLEGVFWVANHQA	138	152	Overlapping
	hCoVHKU1	nucleocapsid	GMSYTPGHYAGSRSS	1	14	Overlapping
	hCoVHKU1	nucleocapsid	GPYANASYGESLEGV	130	144	Overlapping
	hCoVHKU1	nucleocapsid	GTQHISNDFTPEDHS	412	426	Overlapping
	hCoVHKU1	nucleocapsid	GVPIAFGVPPSEAKG	84	98	Overlapping
	hCoVHKU1	nucleocapsid	GVPPSEAKGYWYRHS	90	104	Overlapping
	hCoVHKU1	nucleocapsid	KEIRHKILTKPRQKR	258	272	Overlapping
	hCoVHKU1	nucleocapsid	NAYVNSNQNTDSDSL	373	387	Overlapping
	hCoVHKU1	nucleocapsid	NLNAYVNSNQNTDSD	371	385	Overlapping
	hCoVHKU1	nucleocapsid	PEDHSLLATLDDPYV	422	436	Overlapping
	hCoVHKU1	nucleocapsid	PILAELAPTPGAFFF	309	323	Overlapping
	hCoVHKU1	nucleocapsid	PTTQEAIPTRFPPGT	165	179	Overlapping
	hCoVHKU1	nucleocapsid	PVKDVFELHYSGSIR	339	353	Overlapping
	hCoVHKU1	nucleocapsid	QEAIPTRFPPGTILP	168	182	Overlapping
	hCoVHKU1	nucleocapsid	RFDSTLPGFETIMKV	353	367	Overlapping
	hCoVHKU1	nucleocapsid	SSKPQRKRGVKQLPE	388	402	Overlapping
	hCoVHKU1	nucleocapsid	SSRDPTTQEAIPTRF	161	175	Overlapping
	hCoVHKU1	orf1ab	AADLPCTLHFSLFDD	1274	1288	Positive
	hCoVHKU1	orf1ab	ACSQLAKAMETFNHN	3300	3314	Positive
	hCoVHKU1	orf1ab	AEHDFFTFDIDGSRV	4554	4568	Positive
	hCoVHKU1	orf1ab	AESVIVEDDVIENVK	740	754	Positive
	hCoVHKU1	orf1ab	AETQKATEEAFKQSY	5520	5534	Positive
	hCoVHKU1	orf1ab	AIDAYPLVHHENEEY	5316	5330	Positive
	hCoVHKU1	orf1ab	AIFITMHSINHDIFS	3760	3774	Positive
	hCoVHKU1	orf1ab	ALPELVTDIVVVDEV	5746	5760	Positive
	hCoVHKU1	orf1ab	ALQTMLFSMVRKLDN	4100	4114	Positive
	hCoVHKU1	orf1ab	ANRYNEVANAVMQNN	4198	4212	Positive
	hCoVHKU1	orf1ab	APEFRWLLPDAAEEL	14	28	Positive
	hCoVHKU1	orf1ab	ARKHEFCCSHGDRFY	5092	5106	Positive
	hCoVHKU1	orf1ab	AVCSKHAEEYCNYLE	6464	6478	Positive
	hCoVHKU1	orf1ab	CEILCEYADCKESYF	4600	4614	Positive
	hCoVHKU1	orf1ab	CHDEASLNSLTYFNK	2074	2088	Positive
	hCoVHKU1	orf1ab	CKFSIQDVKGLKIKY	4280	4294	Positive
	hCoVHKU1	orf1ab	CLASIDEVSDDYVQD	3994	4008	Positive
	hCoVHKU1	orf1ab	CRVGACEYAEEGICF	3058	3072	Positive
	hCoVHKU1	orf1ab	CSEFEVEKGVTVDDF	848	862	Positive
	hCoVHKU1	orf1ab	CTGSPYIDDFNKIAS	5482	5496	Positive
	hCoVHKU1	orf1ab	CWVENDITNGPHEFC	5252	5266	Positive
	hCoVHKU1	orf1ab	DAIIVNDENSSIKVV	2140	2154	Positive
	hCoVHKU1	orf1ab	DALFVSYGSSVETET	1130	1144	Positive
	hCoVHKU1	orf1ab	DAVMHFGTLAKTDLF	1848	1862	Positive
	hCoVHKU1	orf1ab	DAYAEVHAEPKGKYS	196	210	Positive
	hCoVHKU1	orf1ab	DAYPLVHHENEEYQK	5318	5332	Positive
	hCoVHKU1	orf1ab	DCHWDLIISDMYDPL	7004	7018	Positive
	hCoVHKU1	orf1ab	DDEDVVTGDNDDEDV	946	960	Positive
	hCoVHKU1	orf1ab	DDEDVVTGDNNDEEI	1076	1090	Positive
	hCoVHKU1	orf1ab	DEPSDATDFIRVVLK	1806	1820	Positive
	hCoVHKU1	orf1ab	DFNKIASCKWTEVDD	5490	5504	Positive
	hCoVHKU1	orf1ab	DFSIKSIYNVDLCDC	340	354	Positive
	hCoVHKU1	orf1ab	DGLESKQVDYVPLRS	6438	6452	Positive
	hCoVHKU1	orf1ab	DGLKFTEESFYKNMY	5364	5378	Positive
	hCoVHKU1	orf1ab	DGQRVYDDVDASLFV	2584	2598	Positive
	hCoVHKU1	orf1ab	DGVVCYNSDYASKGY	5214	5228	Positive
	hCoVHKU1	orf1ab	DHIVYGSFNHKVIGG	6770	6784	Positive
	hCoVHKU1	orf1ab	DIQQWGYTGSLTSNH	6230	6244	Positive
	hCoVHKU1	orf1ab	DLFMLETMHWLIRFI	2430	2444	Positive
	hCoVHKU1	orf1ab	DLVQYDFTDYKLELF	4722	4736	Positive
	hCoVHKU1	orf1ab	DMDDNLFIAKYGLED	6752	6766	Positive
	hCoVHKU1	orf1ab	DNDDEDVVTGDNDDE	954	968	Positive
	hCoVHKU1	orf1ab	DNDDEDVVTGDNNDE	1074	1088	Positive
	hCoVHKU1	orf1ab	DNNDEEIVTGDNDDQ	1084	1098	Positive
	hCoVHKU1	orf1ab	DPAMHVASASALLDL	4830	4844	Positive
	hCoVHKU1	orf1ab	DRNDCSILCEILCEY	4592	4606	Positive
	hCoVHKU1	orf1ab	DSLFCSSTYGVCKYT	6600	6614	Positive
	hCoVHKU1	orf1ab	DSYYSYMMPMLTMCH	4692	4706	Positive
	hCoVHKU1	orf1ab	DTINDDEDVVTGDND	942	956	Positive
	hCoVHKU1	orf1ab	DTVNHDSFNLYGYSV	418	432	Positive
	hCoVHKU1	orf1ab	EDDVIENVKSSLSSY	746	760	Positive
	hCoVHKU1	orf1ab	EDVVTGDNDDEDVVT	948	962	Positive
	hCoVHKU1	orf1ab	EDVVTGDNNDEEIVT	1078	1092	Positive
	hCoVHKU1	orf1ab	EESFYKNMYLKSAVM	5370	5384	Positive
	hCoVHKU1	orf1ab	ELSTGCHTGTDFTGN	3500	3514	Positive
	hCoVHKU1	orf1ab	ENEEYQKVFRVYLEY	5326	5340	Positive
	hCoVHKU1	orf1ab	ENRYSVLSVDSVSEE	2094	2108	Positive
	hCoVHKU1	orf1ab	ESDADRANFLNAVVF	2620	2634	Positive
	hCoVHKU1	orf1ab	EYDYVIYSQTAETAH	5924	5938	Positive
	hCoVHKU1	orf1ab	FAAETQKATEEAFKQ	5518	5532	Positive
	hCoVHKU1	orf1ab	FCVKHQWNCFNCHSF	2520	2534	Positive
	hCoVHKU1	orf1ab	FDDILGKVCSEFEVE	840	854	Positive
	hCoVHKU1	orf1ab	FDMTKFSLKLAGTAV	7128	7142	Positive
	hCoVHKU1	orf1ab	FDQWYESTFGSVYYH	2906	2920	Positive
	hCoVHKU1	orf1ab	FETDAYKLFLSGDDC	1542	1556	Positive
	hCoVHKU1	orf1ab	FGEDFLGWIVPFGFM	146	160	Positive
	hCoVHKU1	orf1ab	FGKARLYYEALSFEE	4962	4976	Positive
	hCoVHKU1	orf1ab	FGKPVIWFCHDEASL	2066	2080	Positive
	hCoVHKU1	orf1ab	FIDMDDNLFIAKYGL	6750	6764	Positive
	hCoVHKU1	orf1ab	FITMHSINHDIFSLM	3762	3776	Positive
	hCoVHKU1	orf1ab	FKINDTTCKYVFTTI	5730	5744	Positive
	hCoVHKU1	orf1ab	FNDVYNDALFVSYGS	1124	1138	Positive
	hCoVHKU1	orf1ab	FTNDKTIFYTTEIAS	2246	2260	Positive
	hCoVHKU1	orf1ab	FVDDLLKTDSVLLIE	5296	5310	Positive
	hCoVHKU1	orf1ab	FVMQYGYVDCFNDNC	356	370	Positive
	hCoVHKU1	orf1ab	FVNEYYEFLCKHFSM	5194	5208	Positive
	hCoVHKU1	orf1ab	FVSLAIDAYPLVHHE	5312	5326	Positive
	hCoVHKU1	orf1ab	FWFCVTYVAMVIANH	3212	3226	Positive
	hCoVHKU1	orf1ab	GAGSDKEVAPGSAVL	6954	6968	Positive
	hCoVHKU1	orf1ab	GDEAMASRMYCTFAI	906	920	Positive
	hCoVHKU1	orf1ab	GDPAQLPAPRVLLSK	5784	5798	Positive
	hCoVHKU1	orf1ab	GFPKGYVMGLFRSYK	114	128	Positive
	hCoVHKU1	orf1ab	GGAVCSKHAEEYCNY	6462	6476	Positive
	hCoVHKU1	orf1ab	GGSLYVNKHAFHTNP	6398	6412	Positive
	hCoVHKU1	orf1ab	GHYDGRTGELPCAIM	6522	6536	Positive
	hCoVHKU1	orf1ab	GHYSLQDMRQKQSVW	248	262	Positive
	hCoVHKU1	orf1ab	GNPKGLACVKDYEFK	6320	6334	Positive
	hCoVHKU1	orf1ab	GPIFNRALLNTVIFA	4636	4650	Positive
	hCoVHKU1	orf1ab	GPPGTGKSHLAIGLA	5666	5680	Positive
	hCoVHKU1	orf1ab	GQTTHESSSAVNIQQ	5862	5876	Positive
	hCoVHKU1	orf1ab	GRPHRLVALVLAKGH	1788	1802	Positive
	hCoVHKU1	orf1ab	GRPQGAFHVTMRSSY	3454	3468	Positive
	hCoVHKU1	orf1ab	GSCTFEDELAPSDVY	3614	3628	Positive
	hCoVHKU1	orf1ab	GSGMIKTSKYGLGFK	1	12	Positive
	hCoVHKU1	orf1ab	GSGSGMIKTSKYGLG	1	10	Positive
	hCoVHKU1	orf1ab	GSGSGSGMIKTSKYG	1	8	Positive
	hCoVHKU1	orf1ab	GSNLEEDVLLFITAF	3792	3806	Positive
	hCoVHKU1	orf1ab	GSPYIDDFNKIASCK	5484	5498	Positive
	hCoVHKU1	orf1ab	GWVGFDVEGAHATRE	6072	6086	Positive
	hCoVHKU1	orf1ab	GYKIGCNCAGRIVHC	1864	1878	Positive
	hCoVHKU1	orf1ab	HAEPKGKYSQKAYAL	202	216	Positive
	hCoVHKU1	orf1ab	HAFHTNPFTRTVFEN	6406	6420	Positive
	hCoVHKU1	orf1ab	HDFFTFDIDGSRVPH	4556	4570	Positive
	hCoVHKU1	orf1ab	HHENEEYQKVFRVYL	5324	5338	Positive
	hCoVHKU1	orf1ab	HHPELKILRNLNIDI	6574	6588	Positive
	hCoVHKU1	orf1ab	HLSMTTSTTNFGEDF	136	150	Positive
	hCoVHKU1	orf1ab	HNEILSTSDLSVAFD	3960	3974	Positive
	hCoVHKU1	orf1ab	HNMTLIAADLPCTLH	1268	1282	Positive
	hCoVHKU1	orf1ab	HNNCYVNVACLMLQH	1754	1768	Positive
	hCoVHKU1	orf1ab	HPNTVDCDNDRCIIH	4748	4762	Positive
	hCoVHKU1	orf1ab	HSINHDIFSLMFLVG	3766	3780	Positive
	hCoVHKU1	orf1ab	HYTHLKCGSPYQHYD	1914	1928	Positive
	hCoVHKU1	orf1ab	IAVELFTKRSIRHHP	6562	6576	Positive
	hCoVHKU1	orf1ab	IDDFNKIASCKWTEV	5488	5502	Positive
	hCoVHKU1	orf1ab	IEDVEDVISSEAVED	920	934	Positive
	hCoVHKU1	orf1ab	IEVSQIQSKLTDVKC	3918	3932	Positive
	hCoVHKU1	orf1ab	IGMKRYCTVQGPPGT	5656	5670	Positive
	hCoVHKU1	orf1ab	ILFDGRDTGALEAFR	6624	6638	Positive
	hCoVHKU1	orf1ab	ILGSCTFEDELAPSD	3612	3626	Positive
	hCoVHKU1	orf1ab	INHDIFSLMFLVGRI	3768	3782	Positive
	hCoVHKU1	orf1ab	INNLLHSKVKVVPNL	2600	2614	Positive
	hCoVHKU1	orf1ab	IPALAANTLTIVIPD	4134	4148	Positive
	hCoVHKU1	orf1ab	IPDKQVFDKVVDNVY	4146	4160	Positive
	hCoVHKU1	orf1ab	IPDYAKILVNKFYTF	664	678	Positive
	hCoVHKU1	orf1ab	IPENPVLFTNSTDTV	406	420	Positive
	hCoVHKU1	orf1ab	IPIDLLCLRDDNQTL	2202	2216	Positive
	hCoVHKU1	orf1ab	IPSLMTVKVMFDLDS	824	838	Positive
	hCoVHKU1	orf1ab	IQEVLLLRHDIQLNN	1564	1578	Positive
	hCoVHKU1	orf1ab	IQTVQDADGINKQLT	4170	4184	Positive
	hCoVHKU1	orf1ab	IREPVHLLSADAIVL	312	326	Positive
	hCoVHKU1	orf1ab	ISMWYFGSNLEEDVL	3786	3800	Positive
	hCoVHKU1	orf1ab	ISTEKLSRLSMIKGP	6646	6660	Positive
	hCoVHKU1	orf1ab	ISTKEVKLKGVRKTV	2122	2136	Positive
	hCoVHKU1	orf1ab	ISVNDLCFANKFFQF	2892	2906	Positive
	hCoVHKU1	orf1ab	ISVQELRYMNANGLR	3880	3894	Positive
	hCoVHKU1	orf1ab	ITNGPHEFCSQHTML	5258	5272	Positive
	hCoVHKU1	orf1ab	IVEDDVIENVKSSLS	744	758	Positive
	hCoVHKU1	orf1ab	IVELVIGYSLYTVWF	2398	2412	Positive
	hCoVHKU1	orf1ab	IVVVDEVSMLTNYEL	5754	5768	Positive
	hCoVHKU1	orf1ab	IYDFDTYKALLVFND	1112	1126	Positive
	hCoVHKU1	orf1ab	KAKHYVYIGDPAQLP	5776	5790	Positive
	hCoVHKU1	orf1ab	KARLYYEALSFEEQN	4964	4978	Positive
	hCoVHKU1	orf1ab	KDPILYVLTHDVCQV	4424	4438	Positive
	hCoVHKU1	orf1ab	KEARINDKKSKVVSA	4086	4100	Positive
	hCoVHKU1	orf1ab	KEDFDIIQKCQITSV	1508	1522	Positive
	hCoVHKU1	orf1ab	KEHPVVGYQVRAFLN	878	892	Positive
	hCoVHKU1	orf1ab	KEIFVGDSLVNTCGS	7170	7182	Positive
	hCoVHKU1	orf1ab	KEIVETVSALVYDNK	5830	5844	Positive
	hCoVHKU1	orf1ab	KESYFSKKDWYDFVE	4610	4624	Positive
	hCoVHKU1	orf1ab	KFKHLIPLMSKGQKW	6132	6146	Positive
	hCoVHKU1	orf1ab	KFVYMHQLELSTGCH	3492	3506	Positive
	hCoVHKU1	orf1ab	KGHFKFDEPSDATDF	1800	1814	Positive
	hCoVHKU1	orf1ab	KHEFCCSHGDRFYRL	5094	5108	Positive
	hCoVHKU1	orf1ab	KHLIPLMSKGQKWDI	6134	6148	Positive
	hCoVHKU1	orf1ab	KHVQGNVAKAANISC	2772	2786	Positive
	hCoVHKU1	orf1ab	KIDGDYVYLPYPDPS	5274	5288	Positive
	hCoVHKU1	orf1ab	KIEPCIVSVTYGSMT	3346	3360	Positive
	hCoVHKU1	orf1ab	KLDKFFVVKRTNLEV	4522	4536	Positive
	hCoVHKU1	orf1ab	KLERMADLALTNMYK	4072	4086	Positive
	hCoVHKU1	orf1ab	KLVGHDICAQLNDKL	2010	2024	Positive
	hCoVHKU1	orf1ab	KPEATINQDSYGGAS	4378	4392	Positive
	hCoVHKU1	orf1ab	KPPLNKNYVFTGYHF	5558	5572	Positive
	hCoVHKU1	orf1ab	KPVIWFCHDEASLNS	2068	2082	Positive
	hCoVHKU1	orf1ab	KQLFYVYDVHKDNFK	6346	6360	Positive
	hCoVHKU1	orf1ab	KRPVNPTDASHYVVT	2554	2568	Positive
	hCoVHKU1	orf1ab	KSDIHLPAYASFKVI	2870	2884	Positive
	hCoVHKU1	orf1ab	KSPLHSLGGFPKGYV	106	120	Positive
	hCoVHKU1	orf1ab	KTIFYTTEIASKFTF	2250	2264	Positive
	hCoVHKU1	orf1ab	KTKRYVVHHLSMTTS	128	142	Positive
	hCoVHKU1	orf1ab	KTVAKAPPGEKFKHL	6122	6136	Positive
	hCoVHKU1	orf1ab	KVLRHGFHVLHFLTY	2946	2960	Positive
	hCoVHKU1	orf1ab	KYTMLDLCYALRHFD	4578	4592	Positive
	hCoVHKU1	orf1ab	LCCKCCYDHVMATNH	5410	5424	Positive
	hCoVHKU1	orf1ab	LCFKVYFKGQTTHES	5854	5868	Positive
	hCoVHKU1	orf1ab	LCVFAIFITMHSINH	3756	3770	Positive
	hCoVHKU1	orf1ab	LDALASMTGVSIETL	3582	3596	Positive
	hCoVHKU1	orf1ab	LDCELFVNDSYRQFD	4708	4722	Positive
	hCoVHKU1	orf1ab	LDDVEMVAYNPDLSQ	1964	1978	Positive
	hCoVHKU1	orf1ab	LDYVQCKCGNLEQNH	486	500	Positive
	hCoVHKU1	orf1ab	LFTNSTDTVNHDSFN	412	426	Positive
	hCoVHKU1	orf1ab	LFVNDSYRQFDLVQY	4712	4726	Positive
	hCoVHKU1	orf1ab	LGGMSYYCENHKPHY	5450	5464	Positive
	hCoVHKU1	orf1ab	LIERFVSLAIDAYPL	5308	5322	Positive
	hCoVHKU1	orf1ab	LIRDIFVHEDLHVVE	76	90	Positive
	hCoVHKU1	orf1ab	LLIQEFLQYDSSIHS	6800	6814	Positive
	hCoVHKU1	orf1ab	LLPDAAEELASPMKS	20	34	Positive
	hCoVHKU1	orf1ab	LREGVQLEKVLDTFV	2694	2708	Positive
	hCoVHKU1	orf1ab	LSFEEQNEIYAYTKR	4972	4986	Positive
	hCoVHKU1	orf1ab	LSTCDGLKFTEESFY	5360	5374	Positive
	hCoVHKU1	orf1ab	LTKNIGDYNVSKDGF	7018	7032	Positive
	hCoVHKU1	orf1ab	LTLDNQDLYGQWYDF	4662	4676	Positive
	hCoVHKU1	orf1ab	LTMCHVLDCELFVND	4702	4716	Positive
	hCoVHKU1	orf1ab	LVHHENEEYQKVFRV	5322	5336	Positive
	hCoVHKU1	orf1ab	LYVLTHDVCQVCGFW	4428	4442	Positive
	hCoVHKU1	orf1ab	MCHVLDCELFVNDSY	4704	4718	Positive
	hCoVHKU1	orf1ab	MDEDIGSTMFNVPTK	2932	2946	Positive
	hCoVHKU1	orf1ab	MISAVAAGLEFTDEN	2730	2744	Positive
	hCoVHKU1	orf1ab	MKRYCTVQGPPGTGK	5658	5672	Positive
	hCoVHKU1	orf1ab	MLCNRYNLCYDIGNP	6308	6322	Positive
	hCoVHKU1	orf1ab	MQYGYVDCFNDNCDF	358	372	Positive
	hCoVHKU1	orf1ab	MWYFGSNLEEDVLLF	3788	3802	Positive
	hCoVHKU1	orf1ab	NAAITDYNYYKYNLP	4900	4914	Positive
	hCoVHKU1	orf1ab	NADLYKLMSCFAFWT	7060	7074	Positive
	hCoVHKU1	orf1ab	NALNSCKEHPVVGYQ	872	886	Positive
	hCoVHKU1	orf1ab	NAPNCDVSDVTKLYL	5436	5450	Positive
	hCoVHKU1	orf1ab	NASLYTSLVPHTRYS	3014	3028	Positive
	hCoVHKU1	orf1ab	NAVMQNNELMPHKLK	4206	4220	Positive
	hCoVHKU1	orf1ab	NCHSFKPGNTFITVE	2530	2544	Positive
	hCoVHKU1	orf1ab	NCVKMLCDHAGTGMA	4360	4374	Positive
	hCoVHKU1	orf1ab	NCYRCPKEIVETVSA	5824	5838	Positive
	hCoVHKU1	orf1ab	NCYVNVACLMLQHIN	1756	1770	Positive
	hCoVHKU1	orf1ab	NDCSILCEILCEYAD	4594	4608	Positive
	hCoVHKU1	orf1ab	NDITNGPHEFCSQHT	5256	5270	Positive
	hCoVHKU1	orf1ab	NDLGTQILDSYSVIL	5346	5360	Positive
	hCoVHKU1	orf1ab	NDVCSTEDFNVWAMA	3556	3570	Positive
	hCoVHKU1	orf1ab	NDYYRSMPGTFCGRD	3082	3096	Positive
	hCoVHKU1	orf1ab	NELMPHKLKIQVVNS	4212	4226	Positive
	hCoVHKU1	orf1ab	NENLAVNLNICEPVL	6022	6036	Positive
	hCoVHKU1	orf1ab	NEVANAVMQNNELMP	4202	4216	Positive
	hCoVHKU1	orf1ab	NEVSINTSCRLLQRV	6288	6302	Positive
	hCoVHKU1	orf1ab	NFITLPLDKIQNQTL	5970	5984	Positive
	hCoVHKU1	orf1ab	NFKDGLCMFWNCNVD	6358	6372	Positive
	hCoVHKU1	orf1ab	NFKLVGHDICAQLND	2008	2022	Positive
	hCoVHKU1	orf1ab	NFLMLFVFQVYPICA	3162	3176	Positive
	hCoVHKU1	orf1ab	NFLNRVRGTSVNARL	4462	4476	Positive
	hCoVHKU1	orf1ab	NFNEKPVVMEIPSLM	814	828	Positive
	hCoVHKU1	orf1ab	NGHMLHGGGVAKAIA	1388	1402	Positive
	hCoVHKU1	orf1ab	NGISVTQTMFDVYVD	2656	2670	Positive
	hCoVHKU1	orf1ab	NGPFFSFEQSHNNCY	1744	1758	Positive
	hCoVHKU1	orf1ab	NGPHEFCSQHTMLVK	5260	5274	Positive
	hCoVHKU1	orf1ab	NHKVIGGLHLLIGLF	6778	6792	Positive
	hCoVHKU1	orf1ab	NHNNGNDVLYQPPTA	3312	3326	Positive
	hCoVHKU1	orf1ab	NHVKIDCRCILGQEW	56	70	Positive
	hCoVHKU1	orf1ab	NKEKTYYELTKSCGV	4538	4552	Positive
	hCoVHKU1	orf1ab	NKHAFHTNPFTRTVF	6404	6418	Positive
	hCoVHKU1	orf1ab	NKIASCKWTEVDDYV	5492	5506	Positive
	hCoVHKU1	orf1ab	NKLNENVVYLFDEAG	892	906	Positive
	hCoVHKU1	orf1ab	NKMVNWFNTMLDASA	622	636	Positive
	hCoVHKU1	orf1ab	NKNYVFTGYHFTSTG	5562	5576	Positive
	hCoVHKU1	orf1ab	NKQEASVPILTTPFS	2820	2834	Positive
	hCoVHKU1	orf1ab	NKQLTDISVDSNWPL	4180	4194	Positive
	hCoVHKU1	orf1ab	NKWQWQEAWYEFRAG	1774	1788	Positive
	hCoVHKU1	orf1ab	NKYRYYSGKMDTAAY	3282	3296	Positive
	hCoVHKU1	orf1ab	NLAVNLNICEPVLTY	6024	6038	Positive
	hCoVHKU1	orf1ab	NLEYPIISNEVSINT	6280	6294	Positive
	hCoVHKU1	orf1ab	NLFIAKYGLEDYAFD	6756	6770	Positive
	hCoVHKU1	orf1ab	NLFKDCSKSCLGYHP	5992	6006	Positive
	hCoVHKU1	orf1ab	NLGGAVCSKHAEEYC	6460	6474	Positive
	hCoVHKU1	orf1ab	NLGGNCAGNVIGNDA	6710	6724	Positive
	hCoVHKU1	orf1ab	NLKFNKWQWQEAWYE	1770	1784	Positive
	hCoVHKU1	orf1ab	NLKLLGIGGVPVIEV	3906	3920	Positive
	hCoVHKU1	orf1ab	NLKPMPFFYYSDTPC	6420	6434	Positive
	hCoVHKU1	orf1ab	NLLHSKVKVVPNLYV	2602	2616	Positive
	hCoVHKU1	orf1ab	NLNICEPVLTYSRLI	6028	6042	Positive
	hCoVHKU1	orf1ab	NLPGCNGGSLYVNKH	6392	6406	Positive
	hCoVHKU1	orf1ab	NLPTGCMMNVAKYTQ	6918	6932	Positive
	hCoVHKU1	orf1ab	NLPTMVDIKQLLFVL	4912	4926	Positive
	hCoVHKU1	orf1ab	NLRPDQLNDLVYSLI	7144	7158	Positive
	hCoVHKU1	orf1ab	NLTQTFTSMLTNYFL	1950	1964	Positive
	hCoVHKU1	orf1ab	NMLLKNIDLFVKRRA	520	534	Positive
	hCoVHKU1	orf1ab	NMNEPDYSALLCRVT	3382	3396	Positive
	hCoVHKU1	orf1ab	NMQLFESLNFITLPL	5962	5976	Positive
	hCoVHKU1	orf1ab	NMYLKSAVMQSVGAC	5376	5390	Positive
	hCoVHKU1	orf1ab	NNLVPTYLKSDNIVA	2746	2760	Positive
	hCoVHKU1	orf1ab	NNTSFPTNIAVELFT	6554	6568	Positive
	hCoVHKU1	orf1ab	NNVANYQHIGMKRYC	5648	5662	Positive
	hCoVHKU1	orf1ab	NQALNSILDNAVKGC	4114	4128	Positive
	hCoVHKU1	orf1ab	NQDLYGQWYDFGDFI	4666	4680	Positive
	hCoVHKU1	orf1ab	NQLTADLQHKLKKAC	2794	2808	Positive
	hCoVHKU1	orf1ab	NRAGIGLYYKVNCCR	4498	4512	Positive
	hCoVHKU1	orf1ab	NRALLNTVIFADTLV	4640	4654	Positive
	hCoVHKU1	orf1ab	NSDYASKGYIANISV	5220	5234	Positive
	hCoVHKU1	orf1ab	NSGSVNQQQIKQLEK	4040	4054	Positive
	hCoVHKU1	orf1ab	NSILDNAVKGCVPLS	4118	4132	Positive
	hCoVHKU1	orf1ab	NSSIKVVKSLSLVDV	2148	2162	Positive
	hCoVHKU1	orf1ab	NSSVIQEVLLLRHDI	1560	1574	Positive
	hCoVHKU1	orf1ab	NSTTWNGGAYSLFDM	7116	7130	Positive
	hCoVHKU1	orf1ab	NSWCRQLLLNRGDYN	506	520	Positive
	hCoVHKU1	orf1ab	NTNRAGIGLYYKVNC	4496	4510	Positive
	hCoVHKU1	orf1ab	NTPLSKDLPDDVVAA	1890	1904	Positive
	hCoVHKU1	orf1ab	NTTTLAVPVNMRVLH	6938	6952	Positive
	hCoVHKU1	orf1ab	NTVDCDNDRCIIHCA	4750	4764	Positive
	hCoVHKU1	orf1ab	NVACLMLQHINLKFN	1760	1774	Positive
	hCoVHKU1	orf1ab	NVCSLMACNGHKIED	5156	5170	Positive
	hCoVHKU1	orf1ab	NVDLCDCGFVMQYGY	348	362	Positive
	hCoVHKU1	orf1ab	NVFMSESKCWVENDI	5244	5258	Positive
	hCoVHKU1	orf1ab	NVGHYDGRTGELPCA	6520	6534	Positive
	hCoVHKU1	orf1ab	NVPLERVSLWNYGKP	6902	6916	Positive
	hCoVHKU1	orf1ab	NVPTKVLRHGFHVLH	2942	2956	Positive
	hCoVHKU1	orf1ab	NVSKDGFFTYICHLI	7026	7040	Positive
	hCoVHKU1	orf1ab	NVVTSVMESQISTKE	2112	2126	Positive
	hCoVHKU1	orf1ab	NWFNTMLDASAPATG	626	640	Positive
	hCoVHKU1	orf1ab	NWLSVNIFYFTDVPY	3826	3840	Positive
	hCoVHKU1	orf1ab	NWNLEYPIISNEVSI	6278	6292	Positive
	hCoVHKU1	orf1ab	NYGKPINLPTGCMMN	6912	6926	Positive
	hCoVHKU1	orf1ab	NYQHIGMKRYCTVQG	5652	5666	Positive
	hCoVHKU1	orf1ab	PDAAEELASPMKSDE	22	36	Positive
	hCoVHKU1	orf1ab	PFDCHWDLIISDMYD	7002	7016	Positive
	hCoVHKU1	orf1ab	PGETFTVLAAYNGRP	3442	3456	Positive
	hCoVHKU1	orf1ab	PHEFCSQHTMLVKID	5262	5276	Positive
	hCoVHKU1	orf1ab	PHIQISYNDFYASGC	2972	2986	Positive
	hCoVHKU1	orf1ab	PINLPTGCMMNVAKY	6916	6930	Positive
	hCoVHKU1	orf1ab	PLERVSLWNYGKPIN	6904	6918	Positive
	hCoVHKU1	orf1ab	PLGIKDPILYVLTHD	4420	4434	Positive
	hCoVHKU1	orf1ab	PLSKDLPDDVVAANM	1892	1906	Positive
	hCoVHKU1	orf1ab	PPGEKFKHLIPLMSK	6128	6142	Positive
	hCoVHKU1	orf1ab	PSDATDFIRVVLKQA	1808	1822	Positive
	hCoVHKU1	orf1ab	PSDVYQQLAGVKLQS	3624	3638	Positive
	hCoVHKU1	orf1ab	PTGCMMNVAKYTQLC	6920	6934	Positive
	hCoVHKU1	orf1ab	PTITHTNCWLRSVLL	1154	1168	Positive
	hCoVHKU1	orf1ab	PTLTQMNLKYAISAK	4990	5004	Positive
	hCoVHKU1	orf1ab	PTMVDIKQLLFVLEV	4914	4928	Positive
	hCoVHKU1	orf1ab	PVIEVSQIQSKLTDV	3916	3930	Positive
	hCoVHKU1	orf1ab	PVNPTDASHYVVTDI	2556	2570	Positive
	hCoVHKU1	orf1ab	PYIDDFNKIASCKWT	5486	5500	Positive
	hCoVHKU1	orf1ab	QDADGINKQLTDISV	4174	4188	Positive
	hCoVHKU1	orf1ab	QGRQILGSCTFEDEL	3608	3622	Positive
	hCoVHKU1	orf1ab	QHIGMKRYCTVQGPP	5654	5668	Positive
	hCoVHKU1	orf1ab	QNNVFMSESKCWVEN	5242	5256	Positive
	hCoVHKU1	orf1ab	QQVLYYQNNVFMSES	5236	5250	Positive
	hCoVHKU1	orf1ab	QQWGYTGSLTSNHDI	6232	6246	Positive
	hCoVHKU1	orf1ab	QRVYDDVDASLFVDI	2586	2600	Positive
	hCoVHKU1	orf1ab	QSCTGSPYIDDFNKI	5480	5494	Positive
	hCoVHKU1	orf1ab	QWYESTFGSVYYHNS	2908	2922	Positive
	hCoVHKU1	orf1ab	RCNLGGAVCSKHAEE	6458	6472	Positive
	hCoVHKU1	orf1ab	RDAQVVQLPVKDYVQ	3520	3534	Positive
	hCoVHKU1	orf1ab	RDDNQTLLVPKIFKA	2210	2224	Positive
	hCoVHKU1	orf1ab	RDFIDMDDNLFIAKY	6748	6762	Positive
	hCoVHKU1	orf1ab	RDIFVHEDLHVVEVL	78	92	Positive
	hCoVHKU1	orf1ab	RDISVNDLCFANKFF	2890	2904	Positive
	hCoVHKU1	orf1ab	RDSRFVMRLQTIATI	278	292	Positive
	hCoVHKU1	orf1ab	RDTRKEIFVGDSLVN	7166	7180	Positive
	hCoVHKU1	orf1ab	RKLDNQALNSILDNA	4110	4124	Positive
	hCoVHKU1	orf1ab	RLFYDRDGQRVYDDV	2578	2592	Positive
	hCoVHKU1	orf1ab	RLKLFAAETQKATEE	5514	5528	Positive
	hCoVHKU1	orf1ab	RLYYEALSFEEQNEI	4966	4980	Positive
	hCoVHKU1	orf1ab	RPDQLNDLVYSLIER	7146	7160	Positive
	hCoVHKU1	orf1ab	RPIDFFSLTASSIFG	3110	3124	Positive
	hCoVHKU1	orf1ab	RQILGSCTFEDELAP	3610	3624	Positive
	hCoVHKU1	orf1ab	RRADFACKFAVCGDG	532	546	Positive
	hCoVHKU1	orf1ab	RTVAGVSILSTMTGR	5008	5022	Positive
	hCoVHKU1	orf1ab	RYCTVQGPPGTGKSH	5660	5674	Positive
	hCoVHKU1	orf1ab	SDDGVVCYNSDYASK	5212	5226	Positive
	hCoVHKU1	orf1ab	SDDYVQDSTVLQALQ	4002	4016	Positive
	hCoVHKU1	orf1ab	SDFYADKILYQYENL	1694	1708	Positive
	hCoVHKU1	orf1ab	SDFYLPNISVFPIFV	2308	2322	Positive
	hCoVHKU1	orf1ab	SDLERDFIDMDDNLF	6744	6758	Positive
	hCoVHKU1	orf1ab	SDLIISNFKFDDYDF	178	192	Positive
	hCoVHKU1	orf1ab	SDMNCNIPTQCYYNN	4228	4242	Positive
	hCoVHKU1	orf1ab	SDMYDPLTKNIGDYN	7012	7026	Positive
	hCoVHKU1	orf1ab	SDREVILCWETGKVK	5544	5558	Positive
	hCoVHKU1	orf1ab	SDSLVTYFGDCMTLP	6988	7002	Positive
	hCoVHKU1	orf1ab	SDSVQCYTPHIQISY	2964	2978	Positive
	hCoVHKU1	orf1ab	SDTPCVYVDGLESKQ	6430	6444	Positive
	hCoVHKU1	orf1ab	SDVAYNRYLSLYNKY	3270	3284	Positive
	hCoVHKU1	orf1ab	SDYLLDLSDSVVFIT	6158	6172	Positive
	hCoVHKU1	orf1ab	SEESQGNVVTSVMES	2106	2120	Positive
	hCoVHKU1	orf1ab	SEISVIMHLQWIVMY	3192	3206	Positive
	hCoVHKU1	orf1ab	SELTNGVYYRATTTY	5588	5602	Positive
	hCoVHKU1	orf1ab	SEVKAQSSGVIPENP	396	410	Positive
	hCoVHKU1	orf1ab	SFVDYLLTTIPKAIV	1196	1210	Positive
	hCoVHKU1	orf1ab	SHFDVDRKSFNNFVN	2674	2688	Positive
	hCoVHKU1	orf1ab	SHGDRFYRLANECAQ	5100	5114	Positive
	hCoVHKU1	orf1ab	SIETLLAAIKRLYMG	3592	3606	Positive
	hCoVHKU1	orf1ab	SILVDNDLNPFVSDS	6976	6990	Positive
	hCoVHKU1	orf1ab	SKLWQYCSVLHNEIL	3950	3964	Positive
	hCoVHKU1	orf1ab	SLAIDAYPLVHHENE	5314	5328	Positive
	hCoVHKU1	orf1ab	SLEPRHFNSITKIMC	5800	5814	Positive
	hCoVHKU1	orf1ab	SLFDDNFCAFCTPKK	1284	1298	Positive
	hCoVHKU1	orf1ab	SLFDMTKFSLKLAGT	7126	7140	Positive
	hCoVHKU1	orf1ab	SLSSYEYCQPPKSVE	756	770	Positive
	hCoVHKU1	orf1ab	SLVDVWDMYLTGCDY	2158	2172	Positive
	hCoVHKU1	orf1ab	SMDCPIVVAVMDEDI	2922	2936	Positive
	hCoVHKU1	orf1ab	SMSSFELPQLYGLCI	1346	1360	Positive
	hCoVHKU1	orf1ab	SMTLNGLWLDDKVYC	3358	3372	Positive
	hCoVHKU1	orf1ab	SMTTSTTNFGEDFLG	138	152	Positive
	hCoVHKU1	orf1ab	SMTYCRVGACEYAEE	3054	3068	Positive
	hCoVHKU1	orf1ab	SNHDIICNVHKGAHV	6242	6256	Positive
	hCoVHKU1	orf1ab	SNLIRDIFVHEDLHV	74	88	Positive
	hCoVHKU1	orf1ab	SNLLIQEFLQYDSSI	6798	6812	Positive
	hCoVHKU1	orf1ab	SSFEPRSDLERDFID	6738	6752	Positive
	hCoVHKU1	orf1ab	SSIHSYFITDQECGS	6810	6824	Positive
	hCoVHKU1	orf1ab	STDTVNHDSFNLYGY	416	430	Positive
	hCoVHKU1	orf1ab	STDVQLRAFDICNTN	4484	4498	Positive
	hCoVHKU1	orf1ab	STEDFNVWAMANGFS	3560	3574	Positive
	hCoVHKU1	orf1ab	STFGSVYYHNSMDCP	2912	2926	Positive
	hCoVHKU1	orf1ab	SVEKICIIDNMYMGK	768	782	Positive
	hCoVHKU1	orf1ab	SVIVEDDVIENVKSS	742	756	Positive
	hCoVHKU1	orf1ab	SVLSVDSVSEESQGN	2098	2112	Positive
	hCoVHKU1	orf1ab	SVVVNGPFFSFEQSH	1740	1754	Positive
	hCoVHKU1	orf1ab	SVYSVPLVFQNNVAN	5638	5652	Positive
	hCoVHKU1	orf1ab	TCDGLKFTEESFYKN	5362	5376	Positive
	hCoVHKU1	orf1ab	TDASHYVVTDIKQVG	2560	2574	Positive
	hCoVHKU1	orf1ab	TDAYKLFLSGDDCFV	1544	1558	Positive
	hCoVHKU1	orf1ab	TDFIRVVLKQADLSG	1812	1826	Positive
	hCoVHKU1	orf1ab	TDIKQVGCMMRLFYD	2568	2582	Positive
	hCoVHKU1	orf1ab	TDISVDSNWPLVIIA	4184	4198	Positive
	hCoVHKU1	orf1ab	TDIVVVDEVSMLTNY	5752	5766	Positive
	hCoVHKU1	orf1ab	TDLKFIENLNILFDG	6614	6628	Positive
	hCoVHKU1	orf1ab	TDQECGSSKSVCTVI	6818	6832	Positive
	hCoVHKU1	orf1ab	TDSLCSSHYWSPQGN	6696	6710	Positive
	hCoVHKU1	orf1ab	TDVPYIKLILLSYLF	3836	3850	Positive
	hCoVHKU1	orf1ab	TEDVVDGDVVIREPV	302	316	Positive
	hCoVHKU1	orf1ab	TFEETSLTTFMITKD	3246	3260	Positive
	hCoVHKU1	orf1ab	TGCDYVVWVANELSR	2168	2182	Positive
	hCoVHKU1	orf1ab	TGDNDDEDVVTGDND	952	966	Positive
	hCoVHKU1	orf1ab	TGDNDDQIVVTGDDV	1092	1106	Positive
	hCoVHKU1	orf1ab	TGDNNDEEIVTGDND	1082	1096	Positive
	hCoVHKU1	orf1ab	TGFCVKHQWNCFNCH	2518	2532	Positive
	hCoVHKU1	orf1ab	TGKSHLAIGLAVYYY	5670	5684	Positive
	hCoVHKU1	orf1ab	TGYYGCWRHSYTCDY	6208	6222	Positive
	hCoVHKU1	orf1ab	THDVCQVCGFWRDGS	4432	4446	Positive
	hCoVHKU1	orf1ab	THLKCGSPYQHYDAC	1916	1930	Positive
	hCoVHKU1	orf1ab	THMDDFSIKSIYNVD	336	350	Positive
	hCoVHKU1	orf1ab	TIQEIVSDREVILCW	5538	5552	Positive
	hCoVHKU1	orf1ab	TKLYLGGMSYYCENH	5446	5460	Positive
	hCoVHKU1	orf1ab	TLISMWYFGSNLEED	3784	3798	Positive
	hCoVHKU1	orf1ab	TLPFDCHWDLIISDM	7000	7014	Positive
	hCoVHKU1	orf1ab	TMHSINHDIFSLMFL	3764	3778	Positive
	hCoVHKU1	orf1ab	TMHWLIRFIVFVANM	2436	2450	Positive
	hCoVHKU1	orf1ab	TMLDLCYALRHFDRN	4580	4594	Positive
	hCoVHKU1	orf1ab	TMLVKIDGDYVYLPY	5270	5284	Positive
	hCoVHKU1	orf1ab	TMYIIPVLCTLFYVN	3704	3718	Positive
	hCoVHKU1	orf1ab	TPKYTFGNVKPGETF	3432	3446	Positive
	hCoVHKU1	orf1ab	TSHFCNGSFICELCH	2350	2364	Positive
	hCoVHKU1	orf1ab	TTAGFTFWVYKNFDF	6484	6498	Positive
	hCoVHKU1	orf1ab	TTHESSSAVNIQQIY	5864	5878	Positive
	hCoVHKU1	orf1ab	TVEAAIELSKELKRP	2542	2556	Positive
	hCoVHKU1	orf1ab	TWLPDLFMLETMHWL	2426	2440	Positive
	hCoVHKU1	orf1ab	TYYELTKSCGVVAEH	4542	4556	Positive
	hCoVHKU1	orf1ab	VAAGLEFTDENYNNL	2734	2748	Positive
	hCoVHKU1	orf1ab	VADSYYSYMMPMLTM	4690	4704	Positive
	hCoVHKU1	orf1ab	VAQPTEDVVDGDVVI	298	312	Positive
	hCoVHKU1	orf1ab	VATGDVVLASDDLYV	2042	2056	Positive
	hCoVHKU1	orf1ab	VAVADSYYSYMMPML	4688	4702	Positive
	hCoVHKU1	orf1ab	VAVIGDEQIDGKFVT	1314	1328	Positive
	hCoVHKU1	orf1ab	VDCDNDRCIIHCANF	4752	4766	Positive
	hCoVHKU1	orf1ab	VDGDVVIREPVHLLS	306	320	Positive
	hCoVHKU1	orf1ab	VDGLKYTKIMKDDGN	4256	4270	Positive
	hCoVHKU1	orf1ab	VDGVNFKSISLTVGE	1658	1672	Positive
	hCoVHKU1	orf1ab	VDLPFVEYKVTVWPV	2028	2042	Positive
	hCoVHKU1	orf1ab	VDSVSEESQGNVVTS	2102	2116	Positive
	hCoVHKU1	orf1ab	VDVWDMYLTGCDYVV	2160	2174	Positive
	hCoVHKU1	orf1ab	VEDTINDDEDVVTGD	940	954	Positive
	hCoVHKU1	orf1ab	VELFTKRSIRHHPEL	6564	6578	Positive
	hCoVHKU1	orf1ab	VFAIFITMHSINHDI	3758	3772	Positive
	hCoVHKU1	orf1ab	VGACEYAEEGICFNF	3060	3074	Positive
	hCoVHKU1	orf1ab	VGHYTHLKCGSPYQH	1912	1926	Positive
	hCoVHKU1	orf1ab	VHEDLHVVEVLTKTA	82	96	Positive
	hCoVHKU1	orf1ab	VICSSSNMNEPDYSA	3376	3390	Positive
	hCoVHKU1	orf1ab	VIWFCHDEASLNSLT	2070	2084	Positive
	hCoVHKU1	orf1ab	VKETALITHALYLDY	474	488	Positive
	hCoVHKU1	orf1ab	VLARKHEFCCSHGDR	5090	5104	Positive
	hCoVHKU1	orf1ab	VLYYQNNVFMSESKC	5238	5252	Positive
	hCoVHKU1	orf1ab	VNHDSFNLYGYSVTP	420	434	Positive
	hCoVHKU1	orf1ab	VNSGSDMNCNIPTQC	4224	4238	Positive
	hCoVHKU1	orf1ab	VQSNLIRDIFVHEDL	72	86	Positive
	hCoVHKU1	orf1ab	VRGWVGFDVEGAHAT	6070	6084	Positive
	hCoVHKU1	orf1ab	VSNNKEDFDIIQKCQ	1504	1518	Positive
	hCoVHKU1	orf1ab	VSNSSVIQEVLLLRH	1558	1572	Positive
	hCoVHKU1	orf1ab	VTSVMESQISTKEVK	2114	2128	Positive
	hCoVHKU1	orf1ab	VVAEHDFFTFDIDGS	4552	4566	Positive
	hCoVHKU1	orf1ab	VVAVMDEDIGSTMFN	2928	2942	Positive
	hCoVHKU1	orf1ab	VVDEVSMLTNYELSV	5756	5770	Positive
	hCoVHKU1	orf1ab	VVESDADRANFLNAV	2618	2632	Positive
	hCoVHKU1	orf1ab	VVEVLTKTAVKSGTA	88	102	Positive
	hCoVHKU1	orf1ab	VVIGTTKFYGGWDDM	5040	5054	Positive
	hCoVHKU1	orf1ab	VVIREPVHLLSADAI	310	324	Positive
	hCoVHKU1	orf1ab	VVLELDPPCKFSIQD	4272	4286	Positive
	hCoVHKU1	orf1ab	VVNGPFFSFEQSHNN	1742	1756	Positive
	hCoVHKU1	orf1ab	VVRDSRFVMRLQTIA	276	290	Positive
	hCoVHKU1	orf1ab	VVTAMYKVVGFIRHI	2462	2476	Positive
	hCoVHKU1	orf1ab	VVTGDNDDEDVVTGD	950	964	Positive
	hCoVHKU1	orf1ab	VVTGDNNDEEIVTGD	1080	1094	Positive
	hCoVHKU1	orf1ab	VVVVESDADRANFLN	2616	2630	Positive
	hCoVHKU1	orf1ab	WFIDAFNQLTADLQH	2788	2802	Positive
	hCoVHKU1	orf1ab	WHVQSNLIRDIFVHE	70	84	Positive
	hCoVHKU1	orf1ab	YDSSIHSYFITDQEC	6808	6822	Positive
	hCoVHKU1	orf1ab	YELTKSCGVVAEHDF	4544	4558	Positive
	hCoVHKU1	orf1ab	YESTFGSVYYHNSMD	2910	2924	Positive
	hCoVHKU1	orf1ab	YFEIYDGGCIPASQV	4932	4946	Positive
	hCoVHKU1	orf1ab	YNSRTGYYGCWRHSY	6204	6218	Positive
	hCoVHKU1	orf1ab	YPLVHHENEEYQKVF	5320	5334	Positive
	hCoVHKU1	orf1ab	YSKLFITKDEAIKRV	6056	6070	Positive
	hCoVHKU1	orf1ab	YWSPRPGLWIPIIKS	440	454	Positive
	hCoVHKU1	orf1ab	YYEALSFEEQNEIYA	4968	4982	Positive
	hCoVHKU1	orf1ab	ADAKNSGSVNQQQIK	4036	4050	Negative
	hCoVHKU1	orf1ab	ADGINKQLTDISVDS	4176	4190	Negative
	hCoVHKU1	orf1ab	ADVSLTYLLGVVDKQ	1486	1500	Negative
	hCoVHKU1	orf1ab	AIELSKELKRPVNPT	2546	2560	Negative
	hCoVHKU1	orf1ab	AIYDCFCKSVNWNLE	6268	6282	Negative
	hCoVHKU1	orf1ab	AKYTQLCQYLNTTTL	6928	6942	Negative
	hCoVHKU1	orf1ab	ALLDLRTCCFSVAAI	4840	4854	Negative
	hCoVHKU1	orf1ab	ALQSEFVNMASFVEY	4014	4028	Negative
	hCoVHKU1	orf1ab	AMESVGFVYDNHVKI	46	60	Negative
	hCoVHKU1	orf1ab	ANECIERLKLFAAET	5508	5522	Negative
	hCoVHKU1	orf1ab	AVMDEDIGSTMFNVP	2930	2944	Negative
	hCoVHKU1	orf1ab	CLKCGFSFDLNGLDA	1238	1252	Negative
	hCoVHKU1	orf1ab	CSSSNMNEPDYSALL	3378	3392	Negative
	hCoVHKU1	orf1ab	CTFEDELAPSDVYQQ	3616	3630	Negative
	hCoVHKU1	orf1ab	DCFNDNCDFYGWVSG	364	378	Negative
	hCoVHKU1	orf1ab	DCGIKQESRVGVDAV	1836	1850	Negative
	hCoVHKU1	orf1ab	DDGNKLDKFFVVKRT	4518	4532	Negative
	hCoVHKU1	orf1ab	DDLYVKRYFKGCETF	2052	2066	Negative
	hCoVHKU1	orf1ab	DDMLRHLIKDVDNPV	5052	5066	Negative
	hCoVHKU1	orf1ab	DDNLFIAKYGLEDYA	6754	6768	Negative
	hCoVHKU1	orf1ab	DDVDASLFVDINNLL	2590	2604	Negative
	hCoVHKU1	orf1ab	DEAIKRVRGWVGFDV	6064	6078	Negative
	hCoVHKU1	orf1ab	DGDYVYLPYPDPSRI	5276	5290	Negative
	hCoVHKU1	orf1ab	DGNAAITDYNYYKYN	4898	4912	Negative
	hCoVHKU1	orf1ab	DIGNPKGLACVKDYE	6318	6332	Negative
	hCoVHKU1	orf1ab	DKQVILVSNNKEDFD	1498	1512	Negative
	hCoVHKU1	orf1ab	DLGVLIQNGAKHVQG	2762	2776	Negative
	hCoVHKU1	orf1ab	DNCDFYGWVSGNMMD	368	382	Negative
	hCoVHKU1	orf1ab	DNDLNPFVSDSLVTY	6980	6994	Negative
	hCoVHKU1	orf1ab	DPKKTYLDYIQQGGV	4342	4356	Negative
	hCoVHKU1	orf1ab	DSDVETRFITKSMIS	2718	2732	Negative
	hCoVHKU1	orf1ab	DSSEVKAQSSGVIPE	394	408	Negative
	hCoVHKU1	orf1ab	DTGALEAFRKARNGV	6630	6644	Negative
	hCoVHKU1	orf1ab	DVTKLYLGGMSYYCE	5444	5458	Negative
	hCoVHKU1	orf1ab	DVYVDTFMSHFDVDR	2666	2680	Negative
	hCoVHKU1	orf1ab	DYLLSKMTSLPKDWR	1582	1596	Negative
	hCoVHKU1	orf1ab	DYNVSKDGFFTYICH	7024	7038	Negative
	hCoVHKU1	orf1ab	DYVKDSLFCSSTYGV	6596	6610	Negative
	hCoVHKU1	orf1ab	DYVLANECIERLKLF	5504	5518	Negative
	hCoVHKU1	orf1ab	DYVPLRSATCITRCN	6446	6460	Negative
	hCoVHKU1	orf1ab	DYVSLVKLIVELVIG	2390	2404	Negative
	hCoVHKU1	orf1ab	DYVYLPYPDPSRILG	5278	5292	Negative
	hCoVHKU1	orf1ab	EAVEDTIDGVVEDTI	930	944	Negative
	hCoVHKU1	orf1ab	EFVNMASFVEYEVAK	4018	4032	Negative
	hCoVHKU1	orf1ab	EGFLIGINYLGKSSF	7086	7100	Negative
	hCoVHKU1	orf1ab	EGIVRIVRTRSMTYC	3044	3058	Negative
	hCoVHKU1	orf1ab	EGVQLEKVLDTFVGC	2696	2710	Negative
	hCoVHKU1	orf1ab	EILSTSDLSVAFDKL	3962	3976	Negative
	hCoVHKU1	orf1ab	EIVMCGGCYYVKPGG	5118	5132	Negative
	hCoVHKU1	orf1ab	ELELICDCGIKQESR	1830	1844	Negative
	hCoVHKU1	orf1ab	ELFNKYFKYWGMKYH	4734	4748	Negative
	hCoVHKU1	orf1ab	ELICDCGIKQESRVG	1832	1846	Negative
	hCoVHKU1	orf1ab	ELKRPVNPTDASHYV	2552	2566	Negative
	hCoVHKU1	orf1ab	ELPCAIMNDKVVVKI	6530	6544	Negative
	hCoVHKU1	orf1ab	ELRYMNANGLRPPRN	3884	3898	Negative
	hCoVHKU1	orf1ab	ELSKELKRPVNPTDA	2548	2562	Negative
	hCoVHKU1	orf1ab	ELTCLRYFAKLGREL	6178	6192	Negative
	hCoVHKU1	orf1ab	ELVIGYSLYTVWFYP	2400	2414	Negative
	hCoVHKU1	orf1ab	EMVAYNPDLSQYYCD	1968	1982	Negative
	hCoVHKU1	orf1ab	ENIGTNFPLQIGFST	6086	6100	Negative
	hCoVHKU1	orf1ab	EQIDGKFVTKFSGDK	1320	1334	Negative
	hCoVHKU1	orf1ab	EVEKGVTVDDFVAVV	852	866	Negative
	hCoVHKU1	orf1ab	EVHAEPKGKYSQKAY	200	214	Negative
	hCoVHKU1	orf1ab	EVLLLRHDIQLNNDV	1566	1580	Negative
	hCoVHKU1	orf1ab	EVLTKTAVKSGTAIL	90	104	Negative
	hCoVHKU1	orf1ab	EVSDDYVQDSTVLQA	4000	4014	Negative
	hCoVHKU1	orf1ab	EYAANSSILSLCAFS	4326	4340	Negative
	hCoVHKU1	orf1ab	FAAETQKATEEAFKQ	5518	5532	Negative
	hCoVHKU1	orf1ab	FAERDCYTFKKTVAK	6112	6126	Negative
	hCoVHKU1	orf1ab	FAIEDVEDVISSEAV	918	932	Negative
	hCoVHKU1	orf1ab	FCGRDLFDLFYQFFS	3092	3106	Negative
	hCoVHKU1	orf1ab	FDDILGKVCSEFEVE	840	854	Negative
	hCoVHKU1	orf1ab	FDDNFCAFCTPKKIF	1286	1300	Negative
	hCoVHKU1	orf1ab	FDEAGDEAMASRMYC	902	916	Negative
	hCoVHKU1	orf1ab	FDICNTNRAGIGLYY	4492	4506	Negative
	hCoVHKU1	orf1ab	FDLDSTFDDILGKVC	834	848	Negative
	hCoVHKU1	orf1ab	FDQQQLLAYYNFLTV	1722	1736	Negative
	hCoVHKU1	orf1ab	FDQWYESTFGSVYYH	2906	2920	Negative
	hCoVHKU1	orf1ab	FDVDRKSFNNFVNIA	2676	2690	Negative
	hCoVHKU1	orf1ab	FDVEGAHATRENIGT	6076	6090	Negative
	hCoVHKU1	orf1ab	FEDELAPSDVYQQLA	3618	3632	Negative
	hCoVHKU1	orf1ab	FHQKCLKSIAATRGV	5024	5038	Negative
	hCoVHKU1	orf1ab	FITVEAAIELSKELK	2540	2554	Negative
	hCoVHKU1	orf1ab	FLGTYTWTTILSLAI	3806	3820	Negative
	hCoVHKU1	orf1ab	FNDNCDFYGWVSGNM	366	380	Negative
	hCoVHKU1	orf1ab	FNDVYNDALFVSYGS	1124	1138	Negative
	hCoVHKU1	orf1ab	FPLQIGFSTGVDFVV	6092	6106	Negative
	hCoVHKU1	orf1ab	FQTVKPGNFNQDFYE	4860	4874	Negative
	hCoVHKU1	orf1ab	FSTGVDFVVEATGLF	6098	6112	Negative
	hCoVHKU1	orf1ab	FSVEDAYAEVHAEPK	192	206	Negative
	hCoVHKU1	orf1ab	FTDENYNNLVPTYLK	2740	2754	Negative
	hCoVHKU1	orf1ab	FTEESFYKNMYLKSA	5368	5382	Negative
	hCoVHKU1	orf1ab	GALEAFRKARNGVFI	6632	6646	Negative
	hCoVHKU1	orf1ab	GCFVDDLLKTDSVLL	5294	5308	Negative
	hCoVHKU1	orf1ab	GCHTGTDFTGNFYGP	3504	3518	Negative
	hCoVHKU1	orf1ab	GDGTPHPYCYSDGVM	2998	3012	Negative
	hCoVHKU1	orf1ab	GFIRFPDVISEGIVR	3034	3048	Negative
	hCoVHKU1	orf1ab	GFSFDLNGLDALFFY	1242	1256	Negative
	hCoVHKU1	orf1ab	GGVIRYYDITANGGT	2504	2518	Negative
	hCoVHKU1	orf1ab	GHYDGRTGELPCAIM	6522	6536	Negative
	hCoVHKU1	orf1ab	GIKPVLFVDQYGCDY	222	236	Negative
	hCoVHKU1	orf1ab	GIKQESRVGVDAVMH	1838	1852	Negative
	hCoVHKU1	orf1ab	GINKQLTDISVDSNW	4178	4192	Negative
	hCoVHKU1	orf1ab	GIVKMVSPTSKIEPC	3336	3350	Negative
	hCoVHKU1	orf1ab	GKFVQVPLGIKDPIL	4414	4428	Negative
	hCoVHKU1	orf1ab	GKLADCLQAYGHYSL	238	252	Negative
	hCoVHKU1	orf1ab	GKTVLGEYVFDKSEL	5576	5590	Negative
	hCoVHKU1	orf1ab	GLACVKDYEFKFYDA	6324	6338	Negative
	hCoVHKU1	orf1ab	GLAVYYYTARVVYTA	5678	5692	Negative
	hCoVHKU1	orf1ab	GLCPSTGQAMESVGF	38	52	Negative
	hCoVHKU1	orf1ab	GLFRRKKKSNLLIQE	6790	6804	Negative
	hCoVHKU1	orf1ab	GLGFKWAPEFRWLLP	8	22	Negative
	hCoVHKU1	orf1ab	GLIPRSYYLIQSGIF	554	568	Negative
	hCoVHKU1	orf1ab	GLKLKLTFNKQEASV	2812	2826	Negative
	hCoVHKU1	orf1ab	GLKYTKIMKDDGNCV	4258	4272	Negative
	hCoVHKU1	orf1ab	GLQLFTTWLPDLFML	2420	2434	Negative
	hCoVHKU1	orf1ab	GLRPPRNSFEAILLN	3892	3906	Negative
	hCoVHKU1	orf1ab	GLSTDVQLRAFDICN	4482	4496	Negative
	hCoVHKU1	orf1ab	GLVTICDFYSKLGVG	2334	2348	Negative
	hCoVHKU1	orf1ab	GLWIPIIKSSVKSYD	446	460	Negative
	hCoVHKU1	orf1ab	GLWSPTITHTNCWLR	1150	1164	Negative
	hCoVHKU1	orf1ab	GLYKQSCTGSPYIDD	5476	5490	Negative
	hCoVHKU1	orf1ab	GMIKTSKYGLGFKWA	1	14	Negative
	hCoVHKU1	orf1ab	GMSFSMSSFELPQLY	1342	1356	Negative
	hCoVHKU1	orf1ab	GRDLFDLFYQFFSSL	3094	3108	Negative
	hCoVHKU1	orf1ab	GRDTGALEAFRKARN	6628	6642	Negative
	hCoVHKU1	orf1ab	GSCTFEDELAPSDVY	3614	3628	Negative
	hCoVHKU1	orf1ab	GTDFTGNFYGPYRDA	3508	3522	Negative
	hCoVHKU1	orf1ab	GTGMAITIKPEATIN	4370	4384	Negative
	hCoVHKU1	orf1ab	GVAESVIVEDDVIEN	738	752	Negative
	hCoVHKU1	orf1ab	GVATEYAANSSILSL	4322	4336	Negative
	hCoVHKU1	orf1ab	GVDAVMHFGTLAKTD	1846	1860	Negative
	hCoVHKU1	orf1ab	GVGFTSHFCNGSFIC	2346	2360	Negative
	hCoVHKU1	orf1ab	GVKTVKYFECPNSIY	1606	1620	Negative
	hCoVHKU1	orf1ab	GVLIQNGAKHVQGNV	2764	2778	Negative
	hCoVHKU1	orf1ab	GVLTLDNQDLYGQWY	4660	4674	Negative
	hCoVHKU1	orf1ab	GVMKNASLYTSLVPH	3010	3024	Negative
	hCoVHKU1	orf1ab	GVNFKSISLTVGEVF	1660	1674	Negative
	hCoVHKU1	orf1ab	GVPFVVSIGYHYKEL	4790	4804	Negative
	hCoVHKU1	orf1ab	GVSIETLLAAIKRLY	3590	3604	Negative
	hCoVHKU1	orf1ab	GVSILSTMTGRMFHQ	5012	5026	Negative
	hCoVHKU1	orf1ab	GVTLCVLCFVSFMML	3680	3694	Negative
	hCoVHKU1	orf1ab	GVTVDDFVAVVCDAI	856	870	Negative
	hCoVHKU1	orf1ab	GVVGCKSIVKETALI	466	480	Negative
	hCoVHKU1	orf1ab	GVVLSNLLYILFFVS	2838	2852	Negative
	hCoVHKU1	orf1ab	GVYNYKISVQELRYM	3874	3888	Negative
	hCoVHKU1	orf1ab	GVYTNFKLVGHDICA	2004	2018	Negative
	hCoVHKU1	orf1ab	GWDDMLRHLIKDVDN	5050	5064	Negative
	hCoVHKU1	orf1ab	HDICAQLNDKLGFNV	2014	2028	Negative
	hCoVHKU1	orf1ab	HFKFDEPSDATDFIR	1802	1816	Negative
	hCoVHKU1	orf1ab	HLPAYASFKVIDNGV	2874	2888	Negative
	hCoVHKU1	orf1ab	HNSMDCPIVVAVMDE	2920	2934	Negative
	hCoVHKU1	orf1ab	HTGTDFTGNFYGPYR	3506	3520	Negative
	hCoVHKU1	orf1ab	HTRYSLANSNGFIRF	3024	3038	Negative
	hCoVHKU1	orf1ab	HVASASALLDLRTCC	4834	4848	Negative
	hCoVHKU1	orf1ab	HVLWLFSYCRKIGVN	3226	3240	Negative
	hCoVHKU1	orf1ab	HYVVTDIKQVGCMMR	2564	2578	Negative
	hCoVHKU1	orf1ab	ICDCGIKQESRVGVD	1834	1848	Negative
	hCoVHKU1	orf1ab	IEDLSIRNLQKRLYS	5168	5182	Negative
	hCoVHKU1	orf1ab	IFADTLVEVGLVGVL	4648	4662	Negative
	hCoVHKU1	orf1ab	IGFSTGVDFVVEATG	6096	6110	Negative
	hCoVHKU1	orf1ab	IGTNFPLQIGFSTGV	6088	6102	Negative
	hCoVHKU1	orf1ab	IIVNDENSSIKVVKS	2142	2156	Negative
	hCoVHKU1	orf1ab	IKSSVKSYDDLVYSG	452	466	Negative
	hCoVHKU1	orf1ab	ILGSCTFEDELAPSD	3612	3626	Negative
	hCoVHKU1	orf1ab	ILTTPFSLKGGVVLS	2828	2842	Negative
	hCoVHKU1	orf1ab	IMSGRMSLTVVSYQM	3402	3416	Negative
	hCoVHKU1	orf1ab	INGVKTVKYFECPNS	1604	1618	Negative
	hCoVHKU1	orf1ab	IVEDDVIENVKSSLS	744	758	Negative
	hCoVHKU1	orf1ab	IVGGVIRYYDITANG	2502	2516	Negative
	hCoVHKU1	orf1ab	IVPFGFMPSYVHKWF	154	168	Negative
	hCoVHKU1	orf1ab	IVTGDNDDQIVVTGD	1090	1104	Negative
	hCoVHKU1	orf1ab	KCGNLEQNHILGVNN	492	506	Negative
	hCoVHKU1	orf1ab	KCSDFYADKILYQYE	1692	1706	Negative
	hCoVHKU1	orf1ab	KFDEPSDATDFIRVV	1804	1818	Negative
	hCoVHKU1	orf1ab	KFSKETAAMVKSKGV	1408	1422	Negative
	hCoVHKU1	orf1ab	KIGVNVCSDSTFEET	3236	3250	Negative
	hCoVHKU1	orf1ab	KLELFNKYFKYWGMK	4732	4746	Negative
	hCoVHKU1	orf1ab	KLGVGFTSHFCNGSF	2344	2358	Negative
	hCoVHKU1	orf1ab	KQLLFVLEVVYKYFE	4920	4934	Negative
	hCoVHKU1	orf1ab	KVCSEFEVEKGVTVD	846	860	Negative
	hCoVHKU1	orf1ab	KVGELKVEFWFAMRK	6672	6686	Negative
	hCoVHKU1	orf1ab	KYGLGFKWAPEFRWL	6	20	Negative
	hCoVHKU1	orf1ab	LDGLIPRSYYLIQSG	552	566	Negative
	hCoVHKU1	orf1ab	LEFTDENYNNLVPTY	2738	2752	Negative
	hCoVHKU1	orf1ab	LIGLQLFTTWLPDLF	2418	2432	Negative
	hCoVHKU1	orf1ab	LKFIENLNILFDGRD	6616	6630	Negative
	hCoVHKU1	orf1ab	LLVDKKLITTACNGI	2644	2658	Negative
	hCoVHKU1	orf1ab	LMGFKLDLTLDGYSK	6044	6058	Negative
	hCoVHKU1	orf1ab	LQIGFSTGVDFVVEA	6094	6108	Negative
	hCoVHKU1	orf1ab	LRTCCFSVAAITSGI	4844	4858	Negative
	hCoVHKU1	orf1ab	LSMIKGPQRADLNGV	6654	6668	Negative
	hCoVHKU1	orf1ab	LTDCLYLKNLTQTFT	1942	1956	Negative
	hCoVHKU1	orf1ab	LTGDSVKFVYMHQLE	3486	3500	Negative
	hCoVHKU1	orf1ab	LVGVLTLDNQDLYGQ	4658	4672	Negative
	hCoVHKU1	orf1ab	MASFVEYEVAKKNLA	4022	4036	Negative
	hCoVHKU1	orf1ab	MDDFSIKSIYNVDLC	338	352	Negative
	hCoVHKU1	orf1ab	MFDVYVDTFMSHFDV	2664	2678	Negative
	hCoVHKU1	orf1ab	MHQLELSTGCHTGTD	3496	3510	Negative
	hCoVHKU1	orf1ab	MIKGPQRADLNGVIV	6656	6670	Negative
	hCoVHKU1	orf1ab	MTGVSIETLLAAIKR	3588	3602	Negative
	hCoVHKU1	orf1ab	MVDIKQLLFVLEVVY	4916	4930	Negative
	hCoVHKU1	orf1ab	NCSVRVKCSTIVGGV	2492	2506	Negative
	hCoVHKU1	orf1ab	NEYYEFLCKHFSMMI	5196	5210	Negative
	hCoVHKU1	orf1ab	NNFVNIAHASLREGV	2684	2698	Negative
	hCoVHKU1	orf1ab	NSSIKVVKSLSLVDV	2148	2162	Negative
	hCoVHKU1	orf1ab	NTFITVEAAIELSKE	2538	2552	Negative
	hCoVHKU1	orf1ab	PAYASFKVIDNGVVR	2876	2890	Negative
	hCoVHKU1	orf1ab	PIIKSSVKSYDDLVY	450	464	Negative
	hCoVHKU1	orf1ab	PILLVDKKLITTACN	2642	2656	Negative
	hCoVHKU1	orf1ab	PKGLACVKDYEFKFY	6322	6336	Negative
	hCoVHKU1	orf1ab	PMGVYNYKISVQELR	3872	3886	Negative
	hCoVHKU1	orf1ab	PVAKSVKQLFYVYDV	6340	6354	Negative
	hCoVHKU1	orf1ab	PVWNSAVFISPYNSQ	5888	5902	Negative
	hCoVHKU1	orf1ab	PYNSQNYVAKRVLGV	5898	5912	Negative
	hCoVHKU1	orf1ab	PYTPKYTFGNVKPGE	3430	3444	Negative
	hCoVHKU1	orf1ab	QAGVATEYAANSSIL	4320	4334	Negative
	hCoVHKU1	orf1ab	QEIVSDREVILCWET	5540	5554	Negative
	hCoVHKU1	orf1ab	QGRQILGSCTFEDEL	3608	3622	Negative
	hCoVHKU1	orf1ab	QIVVTGDDVDDIESI	1098	1112	Negative
	hCoVHKU1	orf1ab	QPTEDVVDGDVVIRE	300	314	Negative
	hCoVHKU1	orf1ab	QVDYVPLRSATCITR	6444	6458	Negative
	hCoVHKU1	orf1ab	RAFDICNTNRAGIGL	4490	4504	Negative
	hCoVHKU1	orf1ab	RHVICSSSNMNEPDY	3374	3388	Negative
	hCoVHKU1	orf1ab	RQILGSCTFEDELAP	3610	3624	Negative
	hCoVHKU1	orf1ab	RVLFDYVSLVKLIVE	2386	2400	Negative
	hCoVHKU1	orf1ab	SAKNRARTVAGVSIL	5002	5016	Negative
	hCoVHKU1	orf1ab	SFKSENRYSVLSVDS	2090	2104	Negative
	hCoVHKU1	orf1ab	SFKVIDNGVVRDISV	2880	2894	Negative
	hCoVHKU1	orf1ab	SFVEYEVAKKNLADA	4024	4038	Negative
	hCoVHKU1	orf1ab	SGKMDTAAYREAACS	3288	3302	Negative
	hCoVHKU1	orf1ab	SIGYHYKELGVVMNL	4796	4810	Negative
	hCoVHKU1	orf1ab	SKELKRPVNPTDASH	2550	2564	Negative
	hCoVHKU1	orf1ab	SKGLFKEGSTVDLKH	4878	4892	Negative
	hCoVHKU1	orf1ab	SKMTSLPKDWRLINK	1586	1600	Negative
	hCoVHKU1	orf1ab	SKQVDYVPLRSATCI	6442	6456	Negative
	hCoVHKU1	orf1ab	SKTKRFIKETIYWIL	3638	3652	Negative
	hCoVHKU1	orf1ab	SLFDDNFCAFCTPKK	1284	1298	Negative
	hCoVHKU1	orf1ab	SNGFIRFPDVISEGI	3032	3046	Negative
	hCoVHKU1	orf1ab	SRVLSSFEPRSDLER	6734	6748	Negative
	hCoVHKU1	orf1ab	SSEGFLIGINYLGKS	7084	7098	Negative
	hCoVHKU1	orf1ab	SSVETETYFKVNGLW	1138	1152	Negative
	hCoVHKU1	orf1ab	SSVKSYDDLVYSGVV	454	468	Negative
	hCoVHKU1	orf1ab	STGCHTGTDFTGNFY	3502	3516	Negative
	hCoVHKU1	orf1ab	STGQAMESVGFVYDN	42	56	Negative
	hCoVHKU1	orf1ab	SVMESQISTKEVKLK	2116	2130	Negative
	hCoVHKU1	orf1ab	SVRVKCSTIVGGVIR	2494	2508	Negative
	hCoVHKU1	orf1ab	SVWHIQTVQDADGIN	4166	4180	Negative
	hCoVHKU1	orf1ab	SYKTKRYVVHHLSMT	126	140	Negative
	hCoVHKU1	orf1ab	TEVDDYVLANECIER	5500	5514	Negative
	hCoVHKU1	orf1ab	TFGLVTICDFYSKLG	2332	2346	Negative
	hCoVHKU1	orf1ab	TFTSMLTNYFLDDVE	1954	1968	Negative
	hCoVHKU1	orf1ab	TLVEVGLVGVLTLDN	4652	4666	Negative
	hCoVHKU1	orf1ab	TNFPLQIGFSTGVDF	6090	6104	Negative
	hCoVHKU1	orf1ab	TNMYKEARINDKKSK	4082	4096	Negative
	hCoVHKU1	orf1ab	TNVNASSSEGFLIGI	7078	7092	Negative
	hCoVHKU1	orf1ab	TYAAIDFVQYEVDRR	2372	2386	Negative
	hCoVHKU1	orf1ab	VDGLKYTKIMKDDGN	4256	4270	Negative
	hCoVHKU1	orf1ab	VDGVNFKSISLTVGE	1658	1672	Negative
	hCoVHKU1	orf1ab	VEDAYAEVHAEPKGK	194	208	Negative
	hCoVHKU1	orf1ab	VEGAHATRENIGTNF	6078	6092	Negative
	hCoVHKU1	orf1ab	VETETYFKVNGLWSP	1140	1154	Negative
	hCoVHKU1	orf1ab	VIANHVLWLFSYCRK	3222	3236	Negative
	hCoVHKU1	orf1ab	VILSTCDGLKFTEES	5358	5372	Negative
	hCoVHKU1	orf1ab	VIMHLQWIVMYGAIM	3196	3210	Negative
	hCoVHKU1	orf1ab	VIVNNYDKSAGYPFN	4946	4960	Negative
	hCoVHKU1	orf1ab	VIVNPANGHMLHGGG	1382	1396	Negative
	hCoVHKU1	orf1ab	VLHNEILSTSDLSVA	3958	3972	Negative
	hCoVHKU1	orf1ab	VNASSSEGFLIGINY	7080	7094	Negative
	hCoVHKU1	orf1ab	VNGLWSPTITHTNCW	1148	1162	Negative
	hCoVHKU1	orf1ab	VPILTTPFSLKGGVV	2826	2840	Negative
	hCoVHKU1	orf1ab	VTICDFYSKLGVGFT	2336	2350	Negative
	hCoVHKU1	orf1ab	VVSIGYHYKELGVVM	4794	4808	Negative
	hCoVHKU1	orf1ab	VVYLFDEAGDEAMAS	898	912	Negative
	hCoVHKU1	orf1ab	WIPIIKSSVKSYDDL	448	462	Negative
	hCoVHKU1	orf1ab	WTIFMYINTHMIGVT	3668	3682	Negative
	hCoVHKU1	orf1ab	YAFASDSVQCYTPHI	2960	2974	Negative
	hCoVHKU1	orf1ab	YASFKVIDNGVVRDI	2878	2892	Negative
	hCoVHKU1	orf1ab	YCRARVEHPDVDGIC	4396	4410	Negative
	hCoVHKU1	orf1ab	YGLEDYAFDHIVYGS	6762	6776	Negative
	hCoVHKU1	orf1ab	YGSMTLNGLWLDDKV	3356	3370	Negative
	hCoVHKU1	orf1ab	YLFDEAGDEAMASRM	900	914	Negative
	hCoVHKU1	orf1ab	YLGKSSFEIDGNVMH	7094	7108	Negative
	hCoVHKU1	orf1ab	YMGFQGRQILGSCTF	3604	3618	Negative
	hCoVHKU1	orf1ab	YNLVNVGHYDGRTGE	6516	6530	Negative
	hCoVHKU1	orf1ab	YREAACSQLAKAMET	3296	3310	Negative
	hCoVHKU1	orf1ab	YTNFKLVGHDICAQL	2006	2020	Negative
	hCoVHKU1	orf1ab	YTQLCQYLNTTTLAV	6930	6944	Negative
	hCoVHKU1	orf1ab	YTTEIASKFTFNLFC	2254	2268	Negative
	hCoVHKU1	orf1ab	YVVHHLSMTTSTTNF	132	146	Negative
	hCoVHKU1	orf1ab	AAEELASPMKSDEGG	24	38	Overlapping
	hCoVHKU1	orf1ab	AEEYCNYLESYNIVT	6470	6484	Overlapping
	hCoVHKU1	orf1ab	AVDDKYKVNENLAVN	6014	6028	Overlapping
	hCoVHKU1	orf1ab	CGVVAEHDFFTFDID	4550	4564	Overlapping
	hCoVHKU1	orf1ab	CTFAIEDVEDVISSE	916	930	Overlapping
	hCoVHKU1	orf1ab	DDEDVVTGDNDDEDV	946	960	Overlapping
	hCoVHKU1	orf1ab	DDEDVVTGDNNDEEI	1076	1090	Overlapping
	hCoVHKU1	orf1ab	DDLLKTDSVLLIERF	5298	5312	Overlapping
	hCoVHKU1	orf1ab	DDLVYSGVVGCKSIV	460	474	Overlapping
	hCoVHKU1	orf1ab	DDQIVVTGDDVDDIE	1096	1110	Overlapping
	hCoVHKU1	orf1ab	DDVDDIESIYDFDTY	1104	1118	Overlapping
	hCoVHKU1	orf1ab	DDYDFSVEDAYAEVH	188	202	Overlapping
	hCoVHKU1	orf1ab	DELAPSDVYQQLAGV	3620	3634	Overlapping
	hCoVHKU1	orf1ab	DENYNNLVPTYLKSD	2742	2756	Overlapping
	hCoVHKU1	orf1ab	DEVSMLTNYELSVIN	5758	5772	Overlapping
	hCoVHKU1	orf1ab	DGIDVTKLKCSDFYA	1684	1698	Overlapping
	hCoVHKU1	orf1ab	DGLESKQVDYVPLRS	6438	6452	Overlapping
	hCoVHKU1	orf1ab	DGLKFTEESFYKNMY	5364	5378	Overlapping
	hCoVHKU1	orf1ab	DGQRVYDDVDASLFV	2584	2598	Overlapping
	hCoVHKU1	orf1ab	DIESIYDFDTYKALL	1108	1122	Overlapping
	hCoVHKU1	orf1ab	DMLDTYAAIDFVQYE	2368	2382	Overlapping
	hCoVHKU1	orf1ab	DNDDEDVVTGDNDDE	954	968	Overlapping
	hCoVHKU1	orf1ab	DNDDEDVVTGDNNDE	1074	1088	Overlapping
	hCoVHKU1	orf1ab	DNDDQIVVTGDDVDD	1094	1108	Overlapping
	hCoVHKU1	orf1ab	DNNDEEIVTGDNDDQ	1084	1098	Overlapping
	hCoVHKU1	orf1ab	DTIDGVVEDTINDDE	934	948	Overlapping
	hCoVHKU1	orf1ab	DTINDDEDVVTGDND	942	956	Overlapping
	hCoVHKU1	orf1ab	DVEDVISSEAVEDTI	922	936	Overlapping
	hCoVHKU1	orf1ab	DVEMVAYNPDLSQYY	1966	1980	Overlapping
	hCoVHKU1	orf1ab	DWYDFVENPDIINIY	4618	4632	Overlapping
	hCoVHKU1	orf1ab	DYAFDHIVYGSFNHK	6766	6780	Overlapping
	hCoVHKU1	orf1ab	DYVDYTFVNEYYEFL	5188	5202	Overlapping
	hCoVHKU1	orf1ab	DYVIYSQTAETAHSV	5926	5940	Overlapping
	hCoVHKU1	orf1ab	DYVQDSTVLQALQSE	4004	4018	Overlapping
	hCoVHKU1	orf1ab	EAACSQLAKAMETFN	3298	3312	Overlapping
	hCoVHKU1	orf1ab	EAAIELSKELKRPVN	2544	2558	Overlapping
	hCoVHKU1	orf1ab	EAFKQSYASATIQEI	5528	5542	Overlapping
	hCoVHKU1	orf1ab	EAGDEAMASRMYCTF	904	918	Overlapping
	hCoVHKU1	orf1ab	EALSFEEQNEIYAYT	4970	4984	Overlapping
	hCoVHKU1	orf1ab	EAMASRMYCTFAIED	908	922	Overlapping
	hCoVHKU1	orf1ab	EATINQDSYGGASVC	4380	4394	Overlapping
	hCoVHKU1	orf1ab	EAVEDTIDGVVEDTI	930	944	Overlapping
	hCoVHKU1	orf1ab	EAWYEFRAGRPHRLV	1780	1794	Overlapping
	hCoVHKU1	orf1ab	ECIERLKLFAAETQK	5510	5524	Overlapping
	hCoVHKU1	orf1ab	ECPNSIYICSQGKDF	1614	1628	Overlapping
	hCoVHKU1	orf1ab	ECVTVDVLKDMPVLK	684	698	Overlapping
	hCoVHKU1	orf1ab	EDDVIENVKSSLSSY	746	760	Overlapping
	hCoVHKU1	orf1ab	EDFLGWIVPFGFMPS	148	162	Overlapping
	hCoVHKU1	orf1ab	EDFNVWAMANGFSQV	3562	3576	Overlapping
	hCoVHKU1	orf1ab	EDIGSTMFNVPTKVL	2934	2948	Overlapping
	hCoVHKU1	orf1ab	EDLHVVEVLTKTAVK	84	98	Overlapping
	hCoVHKU1	orf1ab	EDVISSEAVEDTIDG	924	938	Overlapping
	hCoVHKU1	orf1ab	EDVVTGDNDDEDVVT	948	962	Overlapping
	hCoVHKU1	orf1ab	EDVVTGDNNDEEIVT	1078	1092	Overlapping
	hCoVHKU1	orf1ab	EEDVLLFITAFLGTY	3796	3810	Overlapping
	hCoVHKU1	orf1ab	EEIVTGDNDDQIVVT	1088	1102	Overlapping
	hCoVHKU1	orf1ab	EELASPMKSDEGGLC	26	40	Overlapping
	hCoVHKU1	orf1ab	EESDLIISNFKFDDY	176	190	Overlapping
	hCoVHKU1	orf1ab	EESFYKNMYLKSAVM	5370	5384	Overlapping
	hCoVHKU1	orf1ab	EETSLTTFMITKDSY	3248	3262	Overlapping
	hCoVHKU1	orf1ab	EEYQKVFRVYLEYIK	5328	5342	Overlapping
	hCoVHKU1	orf1ab	EFCCSHGDRFYRLAN	5096	5110	Overlapping
	hCoVHKU1	orf1ab	EFCSQHTMLVKIDGD	5264	5278	Overlapping
	hCoVHKU1	orf1ab	EFEVEKGVTVDDFVA	850	864	Overlapping
	hCoVHKU1	orf1ab	EFKFYDAFPVAKSVK	6332	6346	Overlapping
	hCoVHKU1	orf1ab	EFLCKHFSMMILSDD	5200	5214	Overlapping
	hCoVHKU1	orf1ab	EFLQYDSSIHSYFIT	6804	6818	Overlapping
	hCoVHKU1	orf1ab	EFRAGRPHRLVALVL	1784	1798	Overlapping
	hCoVHKU1	orf1ab	EFRWLLPDAAEELAS	16	30	Overlapping
	hCoVHKU1	orf1ab	EFVKSKGLFKEGSTV	4874	4888	Overlapping
	hCoVHKU1	orf1ab	EFVNMASFVEYEVAK	4018	4032	Overlapping
	hCoVHKU1	orf1ab	EFYGFLKWLFIYVFS	2228	2242	Overlapping
	hCoVHKU1	orf1ab	EGFLIGINYLGKSSF	7086	7100	Overlapping
	hCoVHKU1	orf1ab	EGGLCPSTGQAMESV	36	50	Overlapping
	hCoVHKU1	orf1ab	EGICFNFNSSWVLNN	3068	3082	Overlapping
	hCoVHKU1	orf1ab	EGIVRIVRTRSMTYC	3044	3058	Overlapping
	hCoVHKU1	orf1ab	EGSTVDLKHFFFTQD	4884	4898	Overlapping
	hCoVHKU1	orf1ab	EGVQLEKVLDTFVGC	2696	2710	Overlapping
	hCoVHKU1	orf1ab	EHPDVDGICKLRGKF	4402	4416	Overlapping
	hCoVHKU1	orf1ab	EILSTSDLSVAFDKL	3962	3976	Overlapping
	hCoVHKU1	orf1ab	EIYDGGCIPASQVIV	4934	4948	Overlapping
	hCoVHKU1	orf1ab	EKGVTVDDFVAVVCD	854	868	Overlapping
	hCoVHKU1	orf1ab	EKICIIDNMYMGKCG	770	784	Overlapping
	hCoVHKU1	orf1ab	EKTYYELTKSCGVVA	4540	4554	Overlapping
	hCoVHKU1	orf1ab	ELELICDCGIKQESR	1830	1844	Overlapping
	hCoVHKU1	orf1ab	ELFNKYFKYWGMKYH	4734	4748	Overlapping
	hCoVHKU1	orf1ab	ELICDCGIKQESRVG	1832	1846	Overlapping
	hCoVHKU1	orf1ab	ELKRPVNPTDASHYV	2552	2566	Overlapping
	hCoVHKU1	orf1ab	ELPCAIMNDKVVVKI	6530	6544	Overlapping
	hCoVHKU1	orf1ab	ELRYMNANGLRPPRN	3884	3898	Overlapping
	hCoVHKU1	orf1ab	ELSKELKRPVNPTDA	2548	2562	Overlapping
	hCoVHKU1	orf1ab	ELTCLRYFAKLGREL	6178	6192	Overlapping
	hCoVHKU1	orf1ab	ELVIGYSLYTVWFYP	2400	2414	Overlapping
	hCoVHKU1	orf1ab	EMVAYNPDLSQYYCD	1968	1982	Overlapping
	hCoVHKU1	orf1ab	ENEEYQKVFRVYLEY	5326	5340	Overlapping
	hCoVHKU1	orf1ab	ENHKPHYSFKLVMNG	5458	5472	Overlapping
	hCoVHKU1	orf1ab	ENLNILFDGRDTGAL	6620	6634	Overlapping
	hCoVHKU1	orf1ab	ENLSLADISAVQSSF	1706	1720	Overlapping
	hCoVHKU1	orf1ab	ENPDIINIYKKLGPI	4624	4638	Overlapping
	hCoVHKU1	orf1ab	ENPVLFTNSTDTVNH	408	422	Overlapping
	hCoVHKU1	orf1ab	ENVIYNLVNVGHYDG	6512	6526	Overlapping
	hCoVHKU1	orf1ab	ENVVYLFDEAGDEAM	896	910	Overlapping
	hCoVHKU1	orf1ab	EPCIVSVTYGSMTLN	3348	3362	Overlapping
	hCoVHKU1	orf1ab	EPKGKYSQKAYALLR	204	218	Overlapping
	hCoVHKU1	orf1ab	EPRHFNSITKIMCCL	5802	5816	Overlapping
	hCoVHKU1	orf1ab	EPVHLLSADAIVLKL	314	328	Overlapping
	hCoVHKU1	orf1ab	EQNEIYAYTKRNVLP	4976	4990	Overlapping
	hCoVHKU1	orf1ab	EQQIYFFEGVAESVI	730	744	Overlapping
	hCoVHKU1	orf1ab	ERDCYTFKKTVAKAP	6114	6128	Overlapping
	hCoVHKU1	orf1ab	ERDKAVARKLERMAD	4064	4078	Overlapping
	hCoVHKU1	orf1ab	ERFVSLAIDAYPLVH	5310	5324	Overlapping
	hCoVHKU1	orf1ab	ERMADLALTNMYKEA	4074	4088	Overlapping
	hCoVHKU1	orf1ab	ERVSLWNYGKPINLP	6906	6920	Overlapping
	hCoVHKU1	orf1ab	ESDADRANFLNAVVF	2620	2634	Overlapping
	hCoVHKU1	orf1ab	ESIYDFDTYKALLVF	1110	1124	Overlapping
	hCoVHKU1	orf1ab	ESQGNVVTSVMESQI	2108	2122	Overlapping
	hCoVHKU1	orf1ab	ESRVGVDAVMHFGTL	1842	1856	Overlapping
	hCoVHKU1	orf1ab	ESVGFVYDNHVKIDC	48	62	Overlapping
	hCoVHKU1	orf1ab	ESYNIVTTAGFTFWV	6478	6492	Overlapping
	hCoVHKU1	orf1ab	ETAAMVKSKGVCQVG	1412	1426	Overlapping
	hCoVHKU1	orf1ab	ETALITHALYLDYVQ	476	490	Overlapping
	hCoVHKU1	orf1ab	ETFGKPVIWFCHDEA	2064	2078	Overlapping
	hCoVHKU1	orf1ab	ETFTVLAAYNGRPQG	3444	3458	Overlapping
	hCoVHKU1	orf1ab	ETIYWILISTFLFSC	3646	3660	Overlapping
	hCoVHKU1	orf1ab	ETLLAAIKRLYMGFQ	3594	3608	Overlapping
	hCoVHKU1	orf1ab	ETRFITKSMISAVAA	2722	2736	Overlapping
	hCoVHKU1	orf1ab	EVAPGSAVLRQWLPS	6960	6974	Overlapping
	hCoVHKU1	orf1ab	EVDRRVLFDYVSLVK	2382	2396	Overlapping
	hCoVHKU1	orf1ab	EVEKGVTVDDFVAVV	852	866	Overlapping
	hCoVHKU1	orf1ab	EVFGKILGNVFCDGI	1672	1686	Overlapping
	hCoVHKU1	orf1ab	EVHAEPKGKYSQKAY	200	214	Overlapping
	hCoVHKU1	orf1ab	EVKLKGVRKTVKIED	2126	2140	Overlapping
	hCoVHKU1	orf1ab	EVLLLRHDIQLNNDV	1566	1580	Overlapping
	hCoVHKU1	orf1ab	EVLTKTAVKSGTAIL	90	104	Overlapping
	hCoVHKU1	orf1ab	EVSDDYVQDSTVLQA	4000	4014	Overlapping
	hCoVHKU1	orf1ab	EYAEEGICFNFNSSW	3064	3078	Overlapping
	hCoVHKU1	orf1ab	EYCNYLESYNIVTTA	6472	6486	Overlapping
	hCoVHKU1	orf1ab	EYDYVIYSQTAETAH	5924	5938	Overlapping
	hCoVHKU1	orf1ab	EYKVTVWPVATGDVV	2034	2048	Overlapping
	hCoVHKU1	orf1ab	EYPIISNEVSINTSC	6282	6296	Overlapping
	hCoVHKU1	orf1ab	EYVFDKSELTNGVYY	5582	5596	Overlapping
	hCoVHKU1	orf1ab	FAIEDVEDVISSEAV	918	932	Overlapping
	hCoVHKU1	orf1ab	FEDELAPSDVYQQLA	3618	3632	Overlapping
	hCoVHKU1	orf1ab	FEEQNEIYAYTKRNV	4974	4988	Overlapping
	hCoVHKU1	orf1ab	FEPRSDLERDFIDMD	6740	6754	Overlapping
	hCoVHKU1	orf1ab	FGKILGNVFCDGIDV	1674	1688	Overlapping
	hCoVHKU1	orf1ab	FLNKLNENVVYLFDE	890	904	Overlapping
	hCoVHKU1	orf1ab	FVDDLLKTDSVLLIE	5296	5310	Overlapping
	hCoVHKU1	orf1ab	FYDRDGQRVYDDVDA	2580	2594	Overlapping
	hCoVHKU1	orf1ab	GCETFGKPVIWFCHD	2062	2076	Overlapping
	hCoVHKU1	orf1ab	GFDMLDTYAAIDFVQ	2366	2380	Overlapping
	hCoVHKU1	orf1ab	GIKDPILYVLTHDVC	4422	4436	Overlapping
	hCoVHKU1	orf1ab	GKSSFEIDGNVMHAN	7096	7110	Overlapping
	hCoVHKU1	orf1ab	GLFRSYKTKRYVVHH	122	136	Overlapping
	hCoVHKU1	orf1ab	GMAITIKPEATINQD	4372	4386	Overlapping
	hCoVHKU1	orf1ab	GMKYHPNTVDCDNDR	4744	4758	Overlapping
	hCoVHKU1	orf1ab	GMSYYCENHKPHYSF	5452	5466	Overlapping
	hCoVHKU1	orf1ab	GMVFGLYKQSCTGSP	5472	5486	Overlapping
	hCoVHKU1	orf1ab	GPLVRQIFVDGVPFV	4780	4794	Overlapping
	hCoVHKU1	orf1ab	GTPHPYCYSDGVMKN	3000	3014	Overlapping
	hCoVHKU1	orf1ab	GVIPENPVLFTNSTD	404	418	Overlapping
	hCoVHKU1	orf1ab	GVNVCSDSTFEETSL	3238	3252	Overlapping
	hCoVHKU1	orf1ab	GVPVIEVSQIQSKLT	3914	3928	Overlapping
	hCoVHKU1	orf1ab	GVVEDTINDDEDVVT	938	952	Overlapping
	hCoVHKU1	orf1ab	ICELELICDCGIKQE	1828	1842	Overlapping
	hCoVHKU1	orf1ab	IDGVVEDTINDDEDV	936	950	Overlapping
	hCoVHKU1	orf1ab	IEDAIIVNDENSSIK	2138	2152	Overlapping
	hCoVHKU1	orf1ab	IEDVEDVISSEAVED	920	934	Overlapping
	hCoVHKU1	orf1ab	INDDEDVVTGDNDDE	944	958	Overlapping
	hCoVHKU1	orf1ab	ISEGIVRIVRTRSMT	3042	3056	Overlapping
	hCoVHKU1	orf1ab	ISNFKFDDYDFSVED	182	196	Overlapping
	hCoVHKU1	orf1ab	KFDDYDFSVEDAYAE	186	200	Overlapping
	hCoVHKU1	orf1ab	LAKAMETFNHNNGND	3304	3318	Overlapping
	hCoVHKU1	orf1ab	LNENVVYLFDEAGDE	894	908	Overlapping
	hCoVHKU1	orf1ab	LVDNDLNPFVSDSLV	6978	6992	Overlapping
	hCoVHKU1	orf1ab	LVLDALASMTGVSIE	3580	3594	Overlapping
	hCoVHKU1	orf1ab	LVTDIVVVDEVSMLT	5750	5764	Overlapping
	hCoVHKU1	orf1ab	METFNHNNGNDVLYQ	3308	3322	Overlapping
	hCoVHKU1	orf1ab	NDEEIVTGDNDDQIV	1086	1100	Overlapping
	hCoVHKU1	orf1ab	NDVRDYLLSKMTSLP	1578	1592	Overlapping
	hCoVHKU1	orf1ab	NEPDYSALLCRVTLG	3384	3398	Overlapping
	hCoVHKU1	orf1ab	NFKFDDYDFSVEDAY	184	198	Overlapping
	hCoVHKU1	orf1ab	NLADAKNSGSVNQQQ	4034	4048	Overlapping
	hCoVHKU1	orf1ab	NLEEDVLLFITAFLG	3794	3808	Overlapping
	hCoVHKU1	orf1ab	NNGNDVLYQPPTASV	3314	3328	Overlapping
	hCoVHKU1	orf1ab	NNKEDFDIIQKCQIT	1506	1520	Overlapping
	hCoVHKU1	orf1ab	NSFEAILLNLKLLGI	3898	3912	Overlapping
	hCoVHKU1	orf1ab	PDDVVAANMFMGVGV	1898	1912	Overlapping
	hCoVHKU1	orf1ab	PELVTDIVVVDEVSM	5748	5762	Overlapping
	hCoVHKU1	orf1ab	PIISNEVSINTSCRL	6284	6298	Overlapping
	hCoVHKU1	orf1ab	PIVVAVMDEDIGSTM	2926	2940	Overlapping
	hCoVHKU1	orf1ab	PRSDLERDFIDMDDN	6742	6756	Overlapping
	hCoVHKU1	orf1ab	PTASVSTSFLQSGIV	3324	3338	Overlapping
	hCoVHKU1	orf1ab	PVIEVSQIQSKLTDV	3916	3930	Overlapping
	hCoVHKU1	orf1ab	PVKDYVQTVNVIAWL	3528	3542	Overlapping
	hCoVHKU1	orf1ab	PVLFTNSTDTVNHDS	410	424	Overlapping
	hCoVHKU1	orf1ab	PVNPTDASHYVVTDI	2556	2570	Overlapping
	hCoVHKU1	orf1ab	QSEFVNMASFVEYEV	4016	4030	Overlapping
	hCoVHKU1	orf1ab	QYENLSLADISAVQS	1704	1718	Overlapping
	hCoVHKU1	orf1ab	RTDYVDYTFVNEYYE	5186	5200	Overlapping
	hCoVHKU1	orf1ab	RVEHPDVDGICKLRG	4400	4414	Overlapping
	hCoVHKU1	orf1ab	SDEGGLCPSTGQAME	34	48	Overlapping
	hCoVHKU1	orf1ab	SDGVMKNASLYTSLV	3008	3022	Overlapping
	hCoVHKU1	orf1ab	SIDSDVETRFITKSM	2716	2730	Overlapping
	hCoVHKU1	orf1ab	SKCWVENDITNGPHE	5250	5264	Overlapping
	hCoVHKU1	orf1ab	SKETAAMVKSKGVCQ	1410	1424	Overlapping
	hCoVHKU1	orf1ab	SNSKLWQYCSVLHNE	3948	3962	Overlapping
	hCoVHKU1	orf1ab	SRMYCTFAIEDVEDV	912	926	Overlapping
	hCoVHKU1	orf1ab	SSEAVEDTIDGVVED	928	942	Overlapping
	hCoVHKU1	orf1ab	SSKSVCTVIDLLLDD	6824	6838	Overlapping
	hCoVHKU1	orf1ab	SVSEESQGNVVTSVM	2104	2118	Overlapping
	hCoVHKU1	orf1ab	TDYNYYKYNLPTMVD	4904	4918	Overlapping
	hCoVHKU1	orf1ab	TEEAFKQSYASATIQ	5526	5540	Overlapping
	hCoVHKU1	orf1ab	TEVDDYVLANECIER	5500	5514	Overlapping
	hCoVHKU1	orf1ab	TGDDVDDIESIYDFD	1102	1116	Overlapping
	hCoVHKU1	orf1ab	TGDNDDEDVVTGDND	952	966	Overlapping
	hCoVHKU1	orf1ab	TGDNDDEDVVTGDNN	1072	1086	Overlapping
	hCoVHKU1	orf1ab	TGDNDDQIVVTGDDV	1092	1106	Overlapping
	hCoVHKU1	orf1ab	TGDNNDEEIVTGDND	1082	1096	Overlapping
	hCoVHKU1	orf1ab	TGDVVLASDDLYVKR	2044	2058	Overlapping
	hCoVHKU1	orf1ab	TGELPCAIMNDKVVV	6528	6542	Overlapping
	hCoVHKU1	orf1ab	TGVDFVVEATGLFAE	6100	6114	Overlapping
	hCoVHKU1	orf1ab	TMLDASAPATGWLLY	630	644	Overlapping
	hCoVHKU1	orf1ab	TNLEVYNKEKTYYEL	4532	4546	Overlapping
	hCoVHKU1	orf1ab	TNSTDTVNHDSFNLY	414	428	Overlapping
	hCoVHKU1	orf1ab	TYCRVGACEYAEEGI	3056	3070	Overlapping
	hCoVHKU1	orf1ab	VDGVYTNFKLVGHDI	2002	2016	Overlapping
	hCoVHKU1	orf1ab	VEDTIDGVVEDTIND	932	946	Overlapping
	hCoVHKU1	orf1ab	VEDTINDDEDVVTGD	940	954	Overlapping
	hCoVHKU1	orf1ab	VHHLSMTTSTTNFGE	134	148	Overlapping
	hCoVHKU1	orf1ab	VISSEAVEDTIDGVV	926	940	Overlapping
	hCoVHKU1	orf1ab	VNPANGHMLHGGGVA	1384	1398	Overlapping
	hCoVHKU1	orf1ab	VPADVSLTYLLGVVD	1484	1498	Overlapping
	hCoVHKU1	orf1ab	VVDEVSMLTNYELSV	5756	5770	Overlapping
	hCoVHKU1	orf1ab	VVMEIPSLMTVKVMF	820	834	Overlapping
	hCoVHKU1	orf1ab	VVMNLDVDTHRYRLS	4806	4820	Overlapping
	hCoVHKU1	orf1ab	VVTGDDVDDIESIYD	1100	1114	Overlapping
	hCoVHKU1	orf1ab	VVTGDNDDEDVVTGD	950	964	Overlapping
	hCoVHKU1	orf1ab	VVTGDNNDEEIVTGD	1080	1094	Overlapping
	hCoVHKU1	orf1ab	VYDDVDASLFVDINN	2588	2602	Overlapping
	hCoVHKU1	orf1ab	VYERDKAVARKLERM	4062	4076	Overlapping
	hCoVHKU1	orf1ab	WQEAWYEFRAGRPHR	1778	1792	Overlapping
	hCoVHKU1	orf1ab	YAEVHAEPKGKYSQK	198	212	Overlapping
	hCoVHKU1	orf1ab	YDFSVEDAYAEVHAE	190	204	Overlapping
	hCoVHKU1	orf1ab	YDSSIHSYFITDQEC	6808	6822	Overlapping
	hCoVHKU1	orf1ab	YIEESDLIISNFKFD	174	188	Overlapping
	hCoVHKU1	orf1ab	YTPHIQISYNDFYAS	2970	2984	Overlapping
	hCoVHKU1	spike	ACHDLLSEYGTFCDN	828	842	Positive
	hCoVHKU1	spike	APKQGYFIKHNDHWM	1175	1189	Positive
	hCoVHKU1	spike	CCTGCGSACFSKCHN	1323	1337	Positive
	hCoVHKU1	spike	CDEYGGHHDFVIKTS	1339	1353	Positive
	hCoVHKU1	spike	CFSKCHNCCDEYGGH	1331	1345	Positive
	hCoVHKU1	spike	CHDLLSEYGTFCDNI	829	843	Positive
	hCoVHKU1	spike	CHNCCDEYGGHHDFV	1335	1349	Positive
	hCoVHKU1	spike	CLPDPITAYDPRSCS	520	534	Positive
	hCoVHKU1	spike	CPIGTNYRSCESTTV	495	509	Positive
	hCoVHKU1	spike	DALEAQVQIDRLING	1070	1084	Positive
	hCoVHKU1	spike	DCSLFVCSNYAACHD	817	831	Positive
	hCoVHKU1	spike	DFVIKTSHDDGSGSG	1347	1356	Positive
	hCoVHKU1	spike	DHTDWCRCSCLPDPI	511	525	Positive
	hCoVHKU1	spike	DHWMFTGSSYYYPEP	1186	1200	Positive
	hCoVHKU1	spike	DLLQPNTEVFTDVCV	608	622	Positive
	hCoVHKU1	spike	DSIESVGGLYEIKIP	781	795	Positive
	hCoVHKU1	spike	DVGIAPKQGYFIKHN	1171	1185	Positive
	hCoVHKU1	spike	DYNSPSSSSSRRKRR	746	760	Positive
	hCoVHKU1	spike	EPISDKNVVFMNTCS	1199	1213	Positive
	hCoVHKU1	spike	FAINDLNTTVPRISE	23	37	Positive
	hCoVHKU1	spike	FDESKIYGSCFKSIV	373	387	Positive
	hCoVHKU1	spike	FDKSEPLCLFKKNFT	176	190	Positive
	hCoVHKU1	spike	FINNSYTIVVQPHNG	130	144	Positive
	hCoVHKU1	spike	FNVSFVNDSIESVGG	774	788	Positive
	hCoVHKU1	spike	FSKCHNCCDEYGGHH	1332	1346	Positive
	hCoVHKU1	spike	FVCSNYAACHDLLSE	821	835	Positive
	hCoVHKU1	spike	FVIKTSHDDGSGSGS	1348	1356	Positive
	hCoVHKU1	spike	FVNDSIESVGGLYEI	778	792	Positive
	hCoVHKU1	spike	FVTFEPFNVSFVNDS	768	782	Positive
	hCoVHKU1	spike	GHHDFVIKTSHDDGS	1344	1356	Positive
	hCoVHKU1	spike	GPHCGSSSRSFFEDL	896	910	Positive
	hCoVHKU1	spike	GQEEFIQTNSPKVTI	802	816	Positive
	hCoVHKU1	spike	GSACFSKCHNCCDEY	1328	1342	Positive
	hCoVHKU1	spike	GSGMLLIIFILPTTL	1	12	Positive
	hCoVHKU1	spike	GSGSGMLLIIFILPT	1	10	Positive
	hCoVHKU1	spike	GSGSGSGMLLIIFIL	1	8	Positive
	hCoVHKU1	spike	GTFYAYYADSGMPTT	207	221	Positive
	hCoVHKU1	spike	GYFIKHNDHWMFTGS	1179	1193	Positive
	hCoVHKU1	spike	HDFVIKTSHDDGSGS	1346	1356	Positive
	hCoVHKU1	spike	HHDFVIKTSHDDGSG	1345	1356	Positive
	hCoVHKU1	spike	HNCCDEYGGHHDFVI	1336	1350	Positive
	hCoVHKU1	spike	HNDHWMFTGSSYYYP	1184	1198	Positive
	hCoVHKU1	spike	HSVPKLSDFESELSH	1226	1240	Positive
	hCoVHKU1	spike	HTDSFSCNNFDESKI	364	378	Positive
	hCoVHKU1	spike	IAPKQGYFIKHNDHW	1174	1188	Positive
	hCoVHKU1	spike	IESVGGLYEIKIPTN	783	797	Positive
	hCoVHKU1	spike	IKHNDHWMFTGSSYY	1182	1196	Positive
	hCoVHKU1	spike	IKIPTNFTIVGQEEF	792	806	Positive
	hCoVHKU1	spike	ILDEVNGLLDTTQLH	846	860	Positive
	hCoVHKU1	spike	INATFLDLYYEMNLI	1259	1273	Positive
	hCoVHKU1	spike	INVTINNYNPSSWNR	432	446	Positive
	hCoVHKU1	spike	IPDLPDCDIDKWLNN	321	335	Positive
	hCoVHKU1	spike	IPNSRRSDLQLGSSG	393	407	Positive
	hCoVHKU1	spike	IPTNFTIVGQEEFIQ	794	808	Positive
	hCoVHKU1	spike	ISASYRFVTFEPFNV	762	776	Positive
	hCoVHKU1	spike	ISDKNVVFMNTCSVN	1201	1215	Positive
	hCoVHKU1	spike	IVGQEEFIQTNSPKV	800	814	Positive
	hCoVHKU1	spike	IVVQPHNGVLEITAC	137	151	Positive
	hCoVHKU1	spike	KCHNCCDEYGGHHDF	1334	1348	Positive
	hCoVHKU1	spike	KHNDHWMFTGSSYYY	1183	1197	Positive
	hCoVHKU1	spike	KNQTSIAPNLTLNLH	1243	1257	Positive
	hCoVHKU1	spike	KPSFASSCKSHKPPS	478	492	Positive
	hCoVHKU1	spike	KQGYFIKHNDHWMFT	1177	1191	Positive
	hCoVHKU1	spike	KSEPLCLFKKNFTYN	178	192	Positive
	hCoVHKU1	spike	KSHKPPSASCPIGTN	486	500	Positive
	hCoVHKU1	spike	LDALEAQVQIDRLIN	1069	1083	Positive
	hCoVHKU1	spike	LEITACQYTMCEYPH	146	160	Positive
	hCoVHKU1	spike	LLKFDNRGVITNAVD	267	281	Positive
	hCoVHKU1	spike	LNTTVPRISEYVVDV	28	42	Positive
	hCoVHKU1	spike	NADNLTDYSVSSCAL	723	737	Positive
	hCoVHKU1	spike	NAISSNTDNETLQYW	243	257	Positive
	hCoVHKU1	spike	NALLSIQNGFSATNS	1014	1028	Positive
	hCoVHKU1	spike	NAQALNSLLQQLFNK	1040	1054	Positive
	hCoVHKU1	spike	NATFLDLYYEMNLIQ	1260	1274	Positive
	hCoVHKU1	spike	NAVDCSSSFFSEIQC	278	292	Positive
	hCoVHKU1	spike	NAYVSQQLSDISLVK	1090	1104	Positive
	hCoVHKU1	spike	NCCDEYGGHHDFVIK	1337	1351	Positive
	hCoVHKU1	spike	NDHWMFTGSSYYYPE	1185	1199	Positive
	hCoVHKU1	spike	NDLLQPNTEVFTDVC	607	621	Positive
	hCoVHKU1	spike	NDLNTTVPRISEYVV	26	40	Positive
	hCoVHKU1	spike	NECVKSQSPRINFCG	1115	1129	Positive
	hCoVHKU1	spike	NESWHFDKSEPLCLF	171	185	Positive
	hCoVHKU1	spike	NFDESKIYGSCFKSI	372	386	Positive
	hCoVHKU1	spike	NFILNGINSGTTCSN	593	607	Positive
	hCoVHKU1	spike	NFNLSSHSVVYSRYC	452	466	Positive
	hCoVHKU1	spike	NFNVPSPLNWERKIF	335	349	Positive
	hCoVHKU1	spike	NFRDLSLKGTTYLST	73	87	Positive
	hCoVHKU1	spike	NFTIVGQEEFIQTNS	797	811	Positive
	hCoVHKU1	spike	NGLGVTMDVLNKNQK	992	1006	Positive
	hCoVHKU1	spike	NGLLDTTQLHVADTL	851	865	Positive
	hCoVHKU1	spike	NGRLTALNAYVSQQL	1083	1097	Positive
	hCoVHKU1	spike	NHILSLVQNAPYGLL	1132	1146	Positive
	hCoVHKU1	spike	NHSVPKLSDFESELS	1225	1239	Positive
	hCoVHKU1	spike	NINFKSLVGCLGPHC	885	899	Positive
	hCoVHKU1	spike	NINSILDEVNGLLDT	842	856	Positive
	hCoVHKU1	spike	NKFGAISSSLQEILS	1053	1067	Positive
	hCoVHKU1	spike	NKNQKLIATAFNNAL	1002	1016	Positive
	hCoVHKU1	spike	NKTLYSEFSTIVIGS	114	128	Positive
	hCoVHKU1	spike	NLHFDVDNINFKSLV	878	892	Positive
	hCoVHKU1	spike	NLHTINATFLDLYYE	1255	1269	Positive
	hCoVHKU1	spike	NLIQESIKSLNNSYI	1271	1285	Positive
	hCoVHKU1	spike	NLKCSYVLNNISLTT	696	710	Positive
	hCoVHKU1	spike	NLKDIGTYEMYVKWP	1286	1300	Positive
	hCoVHKU1	spike	NLLYDSNGNIIGFKD	648	662	Positive
	hCoVHKU1	spike	NLNTNLHFDVDNINF	874	888	Positive
	hCoVHKU1	spike	NLSSHSVVYSRYCFS	454	468	Positive
	hCoVHKU1	spike	NLSTLLRLVHTDSFS	355	369	Positive
	hCoVHKU1	spike	NLTLNLHTINATFLD	1251	1265	Positive
	hCoVHKU1	spike	NNCTGGSEIRDLLCV	927	941	Positive
	hCoVHKU1	spike	NNFDESKIYGSCFKS	371	385	Positive
	hCoVHKU1	spike	NNFNLSSHSVVYSRY	451	465	Positive
	hCoVHKU1	spike	NNISLTTQPYFDSYL	704	718	Positive
	hCoVHKU1	spike	NNRCNIFSNFILNGI	585	599	Positive
	hCoVHKU1	spike	NNSYINLKDIGTYEM	1281	1295	Positive
	hCoVHKU1	spike	NNTFCPCAKPSFASS	470	484	Positive
	hCoVHKU1	spike	NNYNPSSWNRRYGFN	437	451	Positive
	hCoVHKU1	spike	NPSSWNRRYGFNNFN	440	454	Positive
	hCoVHKU1	spike	NQTSIAPNLTLNLHT	1244	1258	Positive
	hCoVHKU1	spike	NRCNIFSNFILNGIN	586	600	Positive
	hCoVHKU1	spike	NRGVITNAVDCSSSF	272	286	Positive
	hCoVHKU1	spike	NRRYGFNNFNLSSHS	445	459	Positive
	hCoVHKU1	spike	NSALAKIQSVVNSNA	1027	1041	Positive
	hCoVHKU1	spike	NSILDEVNGLLDTTQ	844	858	Positive
	hCoVHKU1	spike	NSLLQQLFNKFGAIS	1045	1059	Positive
	hCoVHKU1	spike	NSPKVTIDCSLFVCS	810	824	Positive
	hCoVHKU1	spike	NSRRSDLQLGSSGFL	395	409	Positive
	hCoVHKU1	spike	NSYINLKDIGTYEMY	1282	1296	Positive
	hCoVHKU1	spike	NTDNETLQYWVTPLS	248	262	Positive
	hCoVHKU1	spike	NTEVFTDVCVDYDLY	613	627	Positive
	hCoVHKU1	spike	NTTVPRISEYVVDVS	29	43	Positive
	hCoVHKU1	spike	NVPSPLNWERKIFSN	337	351	Positive
	hCoVHKU1	spike	NVSFVNDSIESVGGL	775	789	Positive
	hCoVHKU1	spike	NVSTDWLYFHFYQER	192	206	Positive
	hCoVHKU1	spike	NVVFMNTCSVNFTKA	1205	1219	Positive
	hCoVHKU1	spike	NWERKIFSNCNFNLS	343	357	Positive
	hCoVHKU1	spike	NYAACHDLLSEYGTF	825	839	Positive
	hCoVHKU1	spike	NYNPSSWNRRYGFNN	438	452	Positive
	hCoVHKU1	spike	NYRSCESTTVLDHTD	500	514	Positive
	hCoVHKU1	spike	PEPISDKNVVFMNTC	1198	1212	Positive
	hCoVHKU1	spike	PFNVSFVNDSIESVG	773	787	Positive
	hCoVHKU1	spike	PHCGSSSRSFFEDLL	897	911	Positive
	hCoVHKU1	spike	PHNGVLEITACQYTM	141	155	Positive
	hCoVHKU1	spike	PIGTNYRSCESTTVL	496	510	Positive
	hCoVHKU1	spike	PISDKNVVFMNTCSV	1200	1214	Positive
	hCoVHKU1	spike	PKQGYFIKHNDHWMF	1176	1190	Positive
	hCoVHKU1	spike	PTNFTIVGQEEFIQT	795	809	Positive
	hCoVHKU1	spike	PTTLAVIGDFNCTNF	9	23	Positive
	hCoVHKU1	spike	QGYFIKHNDHWMFTG	1178	1192	Positive
	hCoVHKU1	spike	RCSCLPDPITAYDPR	517	531	Positive
	hCoVHKU1	spike	RDLLCVQSFNGIKVL	936	950	Positive
	hCoVHKU1	spike	RDLSLKGTTYLSTLW	75	89	Positive
	hCoVHKU1	spike	RFVTFEPFNVSFVND	767	781	Positive
	hCoVHKU1	spike	RGTFYAYYADSGMPT	206	220	Positive
	hCoVHKU1	spike	RLVHTDSFSCNNFDE	361	375	Positive
	hCoVHKU1	spike	SASYRFVTFEPFNVS	763	777	Positive
	hCoVHKU1	spike	SDFESELSHWFKNQT	1232	1246	Positive
	hCoVHKU1	spike	SDFNNGIFSRVKNTK	96	110	Positive
	hCoVHKU1	spike	SDISLVKFGAALAME	1098	1112	Positive
	hCoVHKU1	spike	SDKNVVFMNTCSVNF	1202	1216	Positive
	hCoVHKU1	spike	SDVGFVEAYNNCTGG	918	932	Positive
	hCoVHKU1	spike	SEFSTIVIGSVFINN	119	133	Positive
	hCoVHKU1	spike	SEIQCKTKSLLPNTG	288	302	Positive
	hCoVHKU1	spike	SELSHWFKNQTSIAP	1236	1250	Positive
	hCoVHKU1	spike	SEPLCLFKKNFTYNV	179	193	Positive
	hCoVHKU1	spike	SESQISGYTTAATVA	955	969	Positive
	hCoVHKU1	spike	SFVNDSIESVGGLYE	777	791	Positive
	hCoVHKU1	spike	SGDVGIAPKQGYFIK	1169	1183	Positive
	hCoVHKU1	spike	SILDEVNGLLDTTQL	845	859	Positive
	hCoVHKU1	spike	SISASYRFVTFEPFN	761	775	Positive
	hCoVHKU1	spike	SKCHNCCDEYGGHHD	1333	1347	Positive
	hCoVHKU1	spike	SLFVCSNYAACHDLL	819	833	Positive
	hCoVHKU1	spike	SNYAACHDLLSEYGT	824	838	Positive
	hCoVHKU1	spike	SSNLNTNLHFDVDNI	872	886	Positive
	hCoVHKU1	spike	STDAFLGWSYDTCVS	570	584	Positive
	hCoVHKU1	spike	STDWLYFHFYQERGT	194	208	Positive
	hCoVHKU1	spike	STIVIGSVFINNSYT	122	136	Positive
	hCoVHKU1	spike	SVFINNSYTIVVQPH	128	142	Positive
	hCoVHKU1	spike	SYYYPEPISDKNVVF	1194	1208	Positive
	hCoVHKU1	spike	TDAFLGWSYDTCVSN	571	585	Positive
	hCoVHKU1	spike	TDNETLQYWVTPLSK	249	263	Positive
	hCoVHKU1	spike	TDSFSCNNFDESKIY	365	379	Positive
	hCoVHKU1	spike	TDVCVDYDLYGITGQ	618	632	Positive
	hCoVHKU1	spike	TDWCRCSCLPDPITA	513	527	Positive
	hCoVHKU1	spike	TDWLYFHFYQERGTF	195	209	Positive
	hCoVHKU1	spike	TDYSVSSCALRMGSG	728	742	Positive
	hCoVHKU1	spike	TEVFTDVCVDYDLYG	614	628	Positive
	hCoVHKU1	spike	TFEPFNVSFVNDSIE	770	784	Positive
	hCoVHKU1	spike	TGGSEIRDLLCVQSF	930	944	Positive
	hCoVHKU1	spike	TGSSYYYPEPISDKN	1191	1205	Positive
	hCoVHKU1	spike	TIDCSLFVCSNYAAC	815	829	Positive
	hCoVHKU1	spike	TIVVQPHNGVLEITA	136	150	Positive
	hCoVHKU1	spike	TLYSEFSTIVIGSVF	116	130	Positive
	hCoVHKU1	spike	TMCEYPHTICKSKGS	154	168	Positive
	hCoVHKU1	spike	TMDVLNKNQKLIATA	997	1011	Positive
	hCoVHKU1	spike	TNFTIVGQEEFIQTN	796	810	Positive
	hCoVHKU1	spike	TVLDHTDWCRCSCLP	508	522	Positive
	hCoVHKU1	spike	VADTLMQGVTLSSNL	861	875	Positive
	hCoVHKU1	spike	VATVHRRIPDLPDCD	314	328	Positive
	hCoVHKU1	spike	VDEEKCGVLDGSYNV	551	565	Positive
	hCoVHKU1	spike	VFINNSYTIVVQPHN	129	143	Positive
	hCoVHKU1	spike	VSFVNDSIESVGGLY	776	790	Positive
	hCoVHKU1	spike	VVQPHNGVLEITACQ	138	152	Positive
	hCoVHKU1	spike	WNRRYGFNNFNLSSH	444	458	Positive
	hCoVHKU1	spike	YEMNLIQESIKSLNN	1268	1282	Positive
	hCoVHKU1	spike	YFIKHNDHWMFTGSS	1180	1194	Positive
	hCoVHKU1	spike	YGGHHDFVIKTSHDD	1342	1356	Positive
	hCoVHKU1	spike	YLNHSVPKLSDFESE	1223	1237	Positive
	hCoVHKU1	spike	YNSPSSSSSRRKRRS	747	761	Positive
	hCoVHKU1	spike	ADNLTDYSVSSCALR	724	738	Negative
	hCoVHKU1	spike	ADSGMPTTFLFSLYL	214	228	Negative
	hCoVHKU1	spike	AGFGVDEEKCGVLDG	547	561	Negative
	hCoVHKU1	spike	AVDCSSSFFSEIQCK	279	293	Negative
	hCoVHKU1	spike	AVIGDFNCTNFAIND	13	27	Negative
	hCoVHKU1	spike	CEYPHTICKSKGSSR	156	170	Negative
	hCoVHKU1	spike	CGVLDGSYNVSCLCS	556	570	Negative
	hCoVHKU1	spike	CNIFSNFILNGINSG	588	602	Negative
	hCoVHKU1	spike	CQLYYSLPAINVTIN	423	437	Negative
	hCoVHKU1	spike	CSQKKSLVGVGEHCA	533	547	Negative
	hCoVHKU1	spike	CVDYDLYGITGQGIF	621	635	Negative
	hCoVHKU1	spike	CVFNADNLTDYSVSS	720	734	Negative
	hCoVHKU1	spike	DFNCTNFAINDLNTT	17	31	Negative
	hCoVHKU1	spike	DGSYNVSCLCSTDAF	560	574	Negative
	hCoVHKU1	spike	DSYLGCVFNADNLTD	715	729	Negative
	hCoVHKU1	spike	EAQVQIDRLINGRLT	1073	1087	Negative
	hCoVHKU1	spike	ELSHWFKNQTSIAPN	1237	1251	Negative
	hCoVHKU1	spike	FFSEIQCKTKSLLPN	286	300	Negative
	hCoVHKU1	spike	FGVDEEKCGVLDGSY	549	563	Negative
	hCoVHKU1	spike	FNCTNFAINDLNTTV	18	32	Negative
	hCoVHKU1	spike	FRDLSLKGTTYLSTL	74	88	Negative
	hCoVHKU1	spike	FSLNVQYRINGLGVT	983	997	Negative
	hCoVHKU1	spike	GCVFNADNLTDYSVS	719	733	Negative
	hCoVHKU1	spike	GFGVDEEKCGVLDGS	548	562	Negative
	hCoVHKU1	spike	GFNNFNLSSHSVVYS	449	463	Negative
	hCoVHKU1	spike	GGHHDFVIKTSHDDG	1343	1356	Negative
	hCoVHKU1	spike	GGLYEIKIPTNFTIV	787	801	Negative
	hCoVHKU1	spike	GIFKEVSAVYYNSWQ	633	647	Negative
	hCoVHKU1	spike	GINSGTTCSNDLLQP	598	612	Negative
	hCoVHKU1	spike	GITGQGIFKEVSAVY	628	642	Negative
	hCoVHKU1	spike	GLCISGDVGIAPKQG	1165	1179	Negative
	hCoVHKU1	spike	GLGTYYILDRVYLNT	45	59	Negative
	hCoVHKU1	spike	GLGVTMDVLNKNQKL	993	1007	Negative
	hCoVHKU1	spike	GLLDTTQLHVADTLM	852	866	Negative
	hCoVHKU1	spike	GLLFMHFSYKPISFK	1144	1158	Negative
	hCoVHKU1	spike	GLYEIKIPTNFTIVG	788	802	Negative
	hCoVHKU1	spike	GMLLIIFILPTTLAV	1	14	Negative
	hCoVHKU1	spike	GSGSGMLLIIFILPT	1	10	Negative
	hCoVHKU1	spike	GSGSGSGMLLIIFIL	1	8	Negative
	hCoVHKU1	spike	GTNYRSCESTTVLDH	498	512	Negative
	hCoVHKU1	spike	GTTCSNDLLQPNTEV	602	616	Negative
	hCoVHKU1	spike	GTYEMYVKWPWYVWL	1291	1305	Negative
	hCoVHKU1	spike	GVITNAVDCSSSFFS	274	288	Negative
	hCoVHKU1	spike	GVLDGSYNVSCLCST	557	571	Negative
	hCoVHKU1	spike	GVLEITACQYTMCEY	144	158	Negative
	hCoVHKU1	spike	GVTLSSNLNTNLHFD	868	882	Negative
	hCoVHKU1	spike	GVTMDVLNKNQKLIA	995	1009	Negative
	hCoVHKU1	spike	GVYDLSGFTVKPVAT	302	316	Negative
	hCoVHKU1	spike	HCAGFGVDEEKCGVL	545	559	Negative
	hCoVHKU1	spike	HKPPSASCPIGTNYR	488	502	Negative
	hCoVHKU1	spike	IFSNFILNGINSGTT	590	604	Negative
	hCoVHKU1	spike	INNSYTIVVQPHNGV	131	145	Negative
	hCoVHKU1	spike	KSIVLDKFAIPNSRR	384	398	Negative
	hCoVHKU1	spike	KSLVGVGEHCAGFGV	537	551	Negative
	hCoVHKU1	spike	LLFDKVKLSDVGFVE	910	924	Negative
	hCoVHKU1	spike	LLQPNTEVFTDVCVD	609	623	Negative
	hCoVHKU1	spike	LNVQYRINGLGVTMD	985	999	Negative
	hCoVHKU1	spike	LPLTCNAISSNTDNE	238	252	Negative
	hCoVHKU1	spike	LPTTLAVIGDFNCTN	8	22	Negative
	hCoVHKU1	spike	LSKRQYLLKFDNRGV	261	275	Negative
	hCoVHKU1	spike	LTCNAISSNTDNETL	240	254	Negative
	hCoVHKU1	spike	LTDYSVSSCALRMGS	727	741	Negative
	hCoVHKU1	spike	LWYQKPFLSDFNNGI	88	102	Negative
	hCoVHKU1	spike	MEKVNECVKSQSPRI	1111	1125	Negative
	hCoVHKU1	spike	NCTNFAINDLNTTVP	19	33	Negative
	hCoVHKU1	spike	NGINSGTTCSNDLLQ	597	611	Negative
	hCoVHKU1	spike	NVTINNYNPSSWNRR	433	447	Negative
	hCoVHKU1	spike	PFSLNVQYRINGLGV	982	996	Negative
	hCoVHKU1	spike	PLTCNAISSNTDNET	239	253	Negative
	hCoVHKU1	spike	PNTGVYDLSGFTVKP	299	313	Negative
	hCoVHKU1	spike	PYFDSYLGCVFNADN	712	726	Negative
	hCoVHKU1	spike	QCKTKSLLPNTGVYD	291	305	Negative
	hCoVHKU1	spike	RCNIFSNFILNGINS	587	601	Negative
	hCoVHKU1	spike	RISEYVVDVSYGLGT	34	48	Negative
	hCoVHKU1	spike	RLDALEAQVQIDRLI	1068	1082	Negative
	hCoVHKU1	spike	SFFSEIQCKTKSLLP	285	299	Negative
	hCoVHKU1	spike	SKGSSRNESWHFDKS	165	179	Negative
	hCoVHKU1	spike	SKRQYLLKFDNRGVI	262	276	Negative
	hCoVHKU1	spike	SLNVQYRINGLGVTM	984	998	Negative
	hCoVHKU1	spike	SLVGVGEHCAGFGVD	538	552	Negative
	hCoVHKU1	spike	SRLDALEAQVQIDRL	1067	1081	Negative
	hCoVHKU1	spike	SRRSDLQLGSSGFLQ	396	410	Negative
	hCoVHKU1	spike	SSLQEILSRLDALEA	1060	1074	Negative
	hCoVHKU1	spike	SSRNESWHFDKSEPL	168	182	Negative
	hCoVHKU1	spike	SSRSFFEDLLFDKVK	902	916	Negative
	hCoVHKU1	spike	SSSRRKRRSISASYR	753	767	Negative
	hCoVHKU1	spike	SSSRSFFEDLLFDKV	901	915	Negative
	hCoVHKU1	spike	SSSSRRKRRSISASY	752	766	Negative
	hCoVHKU1	spike	SYTIVVQPHNGVLEI	134	148	Negative
	hCoVHKU1	spike	TQLHVADTLMQGVTL	857	871	Negative
	hCoVHKU1	spike	TSIAPNLTLNLHTIN	1246	1260	Negative
	hCoVHKU1	spike	TTQLHVADTLMQGVT	856	870	Negative
	hCoVHKU1	spike	TYYILDRVYLNTTIL	48	62	Negative
	hCoVHKU1	spike	VCVDYDLYGITGQGI	620	634	Negative
	hCoVHKU1	spike	VFNADNLTDYSVSSC	721	735	Negative
	hCoVHKU1	spike	VFTDVCVDYDLYGIT	616	630	Negative
	hCoVHKU1	spike	VITNAVDCSSSFFSE	275	289	Negative
	hCoVHKU1	spike	VKSQSPRINFCGNGN	1118	1132	Negative
	hCoVHKU1	spike	VLPLTCNAISSNTDN	237	251	Negative
	hCoVHKU1	spike	VLVSPGLCISGDVGI	1160	1174	Negative
	hCoVHKU1	spike	VQYRINGLGVTMDVL	987	1001	Negative
	hCoVHKU1	spike	YYNSWQNLLYDSNGN	642	656	Negative
	hCoVHKU1	spike	ATFLDLYYEMNLIQE	1261	1275	Overlapping
	hCoVHKU1	spike	CAGFGVDEEKCGVLD	546	560	Overlapping
	hCoVHKU1	spike	CESTTVLDHTDWCRC	504	518	Overlapping
	hCoVHKU1	spike	CGSACFSKCHNCCDE	1327	1341	Overlapping
	hCoVHKU1	spike	DAFLGWSYDTCVSNN	572	586	Overlapping
	hCoVHKU1	spike	DEEKCGVLDGSYNVS	552	566	Overlapping
	hCoVHKU1	spike	DESKIYGSCFKSIVL	374	388	Overlapping
	hCoVHKU1	spike	DEVNGLLDTTQLHVA	848	862	Overlapping
	hCoVHKU1	spike	DEYGGHHDFVIKTSH	1340	1354	Overlapping
	hCoVHKU1	spike	EAYNNCTGGSEIRDL	924	938	Overlapping
	hCoVHKU1	spike	ECVKSQSPRINFCGN	1116	1130	Overlapping
	hCoVHKU1	spike	EDLLFDKVKLSDVGF	908	922	Overlapping
	hCoVHKU1	spike	EEFIQTNSPKVTIDC	804	818	Overlapping
	hCoVHKU1	spike	EEKCGVLDGSYNVSC	553	567	Overlapping
	hCoVHKU1	spike	EFIQTNSPKVTIDCS	805	819	Overlapping
	hCoVHKU1	spike	EFSTIVIGSVFINNS	120	134	Overlapping
	hCoVHKU1	spike	EHCAGFGVDEEKCGV	544	558	Overlapping
	hCoVHKU1	spike	EIKIPTNFTIVGQEE	791	805	Overlapping
	hCoVHKU1	spike	EILSRLDALEAQVQI	1064	1078	Overlapping
	hCoVHKU1	spike	EIQCKTKSLLPNTGV	289	303	Overlapping
	hCoVHKU1	spike	EIRDLLCVQSFNGIK	934	948	Overlapping
	hCoVHKU1	spike	EITACQYTMCEYPHT	147	161	Overlapping
	hCoVHKU1	spike	EKCGVLDGSYNVSCL	554	568	Overlapping
	hCoVHKU1	spike	EKVNECVKSQSPRIN	1112	1126	Overlapping
	hCoVHKU1	spike	ELSHWFKNQTSIAPN	1237	1251	Overlapping
	hCoVHKU1	spike	EMNLIQESIKSLNNS	1269	1283	Overlapping
	hCoVHKU1	spike	EMYVKWPWYVWLLIS	1294	1308	Overlapping
	hCoVHKU1	spike	EPFNVSFVNDSIESV	772	786	Overlapping
	hCoVHKU1	spike	EPLCLFKKNFTYNVS	180	194	Overlapping
	hCoVHKU1	spike	ERGTFYAYYADSGMP	205	219	Overlapping
	hCoVHKU1	spike	ERKIFSNCNFNLSTL	345	359	Overlapping
	hCoVHKU1	spike	ESELSHWFKNQTSIA	1235	1249	Overlapping
	hCoVHKU1	spike	ESIKSLNNSYINLKD	1275	1289	Overlapping
	hCoVHKU1	spike	ESKIYGSCFKSIVLD	375	389	Overlapping
	hCoVHKU1	spike	ESQISGYTTAATVAA	956	970	Overlapping
	hCoVHKU1	spike	ESTTVLDHTDWCRCS	505	519	Overlapping
	hCoVHKU1	spike	ESVGGLYEIKIPTNF	784	798	Overlapping
	hCoVHKU1	spike	ESWHFDKSEPLCLFK	172	186	Overlapping
	hCoVHKU1	spike	ETLQYWVTPLSKRQY	252	266	Overlapping
	hCoVHKU1	spike	EVFTDVCVDYDLYGI	615	629	Overlapping
	hCoVHKU1	spike	EVNGLLDTTQLHVAD	849	863	Overlapping
	hCoVHKU1	spike	EVSAVYYNSWQNLLY	637	651	Overlapping
	hCoVHKU1	spike	EYGGHHDFVIKTSHD	1341	1355	Overlapping
	hCoVHKU1	spike	EYGTFCDNINSILDE	835	849	Overlapping
	hCoVHKU1	spike	EYPHTICKSKGSSRN	157	171	Overlapping
	hCoVHKU1	spike	EYVVDVSYGLGTYYI	37	51	Overlapping
	hCoVHKU1	spike	FEDLLFDKVKLSDVG	907	921	Overlapping
	hCoVHKU1	spike	FEPFNVSFVNDSIES	771	785	Overlapping
	hCoVHKU1	spike	FESELSHWFKNQTSI	1234	1248	Overlapping
	hCoVHKU1	spike	FVNDSIESVGGLYEI	778	792	Overlapping
	hCoVHKU1	spike	GEHCAGFGVDEEKCG	543	557	Overlapping
	hCoVHKU1	spike	GFVEAYNNCTGGSEI	921	935	Overlapping
	hCoVHKU1	spike	GGHHDFVIKTSHDDG	1343	1356	Overlapping
	hCoVHKU1	spike	GIAPKQGYFIKHNDH	1173	1187	Overlapping
	hCoVHKU1	spike	GIPFSLNVQYRINGL	980	994	Overlapping
	hCoVHKU1	spike	GMPTTFLFSLYLGTL	217	231	Overlapping
	hCoVHKU1	spike	GTFCDNINSILDEVN	837	851	Overlapping
	hCoVHKU1	spike	GVDEEKCGVLDGSYN	550	564	Overlapping
	hCoVHKU1	spike	GVGEHCAGFGVDEEK	541	555	Overlapping
	hCoVHKU1	spike	IESVGGLYEIKIPTN	783	797	Overlapping
	hCoVHKU1	spike	KEVSAVYYNSWQNLL	636	650	Overlapping
	hCoVHKU1	spike	KSQSPRINFCGNGNH	1119	1133	Overlapping
	hCoVHKU1	spike	LVGVGEHCAGFGVDE	539	553	Overlapping
	hCoVHKU1	spike	NDSIESVGGLYEIKI	780	794	Overlapping
	hCoVHKU1	spike	NNSYTIVVQPHNGVL	132	146	Overlapping
	hCoVHKU1	spike	NSRRSDLQLGSSGFL	395	409	Overlapping
	hCoVHKU1	spike	NSYTIVVQPHNGVLE	133	147	Overlapping
	hCoVHKU1	spike	PILSESQISGYTTAA	952	966	Overlapping
	hCoVHKU1	spike	PVATVHRRIPDLPDC	313	327	Overlapping
	hCoVHKU1	spike	QEEFIQTNSPKVTID	803	817	Overlapping
	hCoVHKU1	spike	QERGTFYAYYADSGM	204	218	Overlapping
	hCoVHKU1	spike	QESIKSLNNSYINLK	1274	1288	Overlapping
	hCoVHKU1	spike	RRSISASYRFVTFEP	759	773	Overlapping
	hCoVHKU1	spike	SEIRDLLCVQSFNGI	933	947	Overlapping
	hCoVHKU1	spike	SEYGTFCDNINSILD	834	848	Overlapping
	hCoVHKU1	spike	SEYVVDVSYGLGTYY	36	50	Overlapping
	hCoVHKU1	spike	SFVNDSIESVGGLYE	777	791	Overlapping
	hCoVHKU1	spike	SRRKRRSISASYRFV	755	769	Overlapping
	hCoVHKU1	spike	SSRRKRRSISASYRF	754	768	Overlapping
	hCoVHKU1	spike	TLMQGVTLSSNLNTN	864	878	Overlapping
	hCoVHKU1	spike	VEAYNNCTGGSEIRD	923	937	Overlapping
	hCoVHKU1	spike	VGEHCAGFGVDEEKC	542	556	Overlapping
	hCoVHKU1	spike	VGVGEHCAGFGVDEE	540	554	Overlapping
	hCoVHKU1	spike	VIKTSHDDGSGSGSG	1349	1356	Overlapping
	hCoVHKU1	spike	YEIKIPTNFTIVGQE	790	804	Overlapping
	hCoVHKU1	spike	YGGHHDFVIKTSHDD	1342	1356	Overlapping
	hCoVHKU1	spike	YGTFCDNINSILDEV	836	850	Overlapping
