# Supplementary material for: Selection for immune evasion in SARS-CoV-2 revealed by high-resolution epitope mapping and sequence analysis
Source: iScience. 2023 Jul 13;26(8):107394. doi: 10.1016/j.isci.2023.107394 (PMC10433132; doi:10.1016/j.isci.2023.107394)
Supplement: Supplementary file 5 — Table S5. NL63-specific epitope information, related to Table 2 Detailed information of NL63-specific epitopes identified with high density peptide arrays (HDPA) in various structural proteins: spike (S) protein, envelope (E) protein, membrane (M) glycoprotein, nucleocapsid (N) phosphoprotein, and ORF1ab. Peptides that showed a significant antibody response (RFU ≥1000) in SARS-CoV-2-negative and SARS-CoV-2-positive groups are depicted. Some peptides are present in both groups, referred to as overlapping. Start and end of alignment amino acid (AA) positions of peptides with respect to their full-length protein was obtained by aligning the peptide s to the protein sequence. [file mmc5.xlsx]

## Sheet: hCoVNL63
Table S5
	NL63-specific Peptides
	Lineage	Protein	HDPA peptide sequence	AA pos start	AA pos end	Group
	hCoVNL63	envelope	APVPAEVLNVGSGSG	68	77	Positive
	hCoVNL63	envelope	AYQDYMQIAPVPAEV	60	74	Positive
	hCoVNL63	envelope	GSGSGMFLRLIDDNG	1	10	Positive
	hCoVNL63	envelope	GSGSGSGMFLRLIDD	1	8	Positive
	hCoVNL63	envelope	PVPAEVLNVGSGSGS	69	77	Positive
	hCoVNL63	envelope	RLIDDNGIVLNSILW	4	18	Positive
	hCoVNL63	envelope	VPAEVLNVGSGSGSG	70	77	Positive
	hCoVNL63	envelope	APVPAEVLNVGSGSG	68	77	Negative
	hCoVNL63	envelope	FSRTLYQPVYKIFLA	46	60	Negative
	hCoVNL63	envelope	GIVLNSILWLLVMIF	10	24	Negative
	hCoVNL63	envelope	GSGMFLRLIDDNGIV	1	12	Negative
	hCoVNL63	envelope	GSGSGMFLRLIDDNG	1	10	Negative
	hCoVNL63	envelope	GSGSGSGMFLRLIDD	1	8	Negative
	hCoVNL63	envelope	IAPVPAEVLNVGSGS	67	77	Negative
	hCoVNL63	envelope	IDDNGIVLNSILWLL	6	20	Negative
	hCoVNL63	envelope	MFLRLIDDNGIVLNS	1	15	Negative
	hCoVNL63	envelope	PVYKIFLAYQDYMQI	53	67	Negative
	hCoVNL63	envelope	SGMFLRLIDDNGIVL	1	13	Negative
	hCoVNL63	envelope	SGSGMFLRLIDDNGI	1	11	Negative
	hCoVNL63	envelope	GMFLRLIDDNGIVLN	1	14	Overlapping
	hCoVNL63	envelope	GSGMFLRLIDDNGIV	1	12	Overlapping
	hCoVNL63	envelope	PVPAEVLNVGSGSGS	69	77	Overlapping
	hCoVNL63	membrane	DGHKIATRVQVGQLP	152	166	Positive
	hCoVNL63	membrane	GHKIATRVQVGQLPK	153	167	Positive
	hCoVNL63	membrane	GHYKYSRLLYGLKMS	36	50	Positive
	hCoVNL63	membrane	GSGMSNSSVPLLEVY	1	12	Positive
	hCoVNL63	membrane	GSGSGMSNSSVPLLE	1	10	Positive
	hCoVNL63	membrane	GSGSGSGMSNSSVPL	1	8	Positive
	hCoVNL63	membrane	GVASQEGVLSEREKL	208	222	Positive
	hCoVNL63	membrane	GWAFYVRAKHGDFSG	194	208	Positive
	hCoVNL63	membrane	LEVYVHLRNWNFSWN	9	23	Positive
	hCoVNL63	membrane	LVDGHKIATRVQVGQ	150	164	Positive
	hCoVNL63	membrane	NAIISLQVYGHNYYL	117	131	Positive
	hCoVNL63	membrane	NFNVDWVFFGFSILM	70	84	Positive
	hCoVNL63	membrane	NLILTLFIVVLQYGH	23	37	Positive
	hCoVNL63	membrane	NSSVPLLEVYVHLRN	3	17	Positive
	hCoVNL63	membrane	NWNFSWNLILTLFIV	17	31	Positive
	hCoVNL63	membrane	PLLEVYVHLRNWNFS	7	21	Positive
	hCoVNL63	membrane	PTGVTLTLLSGVLLV	137	151	Positive
	hCoVNL63	membrane	SGVASQEGVLSEREK	207	221	Positive
	hCoVNL63	membrane	SNSSVPLLEVYVHLR	2	16	Positive
	hCoVNL63	membrane	TGWAFYVRAKHGDFS	193	207	Positive
	hCoVNL63	membrane	VASQEGVLSEREKLL	209	223	Positive
	hCoVNL63	membrane	VDGHKIATRVQVGQL	151	165	Positive
	hCoVNL63	membrane	EGVLSEREKLLHLIG	213	226	Negative
	hCoVNL63	membrane	GDFSGVASQEGVLSE	204	218	Negative
	hCoVNL63	membrane	GRSVNETSQTGWAFY	184	198	Negative
	hCoVNL63	membrane	GSGMSNSSVPLLEVY	1	12	Negative
	hCoVNL63	membrane	GSGSGMSNSSVPLLE	1	10	Negative
	hCoVNL63	membrane	GSGSGSGMSNSSVPL	1	8	Negative
	hCoVNL63	membrane	GVASQEGVLSEREKL	208	222	Negative
	hCoVNL63	membrane	GVLLVDGHKIATRVQ	147	161	Negative
	hCoVNL63	membrane	GVLSEREKLLHLIGS	214	226	Negative
	hCoVNL63	membrane	GVTLTLLSGVLLVDG	139	153	Negative
	hCoVNL63	membrane	MAAPTGVTLTLLSGV	134	148	Negative
	hCoVNL63	membrane	NETSQTGWAFYVRAK	188	202	Negative
	hCoVNL63	membrane	NSFRLWRRVKTFWAF	98	112	Negative
	hCoVNL63	membrane	SGSGMSNSSVPLLEV	1	11	Negative
	hCoVNL63	membrane	SGSGSGMSNSSVPLL	1	9	Negative
	hCoVNL63	membrane	SSVPLLEVYVHLRNW	4	18	Negative
	hCoVNL63	membrane	WAFYVRAKHGDFSGV	195	209	Negative
	hCoVNL63	membrane	EGVLSEREKLLHLIG	213	226	Overlapping
	hCoVNL63	membrane	EREKLLHLIGSGSGS	218	226	Overlapping
	hCoVNL63	membrane	ETNAIISLQVYGHNY	115	129	Overlapping
	hCoVNL63	membrane	ETSQTGWAFYVRAKH	189	203	Overlapping
	hCoVNL63	membrane	EVYVHLRNWNFSWNL	10	24	Overlapping
	hCoVNL63	membrane	FSGVASQEGVLSERE	206	220	Overlapping
	hCoVNL63	membrane	GHNYYLPVMAAPTGV	126	140	Overlapping
	hCoVNL63	membrane	GMSNSSVPLLEVYVH	1	14	Overlapping
	hCoVNL63	membrane	NYYLPVMAAPTGVTL	128	142	Overlapping
	hCoVNL63	membrane	PETNAIISLQVYGHN	114	128	Overlapping
	hCoVNL63	membrane	PVMAAPTGVTLTLLS	132	146	Overlapping
	hCoVNL63	membrane	QEGVLSEREKLLHLI	212	226	Overlapping
	hCoVNL63	membrane	SEREKLLHLIGSGSG	217	226	Overlapping
	hCoVNL63	membrane	SNSSVPLLEVYVHLR	2	16	Overlapping
	hCoVNL63	nucleocapsid	AALFFDSEVSTDEVG	285	299	Positive
	hCoVNL63	nucleocapsid	ADDDSAIIEIVNEVL	362	376	Positive
	hCoVNL63	nucleocapsid	ADDRAARKKFPPPSF	7	21	Positive
	hCoVNL63	nucleocapsid	AQNTVLNASIPESKP	346	360	Positive
	hCoVNL63	nucleocapsid	ASIPESKPLADDDSA	353	367	Positive
	hCoVNL63	nucleocapsid	DEQIGYWNVQERWRM	50	64	Positive
	hCoVNL63	nucleocapsid	ENVIQCFGPRDFNHN	244	258	Positive
	hCoVNL63	nucleocapsid	FIEQISAFTKPSSIK	322	336	Positive
	hCoVNL63	nucleocapsid	FSIALPPELSVVEFE	127	141	Positive
	hCoVNL63	nucleocapsid	GPHKDLKFRQRSDGV	84	98	Positive
	hCoVNL63	nucleocapsid	GPRDFNHNMGDSDLV	251	265	Positive
	hCoVNL63	nucleocapsid	GSGMASVNWADDRAA	1	12	Positive
	hCoVNL63	nucleocapsid	GSGSGMASVNWADDR	1	10	Positive
	hCoVNL63	nucleocapsid	GSGSGSGMASVNWAD	1	8	Positive
	hCoVNL63	nucleocapsid	IEIVNEVLHGSGSGS	369	377	Positive
	hCoVNL63	nucleocapsid	IPESKPLADDDSAII	355	369	Positive
	hCoVNL63	nucleocapsid	IPNQAALFFDSEVST	281	295	Positive
	hCoVNL63	nucleocapsid	ISAFTKPSSIKEMQS	326	340	Positive
	hCoVNL63	nucleocapsid	KDEQIGYWNVQERWR	49	63	Positive
	hCoVNL63	nucleocapsid	KDNKNLPKFIEQISA	314	328	Positive
	hCoVNL63	nucleocapsid	KGFPQLAELIPNQAA	272	286	Positive
	hCoVNL63	nucleocapsid	KGNKDEQIGYWNVQE	46	60	Positive
	hCoVNL63	nucleocapsid	KKPNKPLSQPRADKP	214	228	Positive
	hCoVNL63	nucleocapsid	KPLADDDSAIIEIVN	359	373	Positive
	hCoVNL63	nucleocapsid	KPLEPKFSIALPPEL	121	135	Positive
	hCoVNL63	nucleocapsid	KVHFYYLGTGPHKDL	75	89	Positive
	hCoVNL63	nucleocapsid	LADDDSAIIEIVNEV	361	375	Positive
	hCoVNL63	nucleocapsid	LEPKFSIALPPELSV	123	137	Positive
	hCoVNL63	nucleocapsid	LNASIPESKPLADDD	351	365	Positive
	hCoVNL63	nucleocapsid	LPPELSVVEFEDRSN	131	145	Positive
	hCoVNL63	nucleocapsid	NASIPESKPLADDDS	352	366	Positive
	hCoVNL63	nucleocapsid	NKNLPKFIEQISAFT	316	330	Positive
	hCoVNL63	nucleocapsid	NKPLSQPRADKPSQL	217	231	Positive
	hCoVNL63	nucleocapsid	NLGFDNQSKSPSSSG	195	209	Positive
	hCoVNL63	nucleocapsid	NLPKFIEQISAFTKP	318	332	Positive
	hCoVNL63	nucleocapsid	NLVPIGKGNKDEQIG	40	54	Positive
	hCoVNL63	nucleocapsid	NNSSRASSRSSTRNN	145	159	Positive
	hCoVNL63	nucleocapsid	NQAALFFDSEVSTDE	283	297	Positive
	hCoVNL63	nucleocapsid	NQKPLEPKFSIALPP	119	133	Positive
	hCoVNL63	nucleocapsid	NQSKSPSSSGTSTPK	200	214	Positive
	hCoVNL63	nucleocapsid	NQSSSDLVAAVTLAL	179	193	Positive
	hCoVNL63	nucleocapsid	NRKRNQKPLEPKFSI	115	129	Positive
	hCoVNL63	nucleocapsid	NSRDSSRSTSRQQSR	159	173	Positive
	hCoVNL63	nucleocapsid	NSSRASSRSSTRNNS	146	160	Positive
	hCoVNL63	nucleocapsid	NVIQCFGPRDFNHNM	245	259	Positive
	hCoVNL63	nucleocapsid	PESKPLADDDSAIIE	356	370	Positive
	hCoVNL63	nucleocapsid	PKVHFYYLGTGPHKD	74	88	Positive
	hCoVNL63	nucleocapsid	PPELSVVEFEDRSNN	132	146	Positive
	hCoVNL63	nucleocapsid	PRDFNHNMGDSDLVQ	252	266	Positive
	hCoVNL63	nucleocapsid	QCFGPRDFNHNMGDS	248	262	Positive
	hCoVNL63	nucleocapsid	RNNSRDSSRSTSRQQ	157	171	Positive
	hCoVNL63	nucleocapsid	RSDGVVWVAKEGAKT	94	108	Positive
	hCoVNL63	nucleocapsid	SAFTKPSSIKEMQSQ	327	341	Positive
	hCoVNL63	nucleocapsid	SDGVVWVAKEGAKTV	95	109	Positive
	hCoVNL63	nucleocapsid	SDKAPYRVIPRNLVP	29	43	Positive
	hCoVNL63	nucleocapsid	SDLVAAVTLALKNLG	183	197	Positive
	hCoVNL63	nucleocapsid	SDSNQSSSDLVAAVT	176	190	Positive
	hCoVNL63	nucleocapsid	SIKEMQSQSSHVAQN	334	348	Positive
	hCoVNL63	nucleocapsid	SIPESKPLADDDSAI	354	368	Positive
	hCoVNL63	nucleocapsid	SKPLADDDSAIIEIV	358	372	Positive
	hCoVNL63	nucleocapsid	SSDKAPYRVIPRNLV	28	42	Positive
	hCoVNL63	nucleocapsid	SSDLVAAVTLALKNL	182	196	Positive
	hCoVNL63	nucleocapsid	STDEVGDNVQITYTY	294	308	Positive
	hCoVNL63	nucleocapsid	TGPHKDLKFRQRSDG	83	97	Positive
	hCoVNL63	nucleocapsid	TVLNASIPESKPLAD	349	363	Positive
	hCoVNL63	nucleocapsid	VAKEGAKTVNTSLGN	101	115	Positive
	hCoVNL63	nucleocapsid	VDLPPKVHFYYLGTG	70	84	Positive
	hCoVNL63	nucleocapsid	VLNASIPESKPLADD	350	364	Positive
	hCoVNL63	nucleocapsid	VVEFEDRSNNSSRAS	137	151	Positive
	hCoVNL63	nucleocapsid	AELIPNQAALFFDSE	278	292	Negative
	hCoVNL63	nucleocapsid	ALFFDSEVSTDEVGD	286	300	Negative
	hCoVNL63	nucleocapsid	ASSRSSTRNNSRDSS	150	164	Negative
	hCoVNL63	nucleocapsid	DDSAIIEIVNEVLHG	364	377	Negative
	hCoVNL63	nucleocapsid	DLVQNGVDAKGFPQL	263	277	Negative
	hCoVNL63	nucleocapsid	DSSRSTSRQQSRTRS	162	176	Negative
	hCoVNL63	nucleocapsid	EGAKTVNTSLGNRKR	104	118	Negative
	hCoVNL63	nucleocapsid	EIVNEVLHGSGSGSG	370	377	Negative
	hCoVNL63	nucleocapsid	ELIPNQAALFFDSEV	279	293	Negative
	hCoVNL63	nucleocapsid	ELSVVEFEDRSNNSS	134	148	Negative
	hCoVNL63	nucleocapsid	EMQSQSSHVAQNTVL	337	351	Negative
	hCoVNL63	nucleocapsid	EVGDNVQITYTYKML	297	311	Negative
	hCoVNL63	nucleocapsid	FDSEVSTDEVGDNVQ	289	303	Negative
	hCoVNL63	nucleocapsid	FFDSEVSTDEVGDNV	288	302	Negative
	hCoVNL63	nucleocapsid	FNHNMGDSDLVQNGV	255	269	Negative
	hCoVNL63	nucleocapsid	FRQRSDGVVWVAKEG	91	105	Negative
	hCoVNL63	nucleocapsid	FTKPSSIKEMQSQSS	329	343	Negative
	hCoVNL63	nucleocapsid	GDSDLVQNGVDAKGF	260	274	Negative
	hCoVNL63	nucleocapsid	GFDNQSKSPSSSGTS	197	211	Negative
	hCoVNL63	nucleocapsid	GFPQLAELIPNQAAL	273	287	Negative
	hCoVNL63	nucleocapsid	GKGNKDEQIGYWNVQ	45	59	Negative
	hCoVNL63	nucleocapsid	GMASVNWADDRAARK	1	14	Negative
	hCoVNL63	nucleocapsid	GSGMASVNWADDRAA	1	12	Negative
	hCoVNL63	nucleocapsid	GSGSGMASVNWADDR	1	10	Negative
	hCoVNL63	nucleocapsid	GSGSGSGMASVNWAD	1	8	Negative
	hCoVNL63	nucleocapsid	GTGPHKDLKFRQRSD	82	96	Negative
	hCoVNL63	nucleocapsid	GVDAKGFPQLAELIP	268	282	Negative
	hCoVNL63	nucleocapsid	GVVWVAKEGAKTVNT	97	111	Negative
	hCoVNL63	nucleocapsid	GYWNVQERWRMRRGQ	54	68	Negative
	hCoVNL63	nucleocapsid	HNMGDSDLVQNGVDA	257	271	Negative
	hCoVNL63	nucleocapsid	IGYWNVQERWRMRRG	53	67	Negative
	hCoVNL63	nucleocapsid	IIEIVNEVLHGSGSG	368	377	Negative
	hCoVNL63	nucleocapsid	KEGAKTVNTSLGNRK	103	117	Negative
	hCoVNL63	nucleocapsid	LFFDSEVSTDEVGDN	287	301	Negative
	hCoVNL63	nucleocapsid	LIPNQAALFFDSEVS	280	294	Negative
	hCoVNL63	nucleocapsid	LSVVEFEDRSNNSSR	135	149	Negative
	hCoVNL63	nucleocapsid	LVQNGVDAKGFPQLA	264	278	Negative
	hCoVNL63	nucleocapsid	PHKDLKFRQRSDGVV	85	99	Negative
	hCoVNL63	nucleocapsid	QNGVDAKGFPQLAEL	266	280	Negative
	hCoVNL63	nucleocapsid	QSRTRSDSNQSSSDL	171	185	Negative
	hCoVNL63	nucleocapsid	SKPLADDDSAIIEIV	358	372	Negative
	hCoVNL63	nucleocapsid	SKSPSSSGTSTPKKP	202	216	Negative
	hCoVNL63	nucleocapsid	SRASSRSSTRNNSRD	148	162	Negative
	hCoVNL63	nucleocapsid	SRDSSRSTSRQQSRT	160	174	Negative
	hCoVNL63	nucleocapsid	SRTRSDSNQSSSDLV	172	186	Negative
	hCoVNL63	nucleocapsid	SSIKEMQSQSSHVAQ	333	347	Negative
	hCoVNL63	nucleocapsid	SSRSTSRQQSRTRSD	163	177	Negative
	hCoVNL63	nucleocapsid	SSTRNNSRDSSRSTS	154	168	Negative
	hCoVNL63	nucleocapsid	STRNNSRDSSRSTSR	155	169	Negative
	hCoVNL63	nucleocapsid	SVVEFEDRSNNSSRA	136	150	Negative
	hCoVNL63	nucleocapsid	TSRQQSRTRSDSNQS	167	181	Negative
	hCoVNL63	nucleocapsid	VEFEDRSNNSSRASS	138	152	Negative
	hCoVNL63	nucleocapsid	VQNGVDAKGFPQLAE	265	279	Negative
	hCoVNL63	nucleocapsid	DDDSAIIEIVNEVLH	363	377	Overlapping
	hCoVNL63	nucleocapsid	DEVGDNVQITYTYKM	296	310	Overlapping
	hCoVNL63	nucleocapsid	DGVVWVAKEGAKTVN	96	110	Overlapping
	hCoVNL63	nucleocapsid	DSEVSTDEVGDNVQI	290	304	Overlapping
	hCoVNL63	nucleocapsid	EDRSNNSSRASSRSS	141	155	Overlapping
	hCoVNL63	nucleocapsid	EENVIQCFGPRDFNH	243	257	Overlapping
	hCoVNL63	nucleocapsid	EFEDRSNNSSRASSR	139	153	Overlapping
	hCoVNL63	nucleocapsid	EGAKTVNTSLGNRKR	104	118	Overlapping
	hCoVNL63	nucleocapsid	ELIPNQAALFFDSEV	279	293	Overlapping
	hCoVNL63	nucleocapsid	ELSVVEFEDRSNNSS	134	148	Overlapping
	hCoVNL63	nucleocapsid	EMQSQSSHVAQNTVL	337	351	Overlapping
	hCoVNL63	nucleocapsid	EPKFSIALPPELSVV	124	138	Overlapping
	hCoVNL63	nucleocapsid	EQIGYWNVQERWRMR	51	65	Overlapping
	hCoVNL63	nucleocapsid	EQISAFTKPSSIKEM	324	338	Overlapping
	hCoVNL63	nucleocapsid	ERWRMRRGQRVDLPP	60	74	Overlapping
	hCoVNL63	nucleocapsid	ESKPLADDDSAIIEI	357	371	Overlapping
	hCoVNL63	nucleocapsid	EVGDNVQITYTYKML	297	311	Overlapping
	hCoVNL63	nucleocapsid	EVSTDEVGDNVQITY	292	306	Overlapping
	hCoVNL63	nucleocapsid	FDSEVSTDEVGDNVQ	289	303	Overlapping
	hCoVNL63	nucleocapsid	FFDSEVSTDEVGDNV	288	302	Overlapping
	hCoVNL63	nucleocapsid	IEQISAFTKPSSIKE	323	337	Overlapping
	hCoVNL63	nucleocapsid	KEMQSQSSHVAQNTV	336	350	Overlapping
	hCoVNL63	nucleocapsid	NHNMGDSDLVQNGVD	256	270	Overlapping
	hCoVNL63	nucleocapsid	NKDEQIGYWNVQERW	48	62	Overlapping
	hCoVNL63	nucleocapsid	NMGDSDLVQNGVDAK	258	272	Overlapping
	hCoVNL63	nucleocapsid	NNSRDSSRSTSRQQS	158	172	Overlapping
	hCoVNL63	nucleocapsid	NNSSRASSRSSTRNN	145	159	Overlapping
	hCoVNL63	nucleocapsid	NSRDSSRSTSRQQSR	159	173	Overlapping
	hCoVNL63	nucleocapsid	NVQERWRMRRGQRVD	57	71	Overlapping
	hCoVNL63	nucleocapsid	PELSVVEFEDRSNNS	133	147	Overlapping
	hCoVNL63	nucleocapsid	PIGKGNKDEQIGYWN	43	57	Overlapping
	hCoVNL63	nucleocapsid	PLADDDSAIIEIVNE	360	374	Overlapping
	hCoVNL63	nucleocapsid	PLEPKFSIALPPELS	122	136	Overlapping
	hCoVNL63	nucleocapsid	PTREENVIQCFGPRD	240	254	Overlapping
	hCoVNL63	nucleocapsid	QERWRMRRGQRVDLP	59	73	Overlapping
	hCoVNL63	nucleocapsid	QIGYWNVQERWRMRR	52	66	Overlapping
	hCoVNL63	nucleocapsid	RDFNHNMGDSDLVQN	253	267	Overlapping
	hCoVNL63	nucleocapsid	RDSSRSTSRQQSRTR	161	175	Overlapping
	hCoVNL63	nucleocapsid	REENVIQCFGPRDFN	242	256	Overlapping
	hCoVNL63	nucleocapsid	RVDLPPKVHFYYLGT	69	83	Overlapping
	hCoVNL63	nucleocapsid	SDLVQNGVDAKGFPQ	262	276	Overlapping
	hCoVNL63	nucleocapsid	SDSNQSSSDLVAAVT	176	190	Overlapping
	hCoVNL63	nucleocapsid	SEVSTDEVGDNVQIT	291	305	Overlapping
	hCoVNL63	nucleocapsid	SNQSSSDLVAAVTLA	178	192	Overlapping
	hCoVNL63	nucleocapsid	SRSSTRNNSRDSSRS	152	166	Overlapping
	hCoVNL63	nucleocapsid	SRSTSRQQSRTRSDS	164	178	Overlapping
	hCoVNL63	nucleocapsid	SSRASSRSSTRNNSR	147	161	Overlapping
	hCoVNL63	nucleocapsid	SSRSSTRNNSRDSSR	151	165	Overlapping
	hCoVNL63	nucleocapsid	TDEVGDNVQITYTYK	295	309	Overlapping
	hCoVNL63	nucleocapsid	TREENVIQCFGPRDF	241	255	Overlapping
	hCoVNL63	nucleocapsid	TRNNSRDSSRSTSRQ	156	170	Overlapping
	hCoVNL63	nucleocapsid	VPTREENVIQCFGPR	239	253	Overlapping
	hCoVNL63	nucleocapsid	WNVQERWRMRRGQRV	56	70	Overlapping
	hCoVNL63	nucleocapsid	YWNVQERWRMRRGQR	55	69	Overlapping
	hCoVNL63	orf1ab	AAETIKAKEESVKSS	5104	5118	Positive
	hCoVNL63	orf1ab	AANSSEWAYCVDLHN	3544	3558	Positive
	hCoVNL63	orf1ab	ACEVVVTNLNKSAGW	4528	4542	Positive
	hCoVNL63	orf1ab	ACNVNRFNVAITRAK	5526	5540	Positive
	hCoVNL63	orf1ab	AGSLELTTMRYFVKI	5754	5768	Positive
	hCoVNL63	orf1ab	AIDILTEGQLQSLSK	1302	1316	Positive
	hCoVNL63	orf1ab	AKAMLDYAKDHNDML	2912	2926	Positive
	hCoVNL63	orf1ab	AKEESVKSSYAFATL	5110	5124	Positive
	hCoVNL63	orf1ab	AKRKMGLTPPLSILK	6144	6158	Positive
	hCoVNL63	orf1ab	ALKLYKPSVIHDIGN	5886	5900	Positive
	hCoVNL63	orf1ab	AMFTKVVVGPTTEVK	518	532	Positive
	hCoVNL63	orf1ab	ANEKFINGCGRNVQG	5866	5880	Positive
	hCoVNL63	orf1ab	ANMSMAECKATLGLT	2328	2342	Positive
	hCoVNL63	orf1ab	APHGPFDALWLSFKL	3492	3506	Positive
	hCoVNL63	orf1ab	ASEADYRCACYAHLA	2898	2912	Positive
	hCoVNL63	orf1ab	ASLYYESISYEEQDA	4550	4564	Positive
	hCoVNL63	orf1ab	AVDSLCAKAMTVYSI	5284	5298	Positive
	hCoVNL63	orf1ab	AVVNDKVFVRYGDVD	6110	6124	Positive
	hCoVNL63	orf1ab	CAPVVCPKGKIVVIA	548	562	Positive
	hCoVNL63	orf1ab	CAVTDAKWYCYDKQP	5906	5920	Positive
	hCoVNL63	orf1ab	CCMRAGSKVVNHNVL	2388	2402	Positive
	hCoVNL63	orf1ab	CEPIKLVNSELLSTL	2288	2302	Positive
	hCoVNL63	orf1ab	CKEVLKNCNVLENFI	2250	2264	Positive
	hCoVNL63	orf1ab	CLENNVCNVCGCWLG	4018	4032	Positive
	hCoVNL63	orf1ab	CNEFLATFIVCKIVL	2108	2122	Positive
	hCoVNL63	orf1ab	CPEILLSIDDGHLWN	714	728	Positive
	hCoVNL63	orf1ab	CSDCYDDMCVIHCAN	4336	4350	Positive
	hCoVNL63	orf1ab	CVYFSQLLCEPIKLV	2280	2294	Positive
	hCoVNL63	orf1ab	DADFSITGDCATVYL	6534	6548	Positive
	hCoVNL63	orf1ab	DAIIIDNDINDYVSD	6520	6534	Positive
	hCoVNL63	orf1ab	DAIWDAFVAAIKLVP	408	422	Positive
	hCoVNL63	orf1ab	DCYDDMCVIHCANFN	4338	4352	Positive
	hCoVNL63	orf1ab	DDGYICGDGLIDLLV	2696	2710	Positive
	hCoVNL63	orf1ab	DFSITGDCATVYLED	6536	6550	Positive
	hCoVNL63	orf1ab	DGELPVAVVNDKVFV	6104	6118	Positive
	hCoVNL63	orf1ab	DGENVSKDGFFTYLN	6568	6582	Positive
	hCoVNL63	orf1ab	DGLDLTPVIDDVDVV	1418	1432	Positive
	hCoVNL63	orf1ab	DGLIDSYFDNSSTLQ	3590	3604	Positive
	hCoVNL63	orf1ab	DGRVDDGYICGDGLI	2692	2706	Positive
	hCoVNL63	orf1ab	DGVPLVTTAGYHFKQ	4374	4388	Positive
	hCoVNL63	orf1ab	DGVVPLSVIPATSAS	3716	3730	Positive
	hCoVNL63	orf1ab	DGYLSSCCGTPAKKL	258	272	Positive
	hCoVNL63	orf1ab	DHYDGFYTQGRNLSD	6270	6284	Positive
	hCoVNL63	orf1ab	DIVVVDEVSMCTNYD	5340	5354	Positive
	hCoVNL63	orf1ab	DLTKGPHEFCSQHTM	4842	4856	Positive
	hCoVNL63	orf1ab	DMEYDFLNMDMGVFI	6290	6304	Positive
	hCoVNL63	orf1ab	DMLYSPPTISYNSTL	2924	2938	Positive
	hCoVNL63	orf1ab	DSFEGVLPINTDTVL	1616	1630	Positive
	hCoVNL63	orf1ab	DSHKGVCFGFDKWYV	2676	2690	Positive
	hCoVNL63	orf1ab	DSIVTLEQYSTCDIC	1746	1760	Positive
	hCoVNL63	orf1ab	DSKFQIGEFIFEKVE	5160	5174	Positive
	hCoVNL63	orf1ab	DSLCAKAMTVYSIDK	5286	5300	Positive
	hCoVNL63	orf1ab	DSVREEVDIIEQPFE	1016	1030	Positive
	hCoVNL63	orf1ab	DSYFDNSSTLQSVAS	3594	3608	Positive
	hCoVNL63	orf1ab	DTRTRSVFNLEGVNG	5962	5976	Positive
	hCoVNL63	orf1ab	DVIVHDVEPTHKVKL	906	920	Positive
	hCoVNL63	orf1ab	DVRDYKLANDVKDTL	5086	5100	Positive
	hCoVNL63	orf1ab	EADYRCACYAHLAKA	2900	2914	Positive
	hCoVNL63	orf1ab	ECEKFNVFNVVGPRT	1334	1348	Positive
	hCoVNL63	orf1ab	EFDHEISVQKKINRM	3652	3666	Positive
	hCoVNL63	orf1ab	EVKPFAVYKNVKFYL	1256	1270	Positive
	hCoVNL63	orf1ab	EYEGGCNTIELDSPC	3854	3868	Positive
	hCoVNL63	orf1ab	FAVYKNVKFYLGDIS	1260	1274	Positive
	hCoVNL63	orf1ab	FDGKPVLPKNMWEFR	122	136	Positive
	hCoVNL63	orf1ab	FDIYEGGCIKACEVV	4518	4532	Positive
	hCoVNL63	orf1ab	FDYHPNCSDCYDDMC	4330	4344	Positive
	hCoVNL63	orf1ab	FEDDVVTSLCKKSFG	924	938	Positive
	hCoVNL63	orf1ab	FEFEDDVVTSLCKKS	922	936	Positive
	hCoVNL63	orf1ab	FEMSCDCGKKFDDQV	1130	1144	Positive
	hCoVNL63	orf1ab	FFEIKHADLHSSQVC	5558	5572	Positive
	hCoVNL63	orf1ab	FIFEKVEYGSDTVTY	5168	5182	Positive
	hCoVNL63	orf1ab	FITMSSKGQKGDAEE	1720	1734	Positive
	hCoVNL63	orf1ab	FKYMVANGLHAPHGP	3482	3496	Positive
	hCoVNL63	orf1ab	FLELLPNVFKLKIST	2828	2842	Positive
	hCoVNL63	orf1ab	FLGASVTEDVKFAAS	360	374	Positive
	hCoVNL63	orf1ab	FMGFRFDISIPGSHS	5624	5638	Positive
	hCoVNL63	orf1ab	FNVFNVVGPRTGKHE	1338	1352	Positive
	hCoVNL63	orf1ab	FSPESVFSVFGDVKL	3426	3440	Positive
	hCoVNL63	orf1ab	FTKVVVGPTTEVKFS	520	534	Positive
	hCoVNL63	orf1ab	FTMFWAELFIYTNTI	3260	3274	Positive
	hCoVNL63	orf1ab	FVEKFNFVTDWLKTL	730	744	Positive
	hCoVNL63	orf1ab	FVKWEYEGGCNTIEL	3850	3864	Positive
	hCoVNL63	orf1ab	FVQDPAPIDIDAFPV	1182	1196	Positive
	hCoVNL63	orf1ab	GAGSVVFVDKYMCGF	108	122	Positive
	hCoVNL63	orf1ab	GAGVMLECEKFNVFN	1328	1342	Positive
	hCoVNL63	orf1ab	GASVTEDVKFAASTG	362	376	Positive
	hCoVNL63	orf1ab	GCACDRTTIQSVDIS	4034	4048	Positive
	hCoVNL63	orf1ab	GDAVMTRCLAVHDCF	5838	5852	Positive
	hCoVNL63	orf1ab	GFCPHRHKLRSRVKF	1784	1798	Positive
	hCoVNL63	orf1ab	GFGVFDIKNSSVNTV	1226	1240	Positive
	hCoVNL63	orf1ab	GGKISFSDDVIVHDV	898	912	Positive
	hCoVNL63	orf1ab	GHGAGSVVFVDKYMC	106	120	Positive
	hCoVNL63	orf1ab	GHGCACDRTTIQSVD	4032	4046	Positive
	hCoVNL63	orf1ab	GHTLKSGCKLTNAKP	184	198	Positive
	hCoVNL63	orf1ab	GHVVRAALKLYKPSV	5880	5894	Positive
	hCoVNL63	orf1ab	GKASLYYESISYEEQ	4548	4562	Positive
	hCoVNL63	orf1ab	GKPVLPKNMWEFRDY	124	138	Positive
	hCoVNL63	orf1ab	GKQKITTIQGPPGSG	5244	5258	Positive
	hCoVNL63	orf1ab	GMLNGMPVSSIKGDK	6236	6250	Positive
	hCoVNL63	orf1ab	GNFDDQPSLQVESAN	3122	3136	Positive
	hCoVNL63	orf1ab	GNGQAITTSVDANTN	3958	3972	Positive
	hCoVNL63	orf1ab	GPFIAGNTVHANYIF	6646	6660	Positive
	hCoVNL63	orf1ab	GPFVSFIYFITMSSK	1712	1726	Positive
	hCoVNL63	orf1ab	GPGNTFINGDIAREL	2186	2200	Positive
	hCoVNL63	orf1ab	GPHEFCSQHTMQIVD	4846	4860	Positive
	hCoVNL63	orf1ab	GPTTEVKFSVIELAT	526	540	Positive
	hCoVNL63	orf1ab	GSASEADYRCACYAH	2896	2910	Positive
	hCoVNL63	orf1ab	GSELTLKHFFFAQNG	4470	4484	Positive
	hCoVNL63	orf1ab	GSGMFYNQVTLAVAS	1	12	Positive
	hCoVNL63	orf1ab	GSGSGMFYNQVTLAV	1	10	Positive
	hCoVNL63	orf1ab	GSGSGSGMFYNQVTL	1	8	Positive
	hCoVNL63	orf1ab	GSPGYNVRNDGTVEF	3084	3098	Positive
	hCoVNL63	orf1ab	GWYDPVENEDIHRVY	4198	4212	Positive
	hCoVNL63	orf1ab	GYAMPQIYKLQRMCL	6436	6450	Positive
	hCoVNL63	orf1ab	HAYSTMRLHNFSVSH	2994	3008	Positive
	hCoVNL63	orf1ab	HDVEPTHKVKLIFEF	910	924	Positive
	hCoVNL63	orf1ab	HKENLFNKYFKHWSF	4316	4330	Positive
	hCoVNL63	orf1ab	HKVKLIFEFEDDVVT	916	930	Positive
	hCoVNL63	orf1ab	HLAKAMLDYAKDHND	2910	2924	Positive
	hCoVNL63	orf1ab	HLELKETVFVEPKDG	848	862	Positive
	hCoVNL63	orf1ab	HNDMLYSPPTISYNS	2922	2936	Positive
	hCoVNL63	orf1ab	HQKHLKSIVNTRNAT	4610	4624	Positive
	hCoVNL63	orf1ab	HQLECIVDDSVREEV	1008	1022	Positive
	hCoVNL63	orf1ab	HSDFGLDGLIDSYFD	3584	3598	Positive
	hCoVNL63	orf1ab	HSFDVYNLWQIFIET	6068	6082	Positive
	hCoVNL63	orf1ab	HVIAPSTTVLIDYDH	2980	2994	Positive
	hCoVNL63	orf1ab	IACCMRAGSKVVNHN	2386	2400	Positive
	hCoVNL63	orf1ab	IAKSEFDHEISVQKK	3648	3662	Positive
	hCoVNL63	orf1ab	IDGFGVFDIKNSSVN	1224	1238	Positive
	hCoVNL63	orf1ab	IDYDHAYSTMRLHNF	2990	3004	Positive
	hCoVNL63	orf1ab	IDYTTTVTSFHGYDF	2488	2502	Positive
	hCoVNL63	orf1ab	IETNLQSLENIAFNV	6080	6094	Positive
	hCoVNL63	orf1ab	IKNSSVNTVCFVDVD	1232	1246	Positive
	hCoVNL63	orf1ab	IKPVCAKSPPGEQFR	5700	5714	Positive
	hCoVNL63	orf1ab	INDDDYVIALTGTNQ	56	70	Positive
	hCoVNL63	orf1ab	INGMHKSFYVNANGG	2154	2168	Positive
	hCoVNL63	orf1ab	INKPLQVFVYSSNEE	1396	1410	Positive
	hCoVNL63	orf1ab	INRLLSVPSDSCNNV	4742	4756	Positive
	hCoVNL63	orf1ab	IPATSASKLTIVSPD	3724	3738	Positive
	hCoVNL63	orf1ab	IQQWGYVGSLSQNHH	5810	5824	Positive
	hCoVNL63	orf1ab	IQSVDISYLNRARGS	4042	4056	Positive
	hCoVNL63	orf1ab	ISAMHSLLFGMLRRL	3688	3702	Positive
	hCoVNL63	orf1ab	ITEDGINVKDVVVES	1586	1600	Positive
	hCoVNL63	orf1ab	ITTIQGPPGSGKSHC	5248	5262	Positive
	hCoVNL63	orf1ab	IVHDVEPTHKVKLIF	908	922	Positive
	hCoVNL63	orf1ab	IVSPDLESYSKIVCD	3734	3748	Positive
	hCoVNL63	orf1ab	IWVPHSFDVYNLWQI	6064	6078	Positive
	hCoVNL63	orf1ab	KCWVEEDLTKGPHEF	4836	4850	Positive
	hCoVNL63	orf1ab	KDGCDVGFCPHRHKL	1778	1792	Positive
	hCoVNL63	orf1ab	KDNDGRPVHVKEITK	3764	3778	Positive
	hCoVNL63	orf1ab	KELTANMSMAECKAT	2324	2338	Positive
	hCoVNL63	orf1ab	KESIPIVWGVKDFNT	2404	2418	Positive
	hCoVNL63	orf1ab	KETVFVEPKDGGQFF	852	866	Positive
	hCoVNL63	orf1ab	KEVLVLTGCCDNSYF	4180	4194	Positive
	hCoVNL63	orf1ab	KFGKASLYYESISYE	4546	4560	Positive
	hCoVNL63	orf1ab	KGQKGDAEEALSKLS	1726	1740	Positive
	hCoVNL63	orf1ab	KHEHSLLVEAYNSIL	1350	1364	Positive
	hCoVNL63	orf1ab	KHFFFAQNGDAAVKD	4476	4490	Positive
	hCoVNL63	orf1ab	KHLKSIVNTRNATVV	4612	4626	Positive
	hCoVNL63	orf1ab	KHVFKTLKPGDSFNI	3038	3052	Positive
	hCoVNL63	orf1ab	KINRMAEQAATQMYK	3662	3676	Positive
	hCoVNL63	orf1ab	KISFSDDVIVHDVEP	900	914	Positive
	hCoVNL63	orf1ab	KKYLVKTTKAKGLTF	2424	2438	Positive
	hCoVNL63	orf1ab	KLHPAFNVSDAYANL	5222	5236	Positive
	hCoVNL63	orf1ab	KLLDYDYATHGQLDG	5926	5940	Positive
	hCoVNL63	orf1ab	KLPQFYIYDEEGGYD	966	980	Positive
	hCoVNL63	orf1ab	KLSEYLISDSIVTLE	1738	1752	Positive
	hCoVNL63	orf1ab	KLTNAKPPKYSSKVV	192	206	Positive
	hCoVNL63	orf1ab	KLYKPSVIHDIGNPK	5888	5902	Positive
	hCoVNL63	orf1ab	KNMWEFRDYFNNNTD	130	144	Positive
	hCoVNL63	orf1ab	KPASKQCFKVFFKGN	5436	5450	Positive
	hCoVNL63	orf1ab	KPEDKLSVYDIACCM	2376	2390	Positive
	hCoVNL63	orf1ab	KPMPFFYFDDSDCDV	6000	6014	Positive
	hCoVNL63	orf1ab	KPNAIDVEHLELKET	840	854	Positive
	hCoVNL63	orf1ab	KQLEIVKLFLVKNPS	5462	5476	Positive
	hCoVNL63	orf1ab	KQPVNSNVKLLDYDY	5918	5932	Positive
	hCoVNL63	orf1ab	KRWLPPDAIIIDNDI	6514	6528	Positive
	hCoVNL63	orf1ab	KSVCKYTDFNEDVCV	6184	6198	Positive
	hCoVNL63	orf1ab	KTCVIANVPAIDVLK	1538	1552	Positive
	hCoVNL63	orf1ab	KVSQSNVHTPKHVFK	3028	3042	Positive
	hCoVNL63	orf1ab	KVVVGPTTEVKFSVI	522	536	Positive
	hCoVNL63	orf1ab	KWEYEGGCNTIELDS	3852	3866	Positive
	hCoVNL63	orf1ab	KYSSIYKLHPAFNVS	5216	5230	Positive
	hCoVNL63	orf1ab	LAFLGASVTEDVKFA	358	372	Positive
	hCoVNL63	orf1ab	LASIQHLHEGFGGKN	3202	3216	Positive
	hCoVNL63	orf1ab	LCQYLNSTTMCVPHN	6478	6492	Positive
	hCoVNL63	orf1ab	LDNQEDKFWCEDFYA	4946	4960	Positive
	hCoVNL63	orf1ab	LECIVDDSVREEVDI	1010	1024	Positive
	hCoVNL63	orf1ab	LFAAETIKAKEESVK	5102	5116	Positive
	hCoVNL63	orf1ab	LFENGIPLMPLLSCG	1364	1378	Positive
	hCoVNL63	orf1ab	LFYTIKFSGFKLDGF	592	606	Positive
	hCoVNL63	orf1ab	LGDGNALYNTEGGKT	3822	3836	Positive
	hCoVNL63	orf1ab	LHAPHGPFDALWLSF	3490	3504	Positive
	hCoVNL63	orf1ab	LHEVLTSAMNVIGQH	950	964	Positive
	hCoVNL63	orf1ab	LHGGGVARAIDILTE	1294	1308	Positive
	hCoVNL63	orf1ab	LKEKYTCSITFEMSC	1120	1134	Positive
	hCoVNL63	orf1ab	LKEVVGPKELLLSWE	5124	5138	Positive
	hCoVNL63	orf1ab	LLERFLPKCPEILLS	706	720	Positive
	hCoVNL63	orf1ab	LLLRNNGRFGGFSNH	6710	6724	Positive
	hCoVNL63	orf1ab	LLRTSIMKHDIKVIA	1922	1936	Positive
	hCoVNL63	orf1ab	LLYAILYFVFTRTVR	2784	2798	Positive
	hCoVNL63	orf1ab	LNELSSKVVCTYMDL	6366	6380	Positive
	hCoVNL63	orf1ab	LNGCRWWLCSTRVNV	3152	3166	Positive
	hCoVNL63	orf1ab	LPECNADIVVVDEVS	5334	5348	Positive
	hCoVNL63	orf1ab	LQDFDVVFGHGAGSV	98	112	Positive
	hCoVNL63	orf1ab	LQVFVYSSNEEQAVL	1400	1414	Positive
	hCoVNL63	orf1ab	LSKDYISSNGPLKVG	1314	1328	Positive
	hCoVNL63	orf1ab	LSVDFNGVLHKAYVD	2302	2316	Positive
	hCoVNL63	orf1ab	LSVPSDSCNNVNVRD	4746	4760	Positive
	hCoVNL63	orf1ab	LTPIKLNFGMLNGMP	6228	6242	Positive
	hCoVNL63	orf1ab	LTPVIDDVDVVKPFR	1422	1436	Positive
	hCoVNL63	orf1ab	LTSNGLLGNCAKRFR	748	762	Positive
	hCoVNL63	orf1ab	LTVKFVVESNVMDVN	1560	1574	Positive
	hCoVNL63	orf1ab	LVEAYNSILFENGIP	1356	1370	Positive
	hCoVNL63	orf1ab	LVTTAGYHFKQLGLV	4378	4392	Positive
	hCoVNL63	orf1ab	LWRVTAVHSDGMFVA	314	328	Positive
	hCoVNL63	orf1ab	LYYESISYEEQDALF	4552	4566	Positive
	hCoVNL63	orf1ab	MAEQAATQMYKEARS	3666	3680	Positive
	hCoVNL63	orf1ab	MYENSTILQAAGLCV	4962	4976	Positive
	hCoVNL63	orf1ab	NACVYFSQLLCEPIK	2278	2292	Positive
	hCoVNL63	orf1ab	NADIVVVDEVSMCTN	5338	5352	Positive
	hCoVNL63	orf1ab	NAFVKCNCGSESWSV	240	254	Positive
	hCoVNL63	orf1ab	NAHRYDVLLSDLSFN	2354	2368	Positive
	hCoVNL63	orf1ab	NAIDVEHLELKETVF	842	856	Positive
	hCoVNL63	orf1ab	NALPECNADIVVVDE	5332	5346	Positive
	hCoVNL63	orf1ab	NALYNTEGGKTFMYA	3826	3840	Positive
	hCoVNL63	orf1ab	NANGGTCFCNKHNFF	2164	2178	Positive
	hCoVNL63	orf1ab	NATVVIGTTKFYGGW	4622	4636	Positive
	hCoVNL63	orf1ab	NAVLFSTVVIKNLTP	6216	6230	Positive
	hCoVNL63	orf1ab	NAVYRAFGSPFITNG	212	226	Positive
	hCoVNL63	orf1ab	NCGEPWFLTDYNAIL	674	688	Positive
	hCoVNL63	orf1ab	NCGSESWSVGAWDGY	246	260	Positive
	hCoVNL63	orf1ab	NCLASECFVKSDIFG	4286	4300	Positive
	hCoVNL63	orf1ab	NCNVDMYPEFSIVCR	5946	5960	Positive
	hCoVNL63	orf1ab	NCNVLENFIVYNNSG	2256	2270	Positive
	hCoVNL63	orf1ab	NCYRLTSVEESFIDD	4768	4782	Positive
	hCoVNL63	orf1ab	NDGRPVHVKEITKEN	3766	3780	Positive
	hCoVNL63	orf1ab	NDGTVEFCYLHQIEL	3092	3106	Positive
	hCoVNL63	orf1ab	NDINDYVSDADFSIT	6526	6540	Positive
	hCoVNL63	orf1ab	NDLDHTSLVWKHIRD	2034	2048	Positive
	hCoVNL63	orf1ab	NDPVFTGDLFYTIKF	584	598	Positive
	hCoVNL63	orf1ab	NDSNGCVVEASTDFH	994	1008	Positive
	hCoVNL63	orf1ab	NDVKDTLRLFAAETI	5094	5108	Positive
	hCoVNL63	orf1ab	NEEFYNFLRLRGFFD	4454	4468	Positive
	hCoVNL63	orf1ab	NEEQAVLKFLDGLDL	1408	1422	Positive
	hCoVNL63	orf1ab	NENLLHGGGVARAID	1290	1304	Positive
	hCoVNL63	orf1ab	NEWAMANGYTSVSSV	3170	3184	Positive
	hCoVNL63	orf1ab	NEYCCFKHALGCDYV	5788	5802	Positive
	hCoVNL63	orf1ab	NFLFAAFITFLCFLV	2732	2746	Positive
	hCoVNL63	orf1ab	NFNQWHEAKFGVVTT	2526	2540	Positive
	hCoVNL63	orf1ab	NFNTLFATTIPGTAF	4350	4364	Positive
	hCoVNL63	orf1ab	NFSGALAEHDFFTWK	4128	4142	Positive
	hCoVNL63	orf1ab	NFYDFGDFVVSLPNM	4252	4266	Positive
	hCoVNL63	orf1ab	NGHYVVYDAANNAVY	1834	1848	Positive
	hCoVNL63	orf1ab	NGLHAPHGPFDALWL	3488	3502	Positive
	hCoVNL63	orf1ab	NGNFYDFGDFVVSLP	4250	4264	Positive
	hCoVNL63	orf1ab	NGRVVITNVGEPIIS	1800	1814	Positive
	hCoVNL63	orf1ab	NGVIREKLAIGGSVA	6582	6596	Positive
	hCoVNL63	orf1ab	NGYTSVSSVECYSIL	3176	3190	Positive
	hCoVNL63	orf1ab	NHHTFCNIHRNEHDA	5822	5836	Positive
	hCoVNL63	orf1ab	NHKPQLSFPLCSAGN	5044	5058	Positive
	hCoVNL63	orf1ab	NHNVLIKESIPIVWG	2398	2412	Positive
	hCoVNL63	orf1ab	NIAANSSEWAYCVDL	3542	3556	Positive
	hCoVNL63	orf1ab	NIGGAVCSKHANLYQ	6034	6048	Positive
	hCoVNL63	orf1ab	NIHRNEHDASGDAVM	5828	5842	Positive
	hCoVNL63	orf1ab	NILGYSSLCDEFTLA	3216	3230	Positive
	hCoVNL63	orf1ab	NKADLKFVKWEYEGG	3844	3858	Positive
	hCoVNL63	orf1ab	NKDIYCGNSMVCKMC	2012	2026	Positive
	hCoVNL63	orf1ab	NKDVNTHSVRLTITE	4394	4408	Positive
	hCoVNL63	orf1ab	NKFVPVKPASKQCFK	5430	5444	Positive
	hCoVNL63	orf1ab	NKFVTGDVGPFVSFI	1704	1718	Positive
	hCoVNL63	orf1ab	NKHAFHTPAYDKRAF	5982	5996	Positive
	hCoVNL63	orf1ab	NKINLCDDPEKAQSM	3558	3572	Positive
	hCoVNL63	orf1ab	NKNLNEGVLESFSVT	4930	4944	Positive
	hCoVNL63	orf1ab	NKNVSFLGKCLKMNC	4080	4094	Positive
	hCoVNL63	orf1ab	NKTTLPTNVAFELFA	6130	6144	Positive
	hCoVNL63	orf1ab	NKYFKHWSFDYHPNC	4322	4336	Positive
	hCoVNL63	orf1ab	NLARDGVVPLSVIPA	3712	3726	Positive
	hCoVNL63	orf1ab	NLEGVNGGSLYVNKH	5970	5984	Positive
	hCoVNL63	orf1ab	NLFVEKFNFVTDWLK	728	742	Positive
	hCoVNL63	orf1ab	NLGRCVRKLNRLKTC	1526	1540	Positive
	hCoVNL63	orf1ab	NLLHGGGVARAIDIL	1292	1306	Positive
	hCoVNL63	orf1ab	NLMLSDNVVAFLYAA	3136	3150	Positive
	hCoVNL63	orf1ab	NLNTLRRGAVLGFIG	3888	3902	Positive
	hCoVNL63	orf1ab	NLQSGKVIFGLKTMF	3240	3254	Positive
	hCoVNL63	orf1ab	NLRGWLIFSNSNYVL	84	98	Positive
	hCoVNL63	orf1ab	NLRLVDCAPVVCPKG	542	556	Positive
	hCoVNL63	orf1ab	NLYSFNKAIDGFGVF	1216	1230	Positive
	hCoVNL63	orf1ab	NMIRMISAMVLGSKH	4666	4680	Positive
	hCoVNL63	orf1ab	NMLRTLIDGVENPML	4638	4652	Positive
	hCoVNL63	orf1ab	NMRVLHYGAGSDKGV	6492	6506	Positive
	hCoVNL63	orf1ab	NNADCVACSKSARLK	2132	2146	Positive
	hCoVNL63	orf1ab	NNAVYDGARLFSSDL	1844	1858	Positive
	hCoVNL63	orf1ab	NNCWISTTLVQLQLT	1060	1074	Positive
	hCoVNL63	orf1ab	NNEIMPGKLKQKPMK	3800	3814	Positive
	hCoVNL63	orf1ab	NNFFISYAKPEDKLS	2368	2382	Positive
	hCoVNL63	orf1ab	NNGRFGGFSNHLVST	6714	6728	Positive
	hCoVNL63	orf1ab	NNISYVVTQNLFFML	2770	2784	Positive
	hCoVNL63	orf1ab	NNTSAQYIFSTVNAL	5320	5334	Positive
	hCoVNL63	orf1ab	NNVFMSTSKCWVEED	4828	4842	Positive
	hCoVNL63	orf1ab	NNVNVRDLQRRLYDN	4754	4768	Positive
	hCoVNL63	orf1ab	NQDLNGNFYDFGDFV	4246	4260	Positive
	hCoVNL63	orf1ab	NQDSYGGASICLYCR	3972	3986	Positive
	hCoVNL63	orf1ab	NQEDKFWCEDFYASM	4948	4962	Positive
	hCoVNL63	orf1ab	NQLRLAFLGASVTED	354	368	Positive
	hCoVNL63	orf1ab	NQVTLAVASDSEISG	4	18	Positive
	hCoVNL63	orf1ab	NRFNVAITRAKKGIF	5530	5544	Positive
	hCoVNL63	orf1ab	NRKQLEIVKLFLVKN	5460	5474	Positive
	hCoVNL63	orf1ab	NRKSKVISAMHSLLF	3682	3696	Positive
	hCoVNL63	orf1ab	NRMAEQAATQMYKEA	3664	3678	Positive
	hCoVNL63	orf1ab	NSATCYNSVSNEYCC	5778	5792	Positive
	hCoVNL63	orf1ab	NSEYRKVFYVLLDWV	4912	4926	Positive
	hCoVNL63	orf1ab	NSGLLTACAFSVDPA	3918	3932	Positive
	hCoVNL63	orf1ab	NSGSNITQIKNACVY	2268	2282	Positive
	hCoVNL63	orf1ab	NSIQGSYERFTLTTN	6202	6216	Positive
	hCoVNL63	orf1ab	NSLKALFSCDINKPL	1386	1400	Positive
	hCoVNL63	orf1ab	NSSEWAYCVDLHNKI	3546	3560	Positive
	hCoVNL63	orf1ab	NSSVNTVCFVDVDFH	1234	1248	Positive
	hCoVNL63	orf1ab	NSVLDLSKFECKHKA	6672	6686	Positive
	hCoVNL63	orf1ab	NSVSNEYCCFKHALG	5784	5798	Positive
	hCoVNL63	orf1ab	NTEGGKTFMYAYISN	3830	3844	Positive
	hCoVNL63	orf1ab	NTIELDSPCRFMVET	3860	3874	Positive
	hCoVNL63	orf1ab	NTVCFVDVDFHSVEI	1238	1252	Positive
	hCoVNL63	orf1ab	NVCTYEHVISFMGFR	5614	5628	Positive
	hCoVNL63	orf1ab	NVDMYPEFSIVCRFD	5948	5962	Positive
	hCoVNL63	orf1ab	NVFDNFNQWHEAKFG	2522	2536	Positive
	hCoVNL63	orf1ab	NVKLLDYDYATHGQL	5924	5938	Positive
	hCoVNL63	orf1ab	NVLAIESIHYLGTTG	170	184	Positive
	hCoVNL63	orf1ab	NVLENFIVYNNSGSN	2258	2272	Positive
	hCoVNL63	orf1ab	NVLPTMTQLNLKYAI	4572	4586	Positive
	hCoVNL63	orf1ab	NVNRFNVAITRAKKG	5528	5542	Positive
	hCoVNL63	orf1ab	NVPTIVSEKISVMDK	1876	1890	Positive
	hCoVNL63	orf1ab	NVQVDNGSSINRKQL	5450	5464	Positive
	hCoVNL63	orf1ab	NVSDAYANLVPYYQL	5228	5242	Positive
	hCoVNL63	orf1ab	NVSRHNLTKYTMMDL	4150	4164	Positive
	hCoVNL63	orf1ab	NVVPGDVIITSTSAG	278	292	Positive
	hCoVNL63	orf1ab	NVVPGVPTNVYLVGK	2556	2570	Positive
	hCoVNL63	orf1ab	NVYLVGKTLVFTLQA	2564	2578	Positive
	hCoVNL63	orf1ab	NYDLSVINQRLSYKH	5352	5366	Positive
	hCoVNL63	orf1ab	NYLGDFIQGPFIAGN	6638	6652	Positive
	hCoVNL63	orf1ab	NYVASRFLGLQIQTV	5490	5504	Positive
	hCoVNL63	orf1ab	NYVPLRASSCVTRCN	6020	6034	Positive
	hCoVNL63	orf1ab	NYVRFPEILARGFGL	2644	2658	Positive
	hCoVNL63	orf1ab	PESVFSVFGDVKLTL	3428	3442	Positive
	hCoVNL63	orf1ab	PHPSMDGYCKFKGKC	3990	4004	Positive
	hCoVNL63	orf1ab	PIDIDAFPVKPICSS	1188	1202	Positive
	hCoVNL63	orf1ab	PIKLNFGMLNGMPVS	6230	6244	Positive
	hCoVNL63	orf1ab	PKELLLSWESGKVKP	5130	5144	Positive
	hCoVNL63	orf1ab	PNCSDCYDDMCVIHC	4334	4348	Positive
	hCoVNL63	orf1ab	PPDAIIIDNDINDYV	6518	6532	Positive
	hCoVNL63	orf1ab	PRHVIAPSTTVLIDY	2978	2992	Positive
	hCoVNL63	orf1ab	PSMDGYCKFKGKCVQ	3992	4006	Positive
	hCoVNL63	orf1ab	PSYIAYENARQAYED	3614	3628	Positive
	hCoVNL63	orf1ab	PTAPAYVIIDKVDFV	2210	2224	Positive
	hCoVNL63	orf1ab	PTNVYLVGKTLVFTL	2562	2576	Positive
	hCoVNL63	orf1ab	PTTTGVLVRFVKSIA	422	436	Positive
	hCoVNL63	orf1ab	PVDYNVVTQRMCAIG	5390	5404	Positive
	hCoVNL63	orf1ab	PVENEDIHRVYASLG	4202	4216	Positive
	hCoVNL63	orf1ab	PVHVKEITKENVETL	3770	3784	Positive
	hCoVNL63	orf1ab	PVIDDVDVVKPFRVE	1424	1438	Positive
	hCoVNL63	orf1ab	PYPDPSRILSAGVFV	4868	4882	Positive
	hCoVNL63	orf1ab	PYVVISGFVSRVIRR	798	812	Positive
	hCoVNL63	orf1ab	QFRLSKMGVLKADDF	6336	6350	Positive
	hCoVNL63	orf1ab	QGPPGSGKSHCSIGL	5252	5266	Positive
	hCoVNL63	orf1ab	QGRNLSDFTPRSDME	6278	6292	Positive
	hCoVNL63	orf1ab	QHLHEGFGGKNILGY	3206	3220	Positive
	hCoVNL63	orf1ab	QIQTVDSSQGSEYDY	5500	5514	Positive
	hCoVNL63	orf1ab	QLLASIQHLHEGFGG	3200	3214	Positive
	hCoVNL63	orf1ab	QQAALDYLATVKTVP	1482	1496	Positive
	hCoVNL63	orf1ab	QVPIGCLDPIRFCLE	4006	4020	Positive
	hCoVNL63	orf1ab	QVVKPGHFNEEFYNF	4446	4460	Positive
	hCoVNL63	orf1ab	QWGYVGSLSQNHHTF	5812	5826	Positive
	hCoVNL63	orf1ab	RAALKLYKPSVIHDI	5884	5898	Positive
	hCoVNL63	orf1ab	RAFDIYNKNVSFLGK	4074	4088	Positive
	hCoVNL63	orf1ab	RCDMTFPCVSCVTFF	814	828	Positive
	hCoVNL63	orf1ab	RCLAVHDCFVKNVDW	5844	5858	Positive
	hCoVNL63	orf1ab	RCPAEIVNTVSELVY	5414	5428	Positive
	hCoVNL63	orf1ab	RDATFATHVCFKDCY	650	664	Positive
	hCoVNL63	orf1ab	RDYFNNNTDSIVIGG	136	150	Positive
	hCoVNL63	orf1ab	RDYKLANDVKDTLRL	5088	5102	Positive
	hCoVNL63	orf1ab	RERCDMTFPCVSCVT	812	826	Positive
	hCoVNL63	orf1ab	RGFFDEGSELTLKHF	4464	4478	Positive
	hCoVNL63	orf1ab	RLGDYVLTENALVRL	488	502	Positive
	hCoVNL63	orf1ab	RLYDNCYRLTSVEES	4764	4778	Positive
	hCoVNL63	orf1ab	RNLSDFTPRSDMEYD	6280	6294	Positive
	hCoVNL63	orf1ab	RNSTIMSLSYNSVLD	6662	6676	Positive
	hCoVNL63	orf1ab	RSDMEYDFLNMDMGV	6288	6302	Positive
	hCoVNL63	orf1ab	RTRSVFNLEGVNGGS	5964	5978	Positive
	hCoVNL63	orf1ab	RTSIMKHDIKVIAKA	1924	1938	Positive
	hCoVNL63	orf1ab	SAEWKCGYAMPQIYK	6430	6444	Positive
	hCoVNL63	orf1ab	SDAYANLVPYYQLIG	5230	5244	Positive
	hCoVNL63	orf1ab	SDCDVVQEQVNYVPL	6010	6024	Positive
	hCoVNL63	orf1ab	SDDDFVSAVANAHRY	2344	2358	Positive
	hCoVNL63	orf1ab	SDDVIVHDVEPTHKV	904	918	Positive
	hCoVNL63	orf1ab	SDFTGSVYGNFDDQP	3114	3128	Positive
	hCoVNL63	orf1ab	SDGMFVASSSYDALL	322	336	Positive
	hCoVNL63	orf1ab	SDIFGSDFKTFDLLK	4296	4310	Positive
	hCoVNL63	orf1ab	SDKCPIVVGVSERIN	2542	2556	Positive
	hCoVNL63	orf1ab	SDKGVAPGTTVLKRW	6502	6516	Positive
	hCoVNL63	orf1ab	SDLSTLAVTAIVVVG	1856	1870	Positive
	hCoVNL63	orf1ab	SDNNCWISTTLVQLQ	1058	1072	Positive
	hCoVNL63	orf1ab	SDNVVAFLYAALLNG	3140	3154	Positive
	hCoVNL63	orf1ab	SDSEISGFGFAIPSV	12	26	Positive
	hCoVNL63	orf1ab	SDTTLRCCTVTYLNE	6354	6368	Positive
	hCoVNL63	orf1ab	SDVKKLYLGGLNYYC	5028	5042	Positive
	hCoVNL63	orf1ab	SDWTDVRDYKLANDV	5082	5096	Positive
	hCoVNL63	orf1ab	SDWYIGAIVFRLSRL	3408	3422	Positive
	hCoVNL63	orf1ab	SDYLSNLSDILVFVL	5738	5752	Positive
	hCoVNL63	orf1ab	SEAFLIGINYLGDFI	6630	6644	Positive
	hCoVNL63	orf1ab	SECFVKSDIFGSDFK	4290	4304	Positive
	hCoVNL63	orf1ab	SEISGFGFAIPSVAV	14	28	Positive
	hCoVNL63	orf1ab	SEKISVMDKLDTGAQ	1882	1896	Positive
	hCoVNL63	orf1ab	SELVYENKFVPVKPA	5424	5438	Positive
	hCoVNL63	orf1ab	SERINVVPGVPTNVY	2552	2566	Positive
	hCoVNL63	orf1ab	SEYDYVIYAQTSDTA	5510	5524	Positive
	hCoVNL63	orf1ab	SEYLISDSIVTLEQY	1740	1754	Positive
	hCoVNL63	orf1ab	SFGPGNTFINGDIAR	2184	2198	Positive
	hCoVNL63	orf1ab	SFNNFFISYAKPEDK	2366	2380	Positive
	hCoVNL63	orf1ab	SGEWNAVYRAFGSPF	208	222	Positive
	hCoVNL63	orf1ab	SGKLLSELLKEKYTC	1112	1126	Positive
	hCoVNL63	orf1ab	SHNVQPLRAPTIANQ	5200	5214	Positive
	hCoVNL63	orf1ab	SIDDGHLWNLFVEKF	720	734	Positive
	hCoVNL63	orf1ab	SIEMQLFKVGKVDSI	1080	1094	Positive
	hCoVNL63	orf1ab	SIQHLHEGFGGKNIL	3204	3218	Positive
	hCoVNL63	orf1ab	SLDVKPYGYPNDFVG	1652	1666	Positive
	hCoVNL63	orf1ab	SLLVEAYNSILFENG	1354	1368	Positive
	hCoVNL63	orf1ab	SLSQNHHTFCNIHRN	5818	5832	Positive
	hCoVNL63	orf1ab	SMCTNYDLSVINQRL	5348	5362	Positive
	hCoVNL63	orf1ab	SMFSLLRTSIMKHDI	1918	1932	Positive
	hCoVNL63	orf1ab	SMMILSDDGVVCYNK	4792	4806	Positive
	hCoVNL63	orf1ab	SMNIAANSSEWAYCV	3540	3554	Positive
	hCoVNL63	orf1ab	SMPSYIAYENARQAY	3612	3626	Positive
	hCoVNL63	orf1ab	SMYNLLNFSGALAEH	4122	4136	Positive
	hCoVNL63	orf1ab	SNGLLGNCAKRFRRV	750	764	Positive
	hCoVNL63	orf1ab	SNHLVSTKGSGSGSG	6722	6729	Positive
	hCoVNL63	orf1ab	SNINRLLSVPSDSCN	4740	4754	Positive
	hCoVNL63	orf1ab	SQLLCEPIKLVNSEL	2284	2298	Positive
	hCoVNL63	orf1ab	SQNHHTFCNIHRNEH	5820	5834	Positive
	hCoVNL63	orf1ab	SSKGQKGDAEEALSK	1724	1738	Positive
	hCoVNL63	orf1ab	SSKSLGKQLGVVSDG	1600	1614	Positive
	hCoVNL63	orf1ab	SSNEEQAVLKFLDGL	1406	1420	Positive
	hCoVNL63	orf1ab	SSYDALLHRNSLDPF	330	344	Positive
	hCoVNL63	orf1ab	SVETVLNLARDGVVP	3706	3720	Positive
	hCoVNL63	orf1ab	SVTEDVKFAASTGVI	364	378	Positive
	hCoVNL63	orf1ab	SVYDIACCMRAGSKV	2382	2396	Positive
	hCoVNL63	orf1ab	SWESGKVKPPLNRNS	5136	5150	Positive
	hCoVNL63	orf1ab	SYEEQDALFALTKRN	4558	4572	Positive
	hCoVNL63	orf1ab	SYERLINTISPEKLK	2868	2882	Positive
	hCoVNL63	orf1ab	SYFDSKGWYDPVENE	4192	4206	Positive
	hCoVNL63	orf1ab	TCFGVSKPNAIDVEH	834	848	Positive
	hCoVNL63	orf1ab	TDAVVLLERYVSLAI	4888	4902	Positive
	hCoVNL63	orf1ab	TDLIEGSKPYSTLQP	2620	2634	Positive
	hCoVNL63	orf1ab	TDNNCWVNATCIILQ	1674	1688	Positive
	hCoVNL63	orf1ab	TDPSLIIASSPALVD	4414	4428	Positive
	hCoVNL63	orf1ab	TDTVLSVAPEVDWVA	1626	1640	Positive
	hCoVNL63	orf1ab	TDWLKTLKLTLTSNG	738	752	Positive
	hCoVNL63	orf1ab	TEDVKFAASTGVIDI	366	380	Positive
	hCoVNL63	orf1ab	TEHKENLFNKYFKHW	4314	4328	Positive
	hCoVNL63	orf1ab	TEYSWNKYLYELIQR	6600	6614	Positive
	hCoVNL63	orf1ab	TGDCATVYLEDKFDL	6540	6554	Positive
	hCoVNL63	orf1ab	TGKHEHSLLVEAYNS	1348	1362	Positive
	hCoVNL63	orf1ab	THGQLDGLCLFWNCN	5934	5948	Positive
	hCoVNL63	orf1ab	TKGPHEFCSQHTMQI	4844	4858	Positive
	hCoVNL63	orf1ab	TKLLDDSIEMQLFKV	1074	1088	Positive
	hCoVNL63	orf1ab	TKLVPGMIFVLTSHN	5188	5202	Positive
	hCoVNL63	orf1ab	TLEQYSTCDICKSTV	1750	1764	Positive
	hCoVNL63	orf1ab	TLIDGVENPMLMGWD	4642	4656	Positive
	hCoVNL63	orf1ab	TLLDNQEDKFWCEDF	4944	4958	Positive
	hCoVNL63	orf1ab	TMCVPHNMRVLHYGA	6486	6500	Positive
	hCoVNL63	orf1ab	TMFLFSVFFTMFWAE	3252	3266	Positive
	hCoVNL63	orf1ab	TMFLKHKFLFLQVFL	3296	3310	Positive
	hCoVNL63	orf1ab	TMRLHNFSVSHNGVF	2998	3012	Positive
	hCoVNL63	orf1ab	TMSSKGQKGDAEEAL	1722	1736	Positive
	hCoVNL63	orf1ab	TMTQLNLKYAISGKE	4576	4590	Positive
	hCoVNL63	orf1ab	TNAKPPKYSSKVVLS	194	208	Positive
	hCoVNL63	orf1ab	TNSDKCPIVVGVSER	2540	2554	Positive
	hCoVNL63	orf1ab	TPRSDMEYDFLNMDM	6286	6300	Positive
	hCoVNL63	orf1ab	TQLFEGDKFIGTFES	2842	2856	Positive
	hCoVNL63	orf1ab	TTAGYHFKQLGLVWN	4380	4394	Positive
	hCoVNL63	orf1ab	TTGDLAVQIGSNNVC	5602	5616	Positive
	hCoVNL63	orf1ab	TTSGDASTAYANSIF	4718	4732	Positive
	hCoVNL63	orf1ab	TVSDDDFVSAVANAH	2342	2356	Positive
	hCoVNL63	orf1ab	TWKDGRVIYGNVSRH	4140	4154	Positive
	hCoVNL63	orf1ab	TYMDLLLDDFVTILK	6376	6390	Positive
	hCoVNL63	orf1ab	VAITRAKKGIFCVMC	5534	5548	Positive
	hCoVNL63	orf1ab	VANGLHAPHGPFDAL	3486	3500	Positive
	hCoVNL63	orf1ab	VASDSEISGFGFAIP	10	24	Positive
	hCoVNL63	orf1ab	VASSFVSMPSYIAYE	3606	3620	Positive
	hCoVNL63	orf1ab	VCDGSVHYAGVVWTL	3746	3760	Positive
	hCoVNL63	orf1ab	VCFVDVDFHSVEIEA	1240	1254	Positive
	hCoVNL63	orf1ab	VCKMCLFSYQEFNDL	2022	2036	Positive
	hCoVNL63	orf1ab	VDDVVKTDAVVLLER	4882	4896	Positive
	hCoVNL63	orf1ab	VDEVSMCTNYDLSVI	5344	5358	Positive
	hCoVNL63	orf1ab	VDGFNEWAMANGYTS	3166	3180	Positive
	hCoVNL63	orf1ab	VDIIEQPFEEVEHVL	1022	1036	Positive
	hCoVNL63	orf1ab	VDLHNKINLCDDPEK	3554	3568	Positive
	hCoVNL63	orf1ab	VDSSQGSEYDYVIYA	5504	5518	Positive
	hCoVNL63	orf1ab	VESNVMDVNDCFKND	1566	1580	Positive
	hCoVNL63	orf1ab	VFEAPLHCVRNVFDN	2512	2526	Positive
	hCoVNL63	orf1ab	VFVDDVVKTDAVVLL	4880	4894	Positive
	hCoVNL63	orf1ab	VFVYSSNEEQAVLKF	1402	1416	Positive
	hCoVNL63	orf1ab	VHDCFVKNVDWTVTY	5848	5862	Positive
	hCoVNL63	orf1ab	VHEVIIDNKPYRWML	6400	6414	Positive
	hCoVNL63	orf1ab	VHSDGMFVASSSYDA	320	334	Positive
	hCoVNL63	orf1ab	VKPGHFNEEFYNFLR	4448	4462	Positive
	hCoVNL63	orf1ab	VLKDGCDVGFCPHRH	1776	1790	Positive
	hCoVNL63	orf1ab	VMDVNDCFKNDNVVL	1570	1584	Positive
	hCoVNL63	orf1ab	VNAANENLLHGGGVA	1286	1300	Positive
	hCoVNL63	orf1ab	VNTRNATVVIGTTKF	4618	4632	Positive
	hCoVNL63	orf1ab	VNTVSELVYENKFVP	5420	5434	Positive
	hCoVNL63	orf1ab	VPGDVIITSTSAGCG	280	294	Positive
	hCoVNL63	orf1ab	VRNVFDNFNQWHEAK	2520	2534	Positive
	hCoVNL63	orf1ab	VRRDATFATHVCFKD	648	662	Positive
	hCoVNL63	orf1ab	VSDADFSITGDCATV	6532	6546	Positive
	hCoVNL63	orf1ab	VSLWRVTAVHSDGMF	312	326	Positive
	hCoVNL63	orf1ab	VSVEQLLASIQHLHE	3196	3210	Positive
	hCoVNL63	orf1ab	VTDAKWYCYDKQPVN	5908	5922	Positive
	hCoVNL63	orf1ab	VVAMSGHMLFNFLFA	2722	2736	Positive
	hCoVNL63	orf1ab	VVDGCSVIVRRDATF	640	654	Positive
	hCoVNL63	orf1ab	VVEASTDFHQLECIV	1000	1014	Positive
	hCoVNL63	orf1ab	VVEVKSAIVCASVLK	1764	1778	Positive
	hCoVNL63	orf1ab	VVGVSERINVVPGVP	2548	2562	Positive
	hCoVNL63	orf1ab	VVLKITEDGINVKDV	1582	1596	Positive
	hCoVNL63	orf1ab	VVSDGVDSFEGVLPI	1610	1624	Positive
	hCoVNL63	orf1ab	VVVDEVSMCTNYDLS	5342	5356	Positive
	hCoVNL63	orf1ab	VVVESSKSLGKQLGV	1596	1610	Positive
	hCoVNL63	orf1ab	VVVTLKDSDVNDMVL	6688	6702	Positive
	hCoVNL63	orf1ab	VWEQFCIDNCGEPWF	666	680	Positive
	hCoVNL63	orf1ab	VYDFKVSAAEFKYMV	3472	3486	Positive
	hCoVNL63	orf1ab	VYLEDKFDLLISDMY	6546	6560	Positive
	hCoVNL63	orf1ab	WCEDFYASMYENSTI	4954	4968	Positive
	hCoVNL63	orf1ab	WLGHGCACDRTTIQS	4030	4044	Positive
	hCoVNL63	orf1ab	WLPPDAIIIDNDIND	6516	6530	Positive
	hCoVNL63	orf1ab	WNNMLRTLIDGVENP	4636	4650	Positive
	hCoVNL63	orf1ab	WSFDYHPNCSDCYDD	4328	4342	Positive
	hCoVNL63	orf1ab	YDDMCVIHCANFNTL	4340	4354	Positive
	hCoVNL63	orf1ab	YDNCYRLTSVEESFI	4766	4780	Positive
	hCoVNL63	orf1ab	YDPVENEDIHRVYAS	4200	4214	Positive
	hCoVNL63	orf1ab	YDYATHGQLDGLCLF	5930	5944	Positive
	hCoVNL63	orf1ab	YESISYEEQDALFAL	4554	4568	Positive
	hCoVNL63	orf1ab	YFSQLLCEPIKLVNS	2282	2296	Positive
	hCoVNL63	orf1ab	YHPNCSDCYDDMCVI	4332	4346	Positive
	hCoVNL63	orf1ab	YMVANGLHAPHGPFD	3484	3498	Positive
	hCoVNL63	orf1ab	YNKYKYYSGSASEAD	2888	2902	Positive
	hCoVNL63	orf1ab	YNLLNFSGALAEHDF	4124	4138	Positive
	hCoVNL63	orf1ab	YNSILFENGIPLMPL	1360	1374	Positive
	hCoVNL63	orf1ab	YNTDLIEGSKPYSTL	2618	2632	Positive
	hCoVNL63	orf1ab	YQEFNDLDHTSLVWK	2030	2044	Positive
	hCoVNL63	orf1ab	YQNNVFMSTSKCWVE	4826	4840	Positive
	hCoVNL63	orf1ab	YRLTSVEESFIDDYY	4770	4784	Positive
	hCoVNL63	orf1ab	YRLYSGDTFWRYDFD	2228	2242	Positive
	hCoVNL63	orf1ab	YSIDKCTRIIPARAR	5296	5310	Positive
	hCoVNL63	orf1ab	YSTMRLHNFSVSHNG	2996	3010	Positive
	hCoVNL63	orf1ab	YTIKFSGFKLDGFNH	594	608	Positive
	hCoVNL63	orf1ab	YVEAYNTFTQAGFNI	6050	6064	Positive
	hCoVNL63	orf1ab	YVNANGGTCFCNKHN	2162	2176	Positive
	hCoVNL63	orf1ab	AAFGNTGVCYDFDGV	2578	2592	Negative
	hCoVNL63	orf1ab	ACYEGIASGVFGVNL	3054	3068	Negative
	hCoVNL63	orf1ab	AFFLSKHSDFGLDGL	3578	3592	Negative
	hCoVNL63	orf1ab	AFGLQDCVTGINDDD	46	60	Negative
	hCoVNL63	orf1ab	AITPYVCNASGCGVS	5014	5028	Negative
	hCoVNL63	orf1ab	ALAEHDFFTWKDGRV	4132	4146	Negative
	hCoVNL63	orf1ab	ALCDAMVAKGVVGVL	4228	4242	Negative
	hCoVNL63	orf1ab	ALDGDIYLLFTNSIL	1450	1464	Negative
	hCoVNL63	orf1ab	ALLHRNSLDPFCFDV	334	348	Negative
	hCoVNL63	orf1ab	ALVRLTTEVVRGVRD	498	512	Negative
	hCoVNL63	orf1ab	ATVYLEDKFDLLISD	6544	6558	Negative
	hCoVNL63	orf1ab	CNGTDIDKCVRAFDI	4064	4078	Negative
	hCoVNL63	orf1ab	CRFVAFGLQDCVTGI	42	56	Negative
	hCoVNL63	orf1ab	CVALCDAMVAKGVVG	4226	4240	Negative
	hCoVNL63	orf1ab	CVTFFYEFLDTCFGV	824	838	Negative
	hCoVNL63	orf1ab	DALWLSFKLLGIGGD	3498	3512	Negative
	hCoVNL63	orf1ab	DDFVSAVANAHRYDV	2346	2360	Negative
	hCoVNL63	orf1ab	DDFVTASDTTLRCCT	6348	6362	Negative
	hCoVNL63	orf1ab	DDVVTSLCKKSFGKS	926	940	Negative
	hCoVNL63	orf1ab	DELGVRVLDQSDNNC	1048	1062	Negative
	hCoVNL63	orf1ab	DEQNCDVLKEVLVLT	4172	4186	Negative
	hCoVNL63	orf1ab	DFDITESKYSCKEVL	2240	2254	Negative
	hCoVNL63	orf1ab	DFHQLECIVDDSVRE	1006	1020	Negative
	hCoVNL63	orf1ab	DFHSVEIEAGEVKPF	1246	1260	Negative
	hCoVNL63	orf1ab	DFVNGFYRLYSGDTF	2222	2236	Negative
	hCoVNL63	orf1ab	DHVFGTDHKFILAIT	5002	5016	Negative
	hCoVNL63	orf1ab	DNHLSTFYPQLQSAE	6418	6432	Negative
	hCoVNL63	orf1ab	DSDVNDMVLSLIKSG	6694	6708	Negative
	hCoVNL63	orf1ab	DTFWRYDFDITESKY	2234	2248	Negative
	hCoVNL63	orf1ab	DVGPFVSFIYFITMS	1710	1724	Negative
	hCoVNL63	orf1ab	DYVIALTGTNQLCAK	60	74	Negative
	hCoVNL63	orf1ab	EGFGGKNILGYSSLC	3210	3224	Negative
	hCoVNL63	orf1ab	EGLGGDNVYCYNTDL	2608	2622	Negative
	hCoVNL63	orf1ab	EGLHEVLTSAMNVIG	948	962	Negative
	hCoVNL63	orf1ab	EGNFSFFDCGVNALD	1438	1452	Negative
	hCoVNL63	orf1ab	EGQLQSLSKDYISSN	1308	1322	Negative
	hCoVNL63	orf1ab	EGSKPYSTLQPNAYY	2624	2638	Negative
	hCoVNL63	orf1ab	EGVNGGSLYVNKHAF	5972	5986	Negative
	hCoVNL63	orf1ab	EILLSIDDGHLWNLF	716	730	Negative
	hCoVNL63	orf1ab	EIMPGKLKQKPMKAE	3802	3816	Negative
	hCoVNL63	orf1ab	EIVNTVSELVYENKF	5418	5432	Negative
	hCoVNL63	orf1ab	ELAQVLTEVVYSNGG	4696	4710	Negative
	hCoVNL63	orf1ab	ELAVNSGLLTACAFS	3914	3928	Negative
	hCoVNL63	orf1ab	ELFIYTNTIWINPVI	3266	3280	Negative
	hCoVNL63	orf1ab	ELGYIADISAFKATL	4810	4824	Negative
	hCoVNL63	orf1ab	ELIQRFAFWTLFCTS	6610	6624	Negative
	hCoVNL63	orf1ab	ELKETVFVEPKDGGQ	850	864	Negative
	hCoVNL63	orf1ab	ELLKEKYTCSITFEM	1118	1132	Negative
	hCoVNL63	orf1ab	ELLLLDFKTAVFVYT	624	638	Negative
	hCoVNL63	orf1ab	ELLLSWESGKVKPPL	5132	5146	Negative
	hCoVNL63	orf1ab	ELLPNVFKLKISTQL	2830	2844	Negative
	hCoVNL63	orf1ab	ELLQFVTDPSLIIAS	4408	4422	Negative
	hCoVNL63	orf1ab	ELPVAVVNDKVFVRY	6106	6120	Negative
	hCoVNL63	orf1ab	ELSHLISGSLGDSGK	1100	1114	Negative
	hCoVNL63	orf1ab	ELSSKVVCTYMDLLL	6368	6382	Negative
	hCoVNL63	orf1ab	ELTLKHFFFAQNGDA	4472	4486	Negative
	hCoVNL63	orf1ab	ELTTMRYFVKIGPIK	5758	5772	Negative
	hCoVNL63	orf1ab	EVIIDNKPYRWMLWC	6402	6416	Negative
	hCoVNL63	orf1ab	EVLKNCNVLENFIVY	2252	2266	Negative
	hCoVNL63	orf1ab	EVLTSAMNVIGQHIK	952	966	Negative
	hCoVNL63	orf1ab	EVSMCTNYDLSVINQ	5346	5360	Negative
	hCoVNL63	orf1ab	EVVGPKELLLSWESG	5126	5140	Negative
	hCoVNL63	orf1ab	EVVVTNLNKSAGWPL	4530	4544	Negative
	hCoVNL63	orf1ab	FDDQPSLQVESANLM	3124	3138	Negative
	hCoVNL63	orf1ab	FDDQVGCLFWIMPYT	1140	1154	Negative
	hCoVNL63	orf1ab	FDIYEGGCIKACEVV	4518	4532	Negative
	hCoVNL63	orf1ab	FDNFNQWHEAKFGVV	2524	2538	Negative
	hCoVNL63	orf1ab	FDNSIQGSYERFTLT	6200	6214	Negative
	hCoVNL63	orf1ab	FDSKGWYDPVENEDI	4194	4208	Negative
	hCoVNL63	orf1ab	FDVYNLWQIFIETNL	6070	6084	Negative
	hCoVNL63	orf1ab	FDYHPNCSDCYDDMC	4330	4344	Negative
	hCoVNL63	orf1ab	FEKVEYGSDTVTYKS	5170	5184	Negative
	hCoVNL63	orf1ab	FFDEGSELTLKHFFF	4466	4480	Negative
	hCoVNL63	orf1ab	FFNAFVKCNCGSESW	238	252	Negative
	hCoVNL63	orf1ab	FGNTGVCYDFDGVTT	2580	2594	Negative
	hCoVNL63	orf1ab	FLDGLDLTPVIDDVD	1416	1430	Negative
	hCoVNL63	orf1ab	FLGVVGVTMHGSVLR	3012	3026	Negative
	hCoVNL63	orf1ab	FLSKHSDFGLDGLID	3580	3594	Negative
	hCoVNL63	orf1ab	FNDNQAITQVPATSI	2442	2456	Negative
	hCoVNL63	orf1ab	FNSACTRLEGLGGDN	2600	2614	Negative
	hCoVNL63	orf1ab	FNVVKKGCFTGVDGE	6092	6106	Negative
	hCoVNL63	orf1ab	FSVSHNGVFLGVVGV	3004	3018	Negative
	hCoVNL63	orf1ab	FTGVDGELPVAVVND	6100	6114	Negative
	hCoVNL63	orf1ab	FVAFGLQDCVTGIND	44	58	Negative
	hCoVNL63	orf1ab	GCFTGVDGELPVAVV	6098	6112	Negative
	hCoVNL63	orf1ab	GCGVSDVKKLYLGGL	5024	5038	Negative
	hCoVNL63	orf1ab	GCVVEASTDFHQLEC	998	1012	Negative
	hCoVNL63	orf1ab	GDGLIDLLVNVLSIF	2702	2716	Negative
	hCoVNL63	orf1ab	GDNVYCYNTDLIEGS	2612	2626	Negative
	hCoVNL63	orf1ab	GECRDSHKGVCFGFD	2672	2686	Negative
	hCoVNL63	orf1ab	GFDKWYVNDGRVDDG	2684	2698	Negative
	hCoVNL63	orf1ab	GFLETVCSVAYTAGV	774	788	Negative
	hCoVNL63	orf1ab	GFNEWAMANGYTSVS	3168	3182	Negative
	hCoVNL63	orf1ab	GFVSRVIRRERCDMT	804	818	Negative
	hCoVNL63	orf1ab	GGGVARAIDILTEGQ	1296	1310	Negative
	hCoVNL63	orf1ab	GGWNNMLRTLIDGVE	4634	4648	Negative
	hCoVNL63	orf1ab	GHGAGSVVFVDKYMC	106	120	Negative
	hCoVNL63	orf1ab	GHGCACDRTTIQSVD	4032	4046	Negative
	hCoVNL63	orf1ab	GIASGVFGVNLRTNF	3058	3072	Negative
	hCoVNL63	orf1ab	GIAYTTFSGSFDNGH	1822	1836	Negative
	hCoVNL63	orf1ab	GIGGDRCIKISTVQS	3508	3522	Negative
	hCoVNL63	orf1ab	GINVKDVVVESSKSL	1590	1604	Negative
	hCoVNL63	orf1ab	GINYLGDFIQGPFIA	6636	6650	Negative
	hCoVNL63	orf1ab	GKIVVIAGQAFFYSG	556	570	Negative
	hCoVNL63	orf1ab	GKNILGYSSLCDEFT	3214	3228	Negative
	hCoVNL63	orf1ab	GKQTELAVNSGLLTA	3910	3924	Negative
	hCoVNL63	orf1ab	GLCLFWNCNVDMYPE	5940	5954	Negative
	hCoVNL63	orf1ab	GLDGLIDSYFDNSST	3588	3602	Negative
	hCoVNL63	orf1ab	GLIDLLVNVLSIFSS	2704	2718	Negative
	hCoVNL63	orf1ab	GLLTACAFSVDPATT	3920	3934	Negative
	hCoVNL63	orf1ab	GLNVLWNKFVTGDVG	1698	1712	Negative
	hCoVNL63	orf1ab	GLQDCVTGINDDDYV	48	62	Negative
	hCoVNL63	orf1ab	GLQIQTVDSSQGSEY	5498	5512	Negative
	hCoVNL63	orf1ab	GLTVSDDDFVSAVAN	2340	2354	Negative
	hCoVNL63	orf1ab	GLVVKHITNITGVSL	300	314	Negative
	hCoVNL63	orf1ab	GLVWNKDVNTHSVRL	4390	4404	Negative
	hCoVNL63	orf1ab	GLYDDILTNNKPWFV	386	400	Negative
	hCoVNL63	orf1ab	GMFYNQVTLAVASDS	1	14	Negative
	hCoVNL63	orf1ab	GSESWSVGAWDGYLS	248	262	Negative
	hCoVNL63	orf1ab	GSFINGACGSPGYNV	3076	3090	Negative
	hCoVNL63	orf1ab	GSGSGMFYNQVTLAV	1	10	Negative
	hCoVNL63	orf1ab	GSGSGSGMFYNQVTL	1	8	Negative
	hCoVNL63	orf1ab	GTDHKFILAITPYVC	5006	5020	Negative
	hCoVNL63	orf1ab	GTDIDKCVRAFDIYN	4066	4080	Negative
	hCoVNL63	orf1ab	GTTDNNCWVNATCII	1672	1686	Negative
	hCoVNL63	orf1ab	GTVEFCYLHQIELGS	3094	3108	Negative
	hCoVNL63	orf1ab	GVARAIDILTEGQLQ	1298	1312	Negative
	hCoVNL63	orf1ab	GVCFGFDKWYVNDGR	2680	2694	Negative
	hCoVNL63	orf1ab	GVCYDFDGVTTSDKC	2584	2598	Negative
	hCoVNL63	orf1ab	GVDGELPVAVVNDKV	6102	6116	Negative
	hCoVNL63	orf1ab	GVFDIKNSSVNTVCF	1228	1242	Negative
	hCoVNL63	orf1ab	GVFGVNLRTNFTIKG	3062	3076	Negative
	hCoVNL63	orf1ab	GVFLGVVGVTMHGSV	3010	3024	Negative
	hCoVNL63	orf1ab	GVFVQDPAPIDIDAF	1180	1194	Negative
	hCoVNL63	orf1ab	GVIDISAGMFGLYDD	376	390	Negative
	hCoVNL63	orf1ab	GVKDFNTLSQEGKKY	2412	2426	Negative
	hCoVNL63	orf1ab	GVKGSGHYQTNLYSF	1206	1220	Negative
	hCoVNL63	orf1ab	GVLGDGNALYNTEGG	3820	3834	Negative
	hCoVNL63	orf1ab	GVLPINTDTVLSVAP	1620	1634	Negative
	hCoVNL63	orf1ab	GVLTLDNQDLNGNFY	4240	4254	Negative
	hCoVNL63	orf1ab	GVLVRFVKSIASTVL	426	440	Negative
	hCoVNL63	orf1ab	GVMEPVDYNVVTQRM	5386	5400	Negative
	hCoVNL63	orf1ab	GVMLECEKFNVFNVV	1330	1344	Negative
	hCoVNL63	orf1ab	GVNLQSGKVIFGLKT	3238	3252	Negative
	hCoVNL63	orf1ab	GVSDVKKLYLGGLNY	5026	5040	Negative
	hCoVNL63	orf1ab	GVSERINVVPGVPTN	2550	2564	Negative
	hCoVNL63	orf1ab	GVSFIDYTTTVTSFH	2484	2498	Negative
	hCoVNL63	orf1ab	GVTYQLAWDVIRKDL	150	164	Negative
	hCoVNL63	orf1ab	GVVCYNKDYAELGYI	4800	4814	Negative
	hCoVNL63	orf1ab	GVVGVTMHGSVLRIK	3014	3028	Negative
	hCoVNL63	orf1ab	GVVTTNSDKCPIVVG	2536	2550	Negative
	hCoVNL63	orf1ab	GVWLGDTVTCPRHVI	2968	2982	Negative
	hCoVNL63	orf1ab	GWLGMDVESAHVCGD	5652	5666	Negative
	hCoVNL63	orf1ab	GYICGDGLIDLLVNV	2698	2712	Negative
	hCoVNL63	orf1ab	HDIKVIAKAPKRTGV	1930	1944	Negative
	hCoVNL63	orf1ab	HFNEEFYNFLRLRGF	4452	4466	Negative
	hCoVNL63	orf1ab	HFSMMILSDDGVVCY	4790	4804	Negative
	hCoVNL63	orf1ab	HKGVCFGFDKWYVND	2678	2692	Negative
	hCoVNL63	orf1ab	HKLRSRVKFVNGRVV	1790	1804	Negative
	hCoVNL63	orf1ab	HNFSVSHNGVFLGVV	3002	3016	Negative
	hCoVNL63	orf1ab	HNGVFLGVVGVTMHG	3008	3022	Negative
	hCoVNL63	orf1ab	IAFNVVKKGCFTGVD	6090	6104	Negative
	hCoVNL63	orf1ab	IDGVENPMLMGWDYP	4644	4658	Negative
	hCoVNL63	orf1ab	IDNDINDYVSDADFS	6524	6538	Negative
	hCoVNL63	orf1ab	IELDSPCRFMVETPN	3862	3876	Negative
	hCoVNL63	orf1ab	IGTNVPLQVGFSNGV	5668	5682	Negative
	hCoVNL63	orf1ab	IKQPFSFSFRDELGV	1038	1052	Negative
	hCoVNL63	orf1ab	ILACYEGIASGVFGV	3052	3066	Negative
	hCoVNL63	orf1ab	ILAITPYVCNASGCG	5012	5026	Negative
	hCoVNL63	orf1ab	IRMISAMVLGSKHVN	4668	4682	Negative
	hCoVNL63	orf1ab	IRRERCDMTFPCVSC	810	824	Negative
	hCoVNL63	orf1ab	ISGFVSRVIRRERCD	802	816	Negative
	hCoVNL63	orf1ab	ITKENVETLTWPLIL	3776	3790	Negative
	hCoVNL63	orf1ab	IYTGDWEGLHEVLTS	942	956	Negative
	hCoVNL63	orf1ab	KAYVDVLCNSFFKEL	2312	2326	Negative
	hCoVNL63	orf1ab	KITEYSWNKYLYELI	6598	6612	Negative
	hCoVNL63	orf1ab	KLVNSELLSTLSVDF	2292	2306	Negative
	hCoVNL63	orf1ab	KNDNVVLKITEDGIN	1578	1592	Negative
	hCoVNL63	orf1ab	KQLGVVSDGVDSFEG	1606	1620	Negative
	hCoVNL63	orf1ab	KSLGKQLGVVSDGVD	1602	1616	Negative
	hCoVNL63	orf1ab	KTLFDSLKFFEIKHA	5550	5564	Negative
	hCoVNL63	orf1ab	KVDFVNGFYRLYSGD	2220	2234	Negative
	hCoVNL63	orf1ab	KVDSIVQKCYELSHL	1090	1104	Negative
	hCoVNL63	orf1ab	KVEYGSDTVTYKSTV	5172	5186	Negative
	hCoVNL63	orf1ab	LDDFVTILKSLDLGV	6382	6396	Negative
	hCoVNL63	orf1ab	LDKQGQLLDTKLNGI	1466	1480	Negative
	hCoVNL63	orf1ab	LDNQDLNGNFYDFGD	4244	4258	Negative
	hCoVNL63	orf1ab	LFEGDKFIGTFESAA	2844	2858	Negative
	hCoVNL63	orf1ab	LGKQLGVVSDGVDSF	1604	1618	Negative
	hCoVNL63	orf1ab	LGMDVESAHVCGDNI	5654	5668	Negative
	hCoVNL63	orf1ab	LGVVSDGVDSFEGVL	1608	1622	Negative
	hCoVNL63	orf1ab	LICGYLVCTYWGILY	3446	3460	Negative
	hCoVNL63	orf1ab	LIDSYFDNSSTLQSV	3592	3606	Negative
	hCoVNL63	orf1ab	LIEGSKPYSTLQPNA	2622	2636	Negative
	hCoVNL63	orf1ab	LIFEFEDDVVTSLCK	920	934	Negative
	hCoVNL63	orf1ab	LILNCERVVKLQNNE	3788	3802	Negative
	hCoVNL63	orf1ab	LLAFFLSKHSDFGLD	3576	3590	Negative
	hCoVNL63	orf1ab	LLLDDFVTILKSLDL	6380	6394	Negative
	hCoVNL63	orf1ab	LNGIAYTTFSGSFDN	1820	1834	Negative
	hCoVNL63	orf1ab	LSDQFKTTGDLAVQI	5596	5610	Negative
	hCoVNL63	orf1ab	LTEGQLQSLSKDYIS	1306	1320	Negative
	hCoVNL63	orf1ab	LTLDNQDLNGNFYDF	4242	4256	Negative
	hCoVNL63	orf1ab	LVTTAGYHFKQLGLV	4378	4392	Negative
	hCoVNL63	orf1ab	MCLEPCNLYNYGAGI	6448	6462	Negative
	hCoVNL63	orf1ab	MDVESAHVCGDNIGT	5656	5670	Negative
	hCoVNL63	orf1ab	MGLTPPLSILKNLGV	6148	6162	Negative
	hCoVNL63	orf1ab	MKGTGVFVQDPAPID	1176	1190	Negative
	hCoVNL63	orf1ab	MLCTKCAYDHVFGTD	4994	5008	Negative
	hCoVNL63	orf1ab	MSSVETVLNLARDGV	3704	3718	Negative
	hCoVNL63	orf1ab	MYGVNLQSGKVIFGL	3236	3250	Negative
	hCoVNL63	orf1ab	NDFVGGFRVLGTTDN	1662	1676	Negative
	hCoVNL63	orf1ab	NLYNYGAGIKLPSGI	6454	6468	Negative
	hCoVNL63	orf1ab	PEVDWVAFYGFEKAA	1634	1648	Negative
	hCoVNL63	orf1ab	PFRVEGNFSFFDCGV	1434	1448	Negative
	hCoVNL63	orf1ab	PGDSFNILACYEGIA	3046	3060	Negative
	hCoVNL63	orf1ab	PIKLVNSELLSTLSV	2290	2304	Negative
	hCoVNL63	orf1ab	PIVVGVSERINVVPG	2546	2560	Negative
	hCoVNL63	orf1ab	PSINDLSFDKNLGRC	1516	1530	Negative
	hCoVNL63	orf1ab	PSLQVESANLMLSDN	3128	3142	Negative
	hCoVNL63	orf1ab	PVCAKSPPGEQFRHL	5702	5716	Negative
	hCoVNL63	orf1ab	PVFFNAFVKCNCGSE	236	250	Negative
	hCoVNL63	orf1ab	PVFTGDLFYTIKFSG	586	600	Negative
	hCoVNL63	orf1ab	QIGEFIFEKVEYGSD	5164	5178	Negative
	hCoVNL63	orf1ab	QLGLVWNKDVNTHSV	4388	4402	Negative
	hCoVNL63	orf1ab	RFDISIPGSHSLFCT	5628	5642	Negative
	hCoVNL63	orf1ab	RFDTRTRSVFNLEGV	5960	5974	Negative
	hCoVNL63	orf1ab	RGSSAARLEPCNGTD	4054	4068	Negative
	hCoVNL63	orf1ab	RGVRDARIKKAMFTK	508	522	Negative
	hCoVNL63	orf1ab	RKHFSMMILSDDGVV	4788	4802	Negative
	hCoVNL63	orf1ab	RTLATRYCRVGECRD	2662	2676	Negative
	hCoVNL63	orf1ab	RVECYSGFKPNNTSA	5310	5324	Negative
	hCoVNL63	orf1ab	RVGECRDSHKGVCFG	2670	2684	Negative
	hCoVNL63	orf1ab	RVMITKGVMEPVDYN	5380	5394	Negative
	hCoVNL63	orf1ab	RVTAVHSDGMFVASS	316	330	Negative
	hCoVNL63	orf1ab	SAAAGTFVLDMRSYE	2856	2870	Negative
	hCoVNL63	orf1ab	SAFKATLYYQNNVFM	4818	4832	Negative
	hCoVNL63	orf1ab	SARLKRVPLQTIING	2142	2156	Negative
	hCoVNL63	orf1ab	SASKLTIVSPDLESY	3728	3742	Negative
	hCoVNL63	orf1ab	SDGVDSFEGVLPINT	1612	1626	Negative
	hCoVNL63	orf1ab	SEISGFGFAIPSVAV	14	28	Negative
	hCoVNL63	orf1ab	SIASTVLTVSNGVII	434	448	Negative
	hCoVNL63	orf1ab	SKGLNVLWNKFVTGD	1696	1710	Negative
	hCoVNL63	orf1ab	SKHVNCCTATDRFYR	4678	4692	Negative
	hCoVNL63	orf1ab	SKLTDLKCTNVVLLG	3522	3536	Negative
	hCoVNL63	orf1ab	SKSARLKRVPLQTII	2140	2154	Negative
	hCoVNL63	orf1ab	SKVHEVIIDNKPYRW	6398	6412	Negative
	hCoVNL63	orf1ab	SLDPFCFDVNTLLSN	340	354	Negative
	hCoVNL63	orf1ab	SSATDAIIAVELLLL	614	628	Negative
	hCoVNL63	orf1ab	SSIKGDKGVEKLVNW	6244	6258	Negative
	hCoVNL63	orf1ab	SSKVVCTYMDLLLDD	6370	6384	Negative
	hCoVNL63	orf1ab	SSVECYSILAAKTGV	3182	3196	Negative
	hCoVNL63	orf1ab	SVNTSSSEAFLIGIN	6624	6638	Negative
	hCoVNL63	orf1ab	TAFGPLCRKVFIDGV	4362	4376	Negative
	hCoVNL63	orf1ab	TGVSVEQLLASIQHL	3194	3208	Negative
	hCoVNL63	orf1ab	TNVPLQVGFSNGVNF	5670	5684	Negative
	hCoVNL63	orf1ab	TPYVCNASGCGVSDV	5016	5030	Negative
	hCoVNL63	orf1ab	TVGGVSLLSTMTTRQ	4594	4608	Negative
	hCoVNL63	orf1ab	VDFNGVLHKAYVDVL	2304	2318	Negative
	hCoVNL63	orf1ab	VEHLELKETVFVEPK	846	860	Negative
	hCoVNL63	orf1ab	VESSKSLGKQLGVVS	1598	1612	Negative
	hCoVNL63	orf1ab	VIIDKVDFVNGFYRL	2216	2230	Negative
	hCoVNL63	orf1ab	VIREKLAIGGSVAIK	6584	6598	Negative
	hCoVNL63	orf1ab	VITNVGEPIISQPSK	1804	1818	Negative
	hCoVNL63	orf1ab	VKSIASTVLTVSNGV	432	446	Negative
	hCoVNL63	orf1ab	VLDLSKFECKHKATV	6674	6688	Negative
	hCoVNL63	orf1ab	VLDQSDNNCWISTTL	1054	1068	Negative
	hCoVNL63	orf1ab	VLKADDFVTASDTTL	6344	6358	Negative
	hCoVNL63	orf1ab	VLKRWLPPDAIIIDN	6512	6526	Negative
	hCoVNL63	orf1ab	VLNDPVFTGDLFYTI	582	596	Negative
	hCoVNL63	orf1ab	VRDARIKKAMFTKVV	510	524	Negative
	hCoVNL63	orf1ab	VRLTTEVVRGVRDAR	500	514	Negative
	hCoVNL63	orf1ab	VSHNGVFLGVVGVTM	3006	3020	Negative
	hCoVNL63	orf1ab	VTKFKRVFGDLSYGV	2746	2760	Negative
	hCoVNL63	orf1ab	VTLKDSDVNDMVLSL	6690	6704	Negative
	hCoVNL63	orf1ab	VTTNSDKCPIVVGVS	2538	2552	Negative
	hCoVNL63	orf1ab	VVATYKFVLWDYEAE	6162	6176	Negative
	hCoVNL63	orf1ab	VVGGCVTSNVPTIVS	1868	1882	Negative
	hCoVNL63	orf1ab	VVGVLTLDNQDLNGN	4238	4252	Negative
	hCoVNL63	orf1ab	VVISGFVSRVIRRER	800	814	Negative
	hCoVNL63	orf1ab	VYLICGYLVCTYWGI	3444	3458	Negative
	hCoVNL63	orf1ab	WLGDTVTCPRHVIAP	2970	2984	Negative
	hCoVNL63	orf1ab	WTLNDVKDNDGRPVH	3758	3772	Negative
	hCoVNL63	orf1ab	WYVCLFVVALFIGVS	2472	2486	Negative
	hCoVNL63	orf1ab	YDFGDFVVSLPNMGV	4254	4268	Negative
	hCoVNL63	orf1ab	YKPSVIHDIGNPKGV	5890	5904	Negative
	hCoVNL63	orf1ab	YLGVKGSGHYQTNLY	1204	1218	Negative
	hCoVNL63	orf1ab	YLISDSIVTLEQYST	1742	1756	Negative
	hCoVNL63	orf1ab	YLPYPDPSRILSAGV	4866	4880	Negative
	hCoVNL63	orf1ab	YSKIVCDGSVHYAGV	3742	3756	Negative
	hCoVNL63	orf1ab	YVLTENALVRLTTEV	492	506	Negative
	hCoVNL63	orf1ab	YVVDDIYYPASCNGV	874	888	Negative
	hCoVNL63	orf1ab	YWFNRFFKCTMGVYD	3460	3474	Negative
	hCoVNL63	orf1ab	AEEALSKLSEYLISD	1732	1746	Overlapping
	hCoVNL63	orf1ab	AEHDFFTWKDGRVIY	4134	4148	Overlapping
	hCoVNL63	orf1ab	AVELLLLDFKTAVFV	622	636	Overlapping
	hCoVNL63	orf1ab	CIVDDSVREEVDIIE	1012	1026	Overlapping
	hCoVNL63	orf1ab	DDDYVIALTGTNQLC	58	72	Overlapping
	hCoVNL63	orf1ab	DDSDCDVVQEQVNYV	6008	6022	Overlapping
	hCoVNL63	orf1ab	DEEGGYDVSKPVMIS	974	988	Overlapping
	hCoVNL63	orf1ab	DGCSVIVRRDATFAT	642	656	Overlapping
	hCoVNL63	orf1ab	DGDIYLLFTNSILML	1452	1466	Overlapping
	hCoVNL63	orf1ab	DGELPVAVVNDKVFV	6104	6118	Overlapping
	hCoVNL63	orf1ab	DGENVSKDGFFTYLN	6568	6582	Overlapping
	hCoVNL63	orf1ab	DGFNHQFVTASSATD	604	618	Overlapping
	hCoVNL63	orf1ab	DGGVLGDGNALYNTE	3818	3832	Overlapping
	hCoVNL63	orf1ab	DGLDLTPVIDDVDVV	1418	1432	Overlapping
	hCoVNL63	orf1ab	DGLIDSYFDNSSTLQ	3590	3604	Overlapping
	hCoVNL63	orf1ab	DGNALYNTEGGKTFM	3824	3838	Overlapping
	hCoVNL63	orf1ab	DGRVDDGYICGDGLI	2692	2706	Overlapping
	hCoVNL63	orf1ab	DGSVHYAGVVWTLND	3748	3762	Overlapping
	hCoVNL63	orf1ab	DGVTTSDKCIFNSAC	2590	2604	Overlapping
	hCoVNL63	orf1ab	DGVVPLSVIPATSAS	3716	3730	Overlapping
	hCoVNL63	orf1ab	DHEISVQKKINRMAE	3654	3668	Overlapping
	hCoVNL63	orf1ab	DNSSTLQSVASSFVS	3598	3612	Overlapping
	hCoVNL63	orf1ab	DSIVIGGVTYQLAWD	144	158	Overlapping
	hCoVNL63	orf1ab	DSVREEVDIIEQPFE	1016	1030	Overlapping
	hCoVNL63	orf1ab	DVEVFNRLATSDWTD	5072	5086	Overlapping
	hCoVNL63	orf1ab	DWEGLHEVLTSAMNV	946	960	Overlapping
	hCoVNL63	orf1ab	DYEAERPFTSYTKSV	6172	6186	Overlapping
	hCoVNL63	orf1ab	DYVSDADFSITGDCA	6530	6544	Overlapping
	hCoVNL63	orf1ab	EADYRCACYAHLAKA	2900	2914	Overlapping
	hCoVNL63	orf1ab	EAERPFTSYTKSVCK	6174	6188	Overlapping
	hCoVNL63	orf1ab	EAKFGVVTTNSDKCP	2532	2546	Overlapping
	hCoVNL63	orf1ab	EALSKLSEYLISDSI	1734	1748	Overlapping
	hCoVNL63	orf1ab	EAPLHCVRNVFDNFN	2514	2528	Overlapping
	hCoVNL63	orf1ab	EASTDFHQLECIVDD	1002	1016	Overlapping
	hCoVNL63	orf1ab	EAYNSILFENGIPLM	1358	1372	Overlapping
	hCoVNL63	orf1ab	EAYNTFTQAGFNIWV	6052	6066	Overlapping
	hCoVNL63	orf1ab	ECKATLGLTVSDDDF	2334	2348	Overlapping
	hCoVNL63	orf1ab	ECNADIVVVDEVSMC	5336	5350	Overlapping
	hCoVNL63	orf1ab	ECYSGFKPNNTSAQY	5312	5326	Overlapping
	hCoVNL63	orf1ab	EDFNFEHVVYGDVSK	6310	6324	Overlapping
	hCoVNL63	orf1ab	EDFYASMYENSTILQ	4956	4970	Overlapping
	hCoVNL63	orf1ab	EDGINVKDVVVESSK	1588	1602	Overlapping
	hCoVNL63	orf1ab	EDIHRVYASLGKIVA	4206	4220	Overlapping
	hCoVNL63	orf1ab	EDKFWCEDFYASMYE	4950	4964	Overlapping
	hCoVNL63	orf1ab	EDKLSVYDIACCMRA	2378	2392	Overlapping
	hCoVNL63	orf1ab	EDVCVCFDNSIQGSY	6194	6208	Overlapping
	hCoVNL63	orf1ab	EEDLTKGPHEFCSQH	4840	4854	Overlapping
	hCoVNL63	orf1ab	EEQDALFALTKRNVL	4560	4574	Overlapping
	hCoVNL63	orf1ab	EESFIDDYYGYLRKH	4776	4790	Overlapping
	hCoVNL63	orf1ab	EESVKSSYAFATLKE	5112	5126	Overlapping
	hCoVNL63	orf1ab	EEVDIIEQPFEEVEH	1020	1034	Overlapping
	hCoVNL63	orf1ab	EEVEHVLSIKQPFSF	1030	1044	Overlapping
	hCoVNL63	orf1ab	EFDHEISVQKKINRM	3652	3666	Overlapping
	hCoVNL63	orf1ab	EFLATFIVCKIVLFV	2110	2124	Overlapping
	hCoVNL63	orf1ab	EFNDLDHTSLVWKHI	2032	2046	Overlapping
	hCoVNL63	orf1ab	EFRDYFNNNTDSIVI	134	148	Overlapping
	hCoVNL63	orf1ab	EFSIVCRFDTRTRSV	5954	5968	Overlapping
	hCoVNL63	orf1ab	EFTLAEVVKQMYGVN	3226	3240	Overlapping
	hCoVNL63	orf1ab	EGDGGVLGDGNALYN	3816	3830	Overlapping
	hCoVNL63	orf1ab	EGDKFIGTFESAAAG	2846	2860	Overlapping
	hCoVNL63	orf1ab	EGFGGKNILGYSSLC	3210	3224	Overlapping
	hCoVNL63	orf1ab	EGGCIKACEVVVTNL	4522	4536	Overlapping
	hCoVNL63	orf1ab	EGGCNTIELDSPCRF	3856	3870	Overlapping
	hCoVNL63	orf1ab	EGGKTFMYAYISNKA	3832	3846	Overlapping
	hCoVNL63	orf1ab	EGGYDVSKPVMISQW	976	990	Overlapping
	hCoVNL63	orf1ab	EGKKYLVKTTKAKGL	2422	2436	Overlapping
	hCoVNL63	orf1ab	EGLGGDNVYCYNTDL	2608	2622	Overlapping
	hCoVNL63	orf1ab	EGLHEVLTSAMNVIG	948	962	Overlapping
	hCoVNL63	orf1ab	EGNFSFFDCGVNALD	1438	1452	Overlapping
	hCoVNL63	orf1ab	EGQLQSLSKDYISSN	1308	1322	Overlapping
	hCoVNL63	orf1ab	EGSKPYSTLQPNAYY	2624	2638	Overlapping
	hCoVNL63	orf1ab	EGVNGGSLYVNKHAF	5972	5986	Overlapping
	hCoVNL63	orf1ab	EHEQSMYNLLNFSGA	4118	4132	Overlapping
	hCoVNL63	orf1ab	EHSLLVEAYNSILFE	1352	1366	Overlapping
	hCoVNL63	orf1ab	EIKHADLHSSQVCGL	5560	5574	Overlapping
	hCoVNL63	orf1ab	EILARGFGLRTIRTL	2650	2664	Overlapping
	hCoVNL63	orf1ab	EILLSIDDGHLWNLF	716	730	Overlapping
	hCoVNL63	orf1ab	EIMPGKLKQKPMKAE	3802	3816	Overlapping
	hCoVNL63	orf1ab	EISVQKKINRMAEQA	3656	3670	Overlapping
	hCoVNL63	orf1ab	EIVNTVSELVYENKF	5418	5432	Overlapping
	hCoVNL63	orf1ab	EKFINGCGRNVQGHV	5868	5882	Overlapping
	hCoVNL63	orf1ab	EKFNFVTDWLKTLKL	732	746	Overlapping
	hCoVNL63	orf1ab	EKYTCSITFEMSCDC	1122	1136	Overlapping
	hCoVNL63	orf1ab	ELAQVLTEVVYSNGG	4696	4710	Overlapping
	hCoVNL63	orf1ab	ELAVNSGLLTACAFS	3914	3928	Overlapping
	hCoVNL63	orf1ab	ELFIYTNTIWINPVI	3266	3280	Overlapping
	hCoVNL63	orf1ab	ELGYIADISAFKATL	4810	4824	Overlapping
	hCoVNL63	orf1ab	ELIQRFAFWTLFCTS	6610	6624	Overlapping
	hCoVNL63	orf1ab	ELKETVFVEPKDGGQ	850	864	Overlapping
	hCoVNL63	orf1ab	ELLKEKYTCSITFEM	1118	1132	Overlapping
	hCoVNL63	orf1ab	ELLLLDFKTAVFVYT	624	638	Overlapping
	hCoVNL63	orf1ab	ELLLSWESGKVKPPL	5132	5146	Overlapping
	hCoVNL63	orf1ab	ELLPNVFKLKISTQL	2830	2844	Overlapping
	hCoVNL63	orf1ab	ELLQFVTDPSLIIAS	4408	4422	Overlapping
	hCoVNL63	orf1ab	ELPVAVVNDKVFVRY	6106	6120	Overlapping
	hCoVNL63	orf1ab	ELSSKVVCTYMDLLL	6368	6382	Overlapping
	hCoVNL63	orf1ab	ELTLKHFFFAQNGDA	4472	4486	Overlapping
	hCoVNL63	orf1ab	ELTTMRYFVKIGPIK	5758	5772	Overlapping
	hCoVNL63	orf1ab	EMQLFKVGKVDSIVQ	1082	1096	Overlapping
	hCoVNL63	orf1ab	ENALVRLTTEVVRGV	496	510	Overlapping
	hCoVNL63	orf1ab	ENARQAYEDAIANGS	3620	3634	Overlapping
	hCoVNL63	orf1ab	ENEDIHRVYASLGKI	4204	4218	Overlapping
	hCoVNL63	orf1ab	ENGIPLMPLLSCGIF	1366	1380	Overlapping
	hCoVNL63	orf1ab	ENGQLKVFEAPLHCV	2506	2520	Overlapping
	hCoVNL63	orf1ab	ENIAFNVVKKGCFTG	6088	6102	Overlapping
	hCoVNL63	orf1ab	ENLFNKYFKHWSFDY	4318	4332	Overlapping
	hCoVNL63	orf1ab	ENNVCNVCGCWLGHG	4020	4034	Overlapping
	hCoVNL63	orf1ab	ENPMLMGWDYPKCDR	4648	4662	Overlapping
	hCoVNL63	orf1ab	ENSTILQAAGLCVVC	4964	4978	Overlapping
	hCoVNL63	orf1ab	ENVSKDGFFTYLNGV	6570	6584	Overlapping
	hCoVNL63	orf1ab	EPCNGTDIDKCVRAF	4062	4076	Overlapping
	hCoVNL63	orf1ab	EPIISQPSKLLNGIA	1810	1824	Overlapping
	hCoVNL63	orf1ab	EPKDGGQFFVSGDYL	858	872	Overlapping
	hCoVNL63	orf1ab	EQAATQMYKEARSVN	3668	3682	Overlapping
	hCoVNL63	orf1ab	EQAVLKFLDGLDLTP	1410	1424	Overlapping
	hCoVNL63	orf1ab	EQFCIDNCGEPWFLT	668	682	Overlapping
	hCoVNL63	orf1ab	EQPFEEVEHVLSIKQ	1026	1040	Overlapping
	hCoVNL63	orf1ab	EQSMYNLLNFSGALA	4120	4134	Overlapping
	hCoVNL63	orf1ab	EQYSTCDICKSTVVE	1752	1766	Overlapping
	hCoVNL63	orf1ab	ERARTVGGVSLLSTM	4590	4604	Overlapping
	hCoVNL63	orf1ab	ERFLPKCPEILLSID	708	722	Overlapping
	hCoVNL63	orf1ab	ERFTHWFTYVCSLIA	3370	3384	Overlapping
	hCoVNL63	orf1ab	ERLINTISPEKLKNY	2870	2884	Overlapping
	hCoVNL63	orf1ab	ERPFTSYTKSVCKYT	6176	6190	Overlapping
	hCoVNL63	orf1ab	ESCTIYMCVVPSIND	1506	1520	Overlapping
	hCoVNL63	orf1ab	ESGKVKPPLNRNSVF	5138	5152	Overlapping
	hCoVNL63	orf1ab	ESKVLLERFLPKCPE	702	716	Overlapping
	hCoVNL63	orf1ab	ESWSVGAWDGYLSSC	250	264	Overlapping
	hCoVNL63	orf1ab	ESYSKIVCDGSVHYA	3740	3754	Overlapping
	hCoVNL63	orf1ab	ETIKAKEESVKSSYA	5106	5120	Overlapping
	hCoVNL63	orf1ab	ETLTWPLILNCERVV	3782	3796	Overlapping
	hCoVNL63	orf1ab	ETVLNLARDGVVPLS	3708	3722	Overlapping
	hCoVNL63	orf1ab	EVFNRLATSDWTDVR	5074	5088	Overlapping
	hCoVNL63	orf1ab	EVIIDNKPYRWMLWC	6402	6416	Overlapping
	hCoVNL63	orf1ab	EVKFSVIELATVNLR	530	544	Overlapping
	hCoVNL63	orf1ab	EVKSAIVCASVLKDG	1766	1780	Overlapping
	hCoVNL63	orf1ab	EVLKNCNVLENFIVY	2252	2266	Overlapping
	hCoVNL63	orf1ab	EVLTSAMNVIGQHIK	952	966	Overlapping
	hCoVNL63	orf1ab	EVSMCTNYDLSVINQ	5346	5360	Overlapping
	hCoVNL63	orf1ab	EVVGPKELLLSWESG	5126	5140	Overlapping
	hCoVNL63	orf1ab	EVVVTNLNKSAGWPL	4530	4544	Overlapping
	hCoVNL63	orf1ab	EWKCGYAMPQIYKLQ	6432	6446	Overlapping
	hCoVNL63	orf1ab	EWNAVYRAFGSPFIT	210	224	Overlapping
	hCoVNL63	orf1ab	EYDFLNMDMGVFINK	6292	6306	Overlapping
	hCoVNL63	orf1ab	EYEGGCNTIELDSPC	3854	3868	Overlapping
	hCoVNL63	orf1ab	EYGSDTVTYKSTVTT	5174	5188	Overlapping
	hCoVNL63	orf1ab	EYRKVFYVLLDWVKH	4914	4928	Overlapping
	hCoVNL63	orf1ab	FFYFDDSDCDVVQEQ	6004	6018	Overlapping
	hCoVNL63	orf1ab	FNEDVCVCFDNSIQG	6192	6206	Overlapping
	hCoVNL63	orf1ab	FNRLATSDWTDVRDY	5076	5090	Overlapping
	hCoVNL63	orf1ab	FRDELGVRVLDQSDN	1046	1060	Overlapping
	hCoVNL63	orf1ab	FVDVDFHSVEIEAGE	1242	1256	Overlapping
	hCoVNL63	orf1ab	FYNQVTLAVASDSEI	2	16	Overlapping
	hCoVNL63	orf1ab	GDAEEALSKLSEYLI	1730	1744	Overlapping
	hCoVNL63	orf1ab	GEPWFLTDYNAILQS	676	690	Overlapping
	hCoVNL63	orf1ab	GIPLMPLLSCGIFGV	1368	1382	Overlapping
	hCoVNL63	orf1ab	GKSIIYTGDWEGLHE	938	952	Overlapping
	hCoVNL63	orf1ab	GLEDFNFEHVVYGDV	6308	6322	Overlapping
	hCoVNL63	orf1ab	GLTNQVVKPGHFNEE	4442	4456	Overlapping
	hCoVNL63	orf1ab	GMFVASSSYDALLHR	324	338	Overlapping
	hCoVNL63	orf1ab	GMHKSFYVNANGGTC	2156	2170	Overlapping
	hCoVNL63	orf1ab	GMPVSSIKGDKGVEK	6240	6254	Overlapping
	hCoVNL63	orf1ab	GMSLLDIIVKPVFFN	226	240	Overlapping
	hCoVNL63	orf1ab	GPDVFLHKCYRCPAE	5404	5418	Overlapping
	hCoVNL63	orf1ab	GQHIKLPQFYIYDEE	962	976	Overlapping
	hCoVNL63	orf1ab	GTGVFVQDPAPIDID	1178	1192	Overlapping
	hCoVNL63	orf1ab	GVDSFEGVLPINTDT	1614	1628	Overlapping
	hCoVNL63	orf1ab	GVENPMLMGWDYPKC	4646	4660	Overlapping
	hCoVNL63	orf1ab	GVLESFSVTLLDNQE	4936	4950	Overlapping
	hCoVNL63	orf1ab	HCVRNVFDNFNQWHE	2518	2532	Overlapping
	hCoVNL63	orf1ab	HRHKLRSRVKFVNGR	1788	1802	Overlapping
	hCoVNL63	orf1ab	HRNEHDASGDAVMTR	5830	5844	Overlapping
	hCoVNL63	orf1ab	HVPHPSMDGYCKFKG	3988	4002	Overlapping
	hCoVNL63	orf1ab	IDVEHLELKETVFVE	844	858	Overlapping
	hCoVNL63	orf1ab	IIEQPFEEVEHVLSI	1024	1038	Overlapping
	hCoVNL63	orf1ab	IIIDNDINDYVSDAD	6522	6536	Overlapping
	hCoVNL63	orf1ab	ISDMYDGRIKFCDGE	6556	6570	Overlapping
	hCoVNL63	orf1ab	KDHNDMLYSPPTISY	2920	2934	Overlapping
	hCoVNL63	orf1ab	KENVETLTWPLILNC	3778	3792	Overlapping
	hCoVNL63	orf1ab	KSEFDHEISVQKKIN	3650	3664	Overlapping
	hCoVNL63	orf1ab	LHEGFGGKNILGYSS	3208	3222	Overlapping
	hCoVNL63	orf1ab	LTENALVRLTTEVVR	494	508	Overlapping
	hCoVNL63	orf1ab	LTPVIDDVDVVKPFR	1422	1436	Overlapping
	hCoVNL63	orf1ab	MEPVDYNVVTQRMCA	5388	5402	Overlapping
	hCoVNL63	orf1ab	MVDPTTVLNDPVFTG	576	590	Overlapping
	hCoVNL63	orf1ab	NEGVLESFSVTLLDN	4934	4948	Overlapping
	hCoVNL63	orf1ab	NEHDASGDAVMTRCL	5832	5846	Overlapping
	hCoVNL63	orf1ab	NFDEQNCDVLKEVLV	4170	4184	Overlapping
	hCoVNL63	orf1ab	NLNEGVLESFSVTLL	4932	4946	Overlapping
	hCoVNL63	orf1ab	NNNTDSIVIGGVTYQ	140	154	Overlapping
	hCoVNL63	orf1ab	NQWHEAKFGVVTTNS	2528	2542	Overlapping
	hCoVNL63	orf1ab	NTGVCYDFDGVTTSD	2582	2596	Overlapping
	hCoVNL63	orf1ab	NVETLTWPLILNCER	3780	3794	Overlapping
	hCoVNL63	orf1ab	PAEIVNTVSELVYEN	5416	5430	Overlapping
	hCoVNL63	orf1ab	PAPIDIDAFPVKPIC	1186	1200	Overlapping
	hCoVNL63	orf1ab	PESVFSVFGDVKLTL	3428	3442	Overlapping
	hCoVNL63	orf1ab	PFEEVEHVLSIKQPF	1028	1042	Overlapping
	hCoVNL63	orf1ab	PIDIDAFPVKPICSS	1188	1202	Overlapping
	hCoVNL63	orf1ab	PIGCLDPIRFCLENN	4008	4022	Overlapping
	hCoVNL63	orf1ab	PIMGLTNCLASECFV	4280	4294	Overlapping
	hCoVNL63	orf1ab	PQFYIYDEEGGYDVS	968	982	Overlapping
	hCoVNL63	orf1ab	PTHKVKLIFEFEDDV	914	928	Overlapping
	hCoVNL63	orf1ab	PTIVSEKISVMDKLD	1878	1892	Overlapping
	hCoVNL63	orf1ab	PVAVVNDKVFVRYGD	6108	6122	Overlapping
	hCoVNL63	orf1ab	PVDYNVVTQRMCAIG	5390	5404	Overlapping
	hCoVNL63	orf1ab	PVENEDIHRVYASLG	4202	4216	Overlapping
	hCoVNL63	orf1ab	PVHVKEITKENVETL	3770	3784	Overlapping
	hCoVNL63	orf1ab	PVIDDVDVVKPFRVE	1424	1438	Overlapping
	hCoVNL63	orf1ab	PVLPKNMWEFRDYFN	126	140	Overlapping
	hCoVNL63	orf1ab	PVMISQWPISNDSNG	984	998	Overlapping
	hCoVNL63	orf1ab	PVNSNVKLLDYDYAT	5920	5934	Overlapping
	hCoVNL63	orf1ab	PVSSIKGDKGVEKLV	6242	6256	Overlapping
	hCoVNL63	orf1ab	RLEGLGGDNVYCYNT	2606	2620	Overlapping
	hCoVNL63	orf1ab	RLEPCNGTDIDKCVR	4060	4074	Overlapping
	hCoVNL63	orf1ab	RVDDGYICGDGLIDL	2694	2708	Overlapping
	hCoVNL63	orf1ab	RVEGNFSFFDCGVNA	1436	1450	Overlapping
	hCoVNL63	orf1ab	RYDFDITESKYSCKE	2238	2252	Overlapping
	hCoVNL63	orf1ab	SDSCNNVNVRDLQRR	4750	4764	Overlapping
	hCoVNL63	orf1ab	SFSDDVIVHDVEPTH	902	916	Overlapping
	hCoVNL63	orf1ab	SKPVMISQWPISNDS	982	996	Overlapping
	hCoVNL63	orf1ab	SSKGQKGDAEEALSK	1724	1738	Overlapping
	hCoVNL63	orf1ab	SSKSLGKQLGVVSDG	1600	1614	Overlapping
	hCoVNL63	orf1ab	SSKVVCTYMDLLLDD	6370	6384	Overlapping
	hCoVNL63	orf1ab	SSKVVLSGEWNAVYR	202	216	Overlapping
	hCoVNL63	orf1ab	SVEESFIDDYYGYLR	4774	4788	Overlapping
	hCoVNL63	orf1ab	SVTEDVKFAASTGVI	364	378	Overlapping
	hCoVNL63	orf1ab	SVTLLDNQEDKFWCE	4942	4956	Overlapping
	hCoVNL63	orf1ab	TDFNEDVCVCFDNSI	6190	6204	Overlapping
	hCoVNL63	orf1ab	TDYNAILQSNNPQCA	682	696	Overlapping
	hCoVNL63	orf1ab	TEDVKFAASTGVIDI	366	380	Overlapping
	hCoVNL63	orf1ab	TGCCDNSYFDSKGWY	4186	4200	Overlapping
	hCoVNL63	orf1ab	TGDVGPFVSFIYFIT	1708	1722	Overlapping
	hCoVNL63	orf1ab	TGDWEGLHEVLTSAM	944	958	Overlapping
	hCoVNL63	orf1ab	TGINDDDYVIALTGT	54	68	Overlapping
	hCoVNL63	orf1ab	TGSLDVEVFNRLATS	5068	5082	Overlapping
	hCoVNL63	orf1ab	TMMDLVYAMRNFDEQ	4160	4174	Overlapping
	hCoVNL63	orf1ab	TTEVKFSVIELATVN	528	542	Overlapping
	hCoVNL63	orf1ab	VDDSVREEVDIIEQP	1014	1028	Overlapping
	hCoVNL63	orf1ab	VDIIEQPFEEVEHVL	1022	1036	Overlapping
	hCoVNL63	orf1ab	VEPTHKVKLIFEFED	912	926	Overlapping
	hCoVNL63	orf1ab	VEQLLASIQHLHEGF	3198	3212	Overlapping
	hCoVNL63	orf1ab	VLIDYDHAYSTMRLH	2988	3002	Overlapping
	hCoVNL63	orf1ab	VMDVNDCFKNDNVVL	1570	1584	Overlapping
	hCoVNL63	orf1ab	VMEHEQSMYNLLNFS	4116	4130	Overlapping
	hCoVNL63	orf1ab	VPSDSCNNVNVRDLQ	4748	4762	Overlapping
	hCoVNL63	orf1ab	VREEVDIIEQPFEEV	1018	1032	Overlapping
	hCoVNL63	orf1ab	VVGPTTEVKFSVIEL	524	538	Overlapping
	hCoVNL63	orf1ab	VYSSNEEQAVLKFLD	1404	1418	Overlapping
	hCoVNL63	orf1ab	WHEAKFGVVTTNSDK	2530	2544	Overlapping
	hCoVNL63	orf1ab	WVEEDLTKGPHEFCS	4838	4852	Overlapping
	hCoVNL63	orf1ab	YAISGKERARTVGGV	4584	4598	Overlapping
	hCoVNL63	orf1ab	YDPVENEDIHRVYAS	4200	4214	Overlapping
	hCoVNL63	orf1ab	YFDDSDCDVVQEQVN	6006	6020	Overlapping
	hCoVNL63	orf1ab	YFNNNTDSIVIGGVT	138	152	Overlapping
	hCoVNL63	orf1ab	YPEFSIVCRFDTRTR	5952	5966	Overlapping
	hCoVNL63	spike	ALNAFVSQVLNKYTE	1069	1083	Positive
	hCoVNL63	spike	ANFLDDNVLPETYVA	461	475	Positive
	hCoVNL63	spike	ANSLDNLKSGVIVFK	304	318	Positive
	hCoVNL63	spike	ATGSDVNCNGYQHNS	277	291	Positive
	hCoVNL63	spike	ATVTVNVTTHNGRVV	188	202	Positive
	hCoVNL63	spike	CCDCGSTKLPYYEFE	1337	1351	Positive
	hCoVNL63	spike	CCNCLTSSMRGCCDC	1326	1340	Positive
	hCoVNL63	spike	CKTIEDALRLSAHLE	811	825	Positive
	hCoVNL63	spike	CNGYQHNSVVDVMRY	284	298	Positive
	hCoVNL63	spike	DAERMAMYTGSLIGG	922	936	Positive
	hCoVNL63	spike	DCGSTKLPYYEFEKV	1339	1353	Positive
	hCoVNL63	spike	DGFYSANFLDDNVLP	456	470	Positive
	hCoVNL63	spike	DGLLFLHTVLLPTDY	1124	1138	Positive
	hCoVNL63	spike	DGRIPNGFPFNNWFL	223	237	Positive
	hCoVNL63	spike	DVNCNGYQHNSVVDV	281	295	Positive
	hCoVNL63	spike	FDLTPFNLTYLNLSS	1236	1250	Positive
	hCoVNL63	spike	FDSNAFSLANVTSFG	835	849	Positive
	hCoVNL63	spike	FGICADGSLIPVRPR	734	748	Positive
	hCoVNL63	spike	FINSTINTTHVSTFV	352	366	Positive
	hCoVNL63	spike	FNATGSDVNCNGYQH	275	289	Positive
	hCoVNL63	spike	GNPRCKNLLKQYTSA	796	810	Positive
	hCoVNL63	spike	GPSSQPYYCFINSTI	343	357	Positive
	hCoVNL63	spike	GSDVNCNGYQHNSVV	279	293	Positive
	hCoVNL63	spike	GSGMKLFLILLVLPL	1	12	Positive
	hCoVNL63	spike	GSGSGSGMKLFLILL	1	8	Positive
	hCoVNL63	spike	GSPGDSSWHIYLKSG	534	548	Positive
	hCoVNL63	spike	HTDINFTATASFGGS	482	496	Positive
	hCoVNL63	spike	IEAVNFNVTTASATD	397	411	Positive
	hCoVNL63	spike	IFSVQQDGRIPNGFP	217	231	Positive
	hCoVNL63	spike	IPDYVDVNKTLQEFA	1211	1225	Positive
	hCoVNL63	spike	IPSNWTTSVQVEYLQ	765	779	Positive
	hCoVNL63	spike	IPVRPRNSSDNGISA	743	757	Positive
	hCoVNL63	spike	ISRVELHTVIPDYVD	1202	1216	Positive
	hCoVNL63	spike	IYDRLDSIQADQQVD	1046	1060	Positive
	hCoVNL63	spike	KIQDVVNQQGSALNH	1013	1027	Positive
	hCoVNL63	spike	KLPYYEFEKVHVQGS	1344	1356	Positive
	hCoVNL63	spike	KLQCEHLQFGLQDGF	444	458	Positive
	hCoVNL63	spike	KSGSPGDSSWHIYLK	532	546	Positive
	hCoVNL63	spike	LEATWHYTSYTIVGA	581	595	Positive
	hCoVNL63	spike	LETNDVSSMLTFDSN	824	838	Positive
	hCoVNL63	spike	LFSKVVTSGLGTVDV	877	891	Positive
	hCoVNL63	spike	LGGLTSAAAIPFSLA	939	953	Positive
	hCoVNL63	spike	LNGNTSVCVRTSHFS	509	523	Positive
	hCoVNL63	spike	LPTDYKNVKAWSGIC	1134	1148	Positive
	hCoVNL63	spike	LPVLSDFVQIYNCNV	1183	1197	Positive
	hCoVNL63	spike	LQCEHLQFGLQDGFY	445	459	Positive
	hCoVNL63	spike	NAFSLANVTSFGDYN	838	852	Positive
	hCoVNL63	spike	NAFVSQVLNKYTEVR	1071	1085	Positive
	hCoVNL63	spike	NANLSMLQLGVPDNS	22	36	Positive
	hCoVNL63	spike	NASSSFDCIVNLLFT	119	133	Positive
	hCoVNL63	spike	NASVTLKICKFSRNT	98	112	Positive
	hCoVNL63	spike	NATGSDVNCNGYQHN	276	290	Positive
	hCoVNL63	spike	NATVTVNVTTHNGRV	187	201	Positive
	hCoVNL63	spike	NCLTSSMRGCCDCGS	1328	1342	Positive
	hCoVNL63	spike	NCNGYQHNSVVDVMR	283	297	Positive
	hCoVNL63	spike	NCNVTFVNISRVELH	1194	1208	Positive
	hCoVNL63	spike	NDVSSMLTFDSNAFS	827	841	Positive
	hCoVNL63	spike	NESRYGLQNLLQLPN	699	713	Positive
	hCoVNL63	spike	NFDLTPFNLTYLNLS	1235	1249	Positive
	hCoVNL63	spike	NFLDDNVLPETYVAL	462	476	Positive
	hCoVNL63	spike	NFNVTTASATDFWTV	401	415	Positive
	hCoVNL63	spike	NFPLEATWHYTSYTI	578	592	Positive
	hCoVNL63	spike	NGFKYFDLGFIEAVN	387	401	Positive
	hCoVNL63	spike	NGRVVNYTVCDDCNG	198	212	Positive
	hCoVNL63	spike	NHLTSQLRHNFQAIS	1026	1040	Positive
	hCoVNL63	spike	NHRSAFALHTGYYDA	70	84	Positive
	hCoVNL63	spike	NIRSSRIAGRSALED	861	875	Positive
	hCoVNL63	spike	NISRVELHTVIPDYV	1201	1215	Positive
	hCoVNL63	spike	NKAINNIVASFSSVN	980	994	Positive
	hCoVNL63	spike	NKIQDVVNQQGSALN	1012	1026	Positive
	hCoVNL63	spike	NKTLQEFAQNLPKYV	1218	1232	Positive
	hCoVNL63	spike	NKYTEVRGSRRLAQQ	1079	1093	Positive
	hCoVNL63	spike	NLKSGVIVFKTLQYD	309	323	Positive
	hCoVNL63	spike	NLLGFKNVSTGNIFI	660	674	Positive
	hCoVNL63	spike	NLLKQYTSACKTIED	802	816	Positive
	hCoVNL63	spike	NLLQLPNFYYVSNGG	707	721	Positive
	hCoVNL63	spike	NLLYCDSPFEKLQCE	434	448	Positive
	hCoVNL63	spike	NLNFSANSLDNLKSG	299	313	Positive
	hCoVNL63	spike	NLPKYVKPNFDLTPF	1227	1241	Positive
	hCoVNL63	spike	NLSIPSNWTTSVQVE	762	776	Positive
	hCoVNL63	spike	NLSMLQLGVPDNSST	24	38	Positive
	hCoVNL63	spike	NLSSELKQLEAKTAS	1247	1261	Positive
	hCoVNL63	spike	NLSSVLPQRNIRSSR	852	866	Positive
	hCoVNL63	spike	NLTYLNLSSELKQLE	1242	1256	Positive
	hCoVNL63	spike	NLVLNNCTKYNIYDY	621	635	Positive
	hCoVNL63	spike	NNCTKYNIYDYVGTG	625	639	Positive
	hCoVNL63	spike	NNFQKFKTICFSTVE	558	572	Positive
	hCoVNL63	spike	NNIVASFSSVNDAIT	984	998	Positive
	hCoVNL63	spike	NNWFLLTNGSTLVDG	233	247	Positive
	hCoVNL63	spike	NQKILAASFNKAINN	971	985	Positive
	hCoVNL63	spike	NQPDQVAVYQQSIIG	679	693	Positive
	hCoVNL63	spike	NQSLAGGITYVSNSG	645	659	Positive
	hCoVNL63	spike	NRFENYIKWPWWVWL	1287	1301	Positive
	hCoVNL63	spike	NRVKSGSPGDSSWHI	529	543	Positive
	hCoVNL63	spike	NRYGFCGNGTHIFSI	1104	1118	Positive
	hCoVNL63	spike	NSGNLLGFKNVSTGN	657	671	Positive
	hCoVNL63	spike	NSLDNLKSGVIVFKT	305	319	Positive
	hCoVNL63	spike	NSSDNGISAIITANL	749	763	Positive
	hCoVNL63	spike	NSSSGVLDTTIPFGP	330	344	Positive
	hCoVNL63	spike	NSSTIVTGLLPTHWF	35	49	Positive
	hCoVNL63	spike	NSTYVDLKLLNRFEN	1277	1291	Positive
	hCoVNL63	spike	NSVVDVMRYNLNFSA	290	304	Positive
	hCoVNL63	spike	NVLPETYVALPIYYQ	467	481	Positive
	hCoVNL63	spike	NVSATNIQNLLYCDS	426	440	Positive
	hCoVNL63	spike	NVSTGNIFIVTPCNQ	666	680	Positive
	hCoVNL63	spike	NVTFVNISRVELHTV	1196	1210	Positive
	hCoVNL63	spike	NVTTHNGRVVNYTVC	193	207	Positive
	hCoVNL63	spike	NWTTSVQVEYLQITS	768	782	Positive
	hCoVNL63	spike	NYVALQTDVLQENQK	959	973	Positive
	hCoVNL63	spike	PLEATWHYTSYTIVG	580	594	Positive
	hCoVNL63	spike	PLGITISGETVRLHL	139	153	Positive
	hCoVNL63	spike	PRNSSDNGISAIITA	747	761	Positive
	hCoVNL63	spike	PTDYKNVKAWSGICV	1135	1149	Positive
	hCoVNL63	spike	PTHWFCANQSTSVYS	45	59	Positive
	hCoVNL63	spike	PVPGLKSSTGFVYFN	262	276	Positive
	hCoVNL63	spike	PVRPRNSSDNGISAI	744	758	Positive
	hCoVNL63	spike	PYPVSGIREFSNLVL	610	624	Positive
	hCoVNL63	spike	QEFAQNLPKYVKPNF	1222	1236	Positive
	hCoVNL63	spike	QGSALNHLTSQLRHN	1021	1035	Positive
	hCoVNL63	spike	QHNSVVDVMRYNLNF	288	302	Positive
	hCoVNL63	spike	QNLLYCDSPFEKLQC	433	447	Positive
	hCoVNL63	spike	QQGSALNHLTSQLRH	1020	1034	Positive
	hCoVNL63	spike	REFSNLVLNNCTKYN	617	631	Positive
	hCoVNL63	spike	RFENYIKWPWWVWLI	1288	1302	Positive
	hCoVNL63	spike	RNSSDNGISAIITAN	748	762	Positive
	hCoVNL63	spike	RPRNSSDNGISAIIT	746	760	Positive
	hCoVNL63	spike	RTSHFSIRYIYNRVK	518	532	Positive
	hCoVNL63	spike	SAIITANLSIPSNWT	756	770	Positive
	hCoVNL63	spike	SALEDLLFSKVVTSG	871	885	Positive
	hCoVNL63	spike	SCYVCKPHQVNISLN	496	510	Positive
	hCoVNL63	spike	SDFVQIYNCNVTFVN	1187	1201	Positive
	hCoVNL63	spike	SDNGISAIITANLSI	751	765	Positive
	hCoVNL63	spike	SDNGVFRVTSRVMFQ	1166	1180	Positive
	hCoVNL63	spike	SDVNCNGYQHNSVVD	280	294	Positive
	hCoVNL63	spike	SELKQLEAKTASLFQ	1250	1264	Positive
	hCoVNL63	spike	SGSGMKLFLILLVLP	1	11	Positive
	hCoVNL63	spike	SMLQLGVPDNSSTIV	26	40	Positive
	hCoVNL63	spike	SMLTFDSNAFSLANV	831	845	Positive
	hCoVNL63	spike	SRVELHTVIPDYVDV	1203	1217	Positive
	hCoVNL63	spike	SSSGVLDTTIPFGPS	331	345	Positive
	hCoVNL63	spike	SSTIVTGLLPTHWFC	36	50	Positive
	hCoVNL63	spike	STKLPYYEFEKVHVQ	1342	1356	Positive
	hCoVNL63	spike	STVEVPGSCNFPLEA	569	583	Positive
	hCoVNL63	spike	TAEAIHTVTIALNKI	1000	1014	Positive
	hCoVNL63	spike	TDFWTVAFATFVDVL	410	424	Positive
	hCoVNL63	spike	TDNIFSVQQDGRIPN	214	228	Positive
	hCoVNL63	spike	TDVLQENQKILAASF	965	979	Positive
	hCoVNL63	spike	TDYKNVKAWSGICVD	1136	1150	Positive
	hCoVNL63	spike	TEQLGAPLGITISGE	133	147	Positive
	hCoVNL63	spike	TEVRGSRRLAQQKIN	1082	1096	Positive
	hCoVNL63	spike	TFDSNAFSLANVTSF	834	848	Positive
	hCoVNL63	spike	TGVPYPVSGIREFSN	607	621	Positive
	hCoVNL63	spike	TGYYDANQYYIYVTN	79	93	Positive
	hCoVNL63	spike	TIEDALRLSAHLETN	813	827	Positive
	hCoVNL63	spike	TKLPYYEFEKVHVQG	1343	1356	Positive
	hCoVNL63	spike	TKLSVKCYFNYSCVF	169	183	Positive
	hCoVNL63	spike	TSGLGTVDVDYKSCT	883	897	Positive
	hCoVNL63	spike	TTHNGRVVNYTVCDD	195	209	Positive
	hCoVNL63	spike	TTHVSTFVGILPPTV	359	373	Positive
	hCoVNL63	spike	TVELQGLIDQINSTY	1266	1280	Positive
	hCoVNL63	spike	TVEVPGSCNFPLEAT	570	584	Positive
	hCoVNL63	spike	TYVALPIYYQHTDIN	472	486	Positive
	hCoVNL63	spike	VADAERMAMYTGSLI	920	934	Positive
	hCoVNL63	spike	VDGVSRLYQPLRLTC	245	259	Positive
	hCoVNL63	spike	VDVDYKSCTKGLSIA	889	903	Positive
	hCoVNL63	spike	VELHTVIPDYVDVNK	1205	1219	Positive
	hCoVNL63	spike	VEYLQITSTPIVVDC	775	789	Positive
	hCoVNL63	spike	VFCCLSTGCCGCCNC	1315	1329	Positive
	hCoVNL63	spike	VLPETYVALPIYYQH	468	482	Positive
	hCoVNL63	spike	VNCNGYQHNSVVDVM	282	296	Positive
	hCoVNL63	spike	VPDNSSTIVTGLLPT	32	46	Positive
	hCoVNL63	spike	VTNEIGLNASVTLKI	91	105	Positive
	hCoVNL63	spike	VVDVMRYNLNFSANS	292	306	Positive
	hCoVNL63	spike	VVTSGLGTVDVDYKS	881	895	Positive
	hCoVNL63	spike	WPVPGLKSSTGFVYF	261	275	Positive
	hCoVNL63	spike	YEFEKVHVQGSGSGS	1348	1356	Positive
	hCoVNL63	spike	YVALPIYYQHTDINF	473	487	Positive
	hCoVNL63	spike	YVTNEIGLNASVTLK	90	104	Positive
	hCoVNL63	spike	ACAQYYNGIMVLPGV	906	920	Negative
	hCoVNL63	spike	ADAERMAMYTGSLIG	921	935	Negative
	hCoVNL63	spike	ADGSLIPVRPRNSSD	738	752	Negative
	hCoVNL63	spike	AERMAMYTGSLIGGM	923	937	Negative
	hCoVNL63	spike	AGRSALEDLLFSKVV	868	882	Negative
	hCoVNL63	spike	ALEDLLFSKVVTSGL	872	886	Negative
	hCoVNL63	spike	ALYVTWSEGNSITGV	595	609	Negative
	hCoVNL63	spike	AQYYNGIMVLPGVAD	908	922	Negative
	hCoVNL63	spike	ASLFQTTVELQGLID	1260	1274	Negative
	hCoVNL63	spike	ATFVDVLVNVSATNI	418	432	Negative
	hCoVNL63	spike	ATNIQNLLYCDSPFE	429	443	Negative
	hCoVNL63	spike	AWSGICVDGIYGYVL	1143	1157	Negative
	hCoVNL63	spike	CTKYNIYDYVGTGII	627	641	Negative
	hCoVNL63	spike	DDCNGYTDNIFSVQQ	208	222	Negative
	hCoVNL63	spike	DDNVLPETYVALPIY	465	479	Negative
	hCoVNL63	spike	DGRIPNGFPFNNWFL	223	237	Negative
	hCoVNL63	spike	DVLFYCSNSSSGVLD	323	337	Negative
	hCoVNL63	spike	DYVDVNKTLQEFAQN	1213	1227	Negative
	hCoVNL63	spike	EGNSITGVPYPVSGI	602	616	Negative
	hCoVNL63	spike	EIVVARTGQFYINGF	375	389	Negative
	hCoVNL63	spike	ELHTVIPDYVDVNKT	1206	1220	Negative
	hCoVNL63	spike	ELKQLEAKTASLFQT	1251	1265	Negative
	hCoVNL63	spike	ELQGLIDQINSTYVD	1268	1282	Negative
	hCoVNL63	spike	FEKLQCEHLQFGLQD	442	456	Negative
	hCoVNL63	spike	FENYIKWPWWVWLII	1289	1303	Negative
	hCoVNL63	spike	FGDYNLSSVLPQRNI	848	862	Negative
	hCoVNL63	spike	FSANSLDNLKSGVIV	302	316	Negative
	hCoVNL63	spike	FSIRYIYNRVKSGSP	522	536	Negative
	hCoVNL63	spike	FSVVNATVTVNVTTH	183	197	Negative
	hCoVNL63	spike	FVSQVLNKYTEVRGS	1073	1087	Negative
	hCoVNL63	spike	FYINGFKYFDLGFIE	384	398	Negative
	hCoVNL63	spike	GAMTAVNESRYGLQN	693	707	Negative
	hCoVNL63	spike	GETVRLHLYNVTRTF	146	160	Negative
	hCoVNL63	spike	GICADGSLIPVRPRN	735	749	Negative
	hCoVNL63	spike	GICVDGIYGYVLRQP	1146	1160	Negative
	hCoVNL63	spike	GIIRSSNQSLAGGIT	639	653	Negative
	hCoVNL63	spike	GILPPTVREIVVART	367	381	Negative
	hCoVNL63	spike	GIMVLPGVADAERMA	913	927	Negative
	hCoVNL63	spike	GISAIITANLSIPSN	754	768	Negative
	hCoVNL63	spike	GITISGETVRLHLYN	141	155	Negative
	hCoVNL63	spike	GITYVSNSGNLLGFK	651	665	Negative
	hCoVNL63	spike	GLGTVDVDYKSCTKG	885	899	Negative
	hCoVNL63	spike	GLIDQINSTYVDLKL	1271	1285	Negative
	hCoVNL63	spike	GLKSSTGFVYFNATG	265	279	Negative
	hCoVNL63	spike	GLLPTHWFCANQSTS	42	56	Negative
	hCoVNL63	spike	GLNASVTLKICKFSR	96	110	Negative
	hCoVNL63	spike	GLQDGFYSANFLDDN	453	467	Negative
	hCoVNL63	spike	GLQNLLQLPNFYYVS	704	718	Negative
	hCoVNL63	spike	GLSIADLACAQYYNG	899	913	Negative
	hCoVNL63	spike	GLTSAAAIPFSLALQ	941	955	Negative
	hCoVNL63	spike	GMKLFLILLVLPLAS	1	14	Negative
	hCoVNL63	spike	GMVLGGLTSAAAIPF	936	950	Negative
	hCoVNL63	spike	GNSITGVPYPVSGIR	603	617	Negative
	hCoVNL63	spike	GQFYINGFKYFDLGF	382	396	Negative
	hCoVNL63	spike	GRIPNGFPFNNWFLL	224	238	Negative
	hCoVNL63	spike	GRSALEDLLFSKVVT	869	883	Negative
	hCoVNL63	spike	GRVVNYTVCDDCNGY	199	213	Negative
	hCoVNL63	spike	GSGSGMKLFLILLVL	1	10	Negative
	hCoVNL63	spike	GSGSGSGMKLFLILL	1	8	Negative
	hCoVNL63	spike	GTGIIRSSNQSLAGG	637	651	Negative
	hCoVNL63	spike	GTHIFSIVNSAPDGL	1112	1126	Negative
	hCoVNL63	spike	GTVDVDYKSCTKGLS	887	901	Negative
	hCoVNL63	spike	GVFRVTSRVMFQPRL	1169	1183	Negative
	hCoVNL63	spike	GVIVFKTLQYDVLFY	313	327	Negative
	hCoVNL63	spike	GVLDTTIPFGPSSQP	334	348	Negative
	hCoVNL63	spike	GVSRLYQPLRLTCLW	247	261	Negative
	hCoVNL63	spike	GYTDNIFSVQQDGRI	212	226	Negative
	hCoVNL63	spike	GYVLRQPNLVLYSDN	1154	1168	Negative
	hCoVNL63	spike	HIFSIVNSAPDGLLF	1114	1128	Negative
	hCoVNL63	spike	IAGRSALEDLLFSKV	867	881	Negative
	hCoVNL63	spike	IIRSSNQSLAGGITY	640	654	Negative
	hCoVNL63	spike	ILPPTVREIVVARTG	368	382	Negative
	hCoVNL63	spike	IMVLPGVADAERMAM	914	928	Negative
	hCoVNL63	spike	IRSSNQSLAGGITYV	641	655	Negative
	hCoVNL63	spike	IYVTNEIGLNASVTL	89	103	Negative
	hCoVNL63	spike	KGLSIADLACAQYYN	898	912	Negative
	hCoVNL63	spike	KTIEDALRLSAHLET	812	826	Negative
	hCoVNL63	spike	LEAKTASLFQTTVEL	1255	1269	Negative
	hCoVNL63	spike	LEDLLFSKVVTSGLG	873	887	Negative
	hCoVNL63	spike	LGTVDVDYKSCTKGL	886	900	Negative
	hCoVNL63	spike	LIPVRPRNSSDNGIS	742	756	Negative
	hCoVNL63	spike	LLFSKVVTSGLGTVD	876	890	Negative
	hCoVNL63	spike	LLFTEQLGAPLGITI	130	144	Negative
	hCoVNL63	spike	LLPTDYKNVKAWSGI	1133	1147	Negative
	hCoVNL63	spike	LLQLPNFYYVSNGGN	708	722	Negative
	hCoVNL63	spike	LNFSANSLDNLKSGV	300	314	Negative
	hCoVNL63	spike	LPNFYYVSNGGNNCT	711	725	Negative
	hCoVNL63	spike	LSIADLACAQYYNGI	900	914	Negative
	hCoVNL63	spike	LTFDSNAFSLANVTS	833	847	Negative
	hCoVNL63	spike	MYTGSLIGGMVLGGL	928	942	Negative
	hCoVNL63	spike	NCTKYNIYDYVGTGI	626	640	Negative
	hCoVNL63	spike	NFYYVSNGGNNCTTA	713	727	Negative
	hCoVNL63	spike	NNFQKFKTICFSTVE	558	572	Negative
	hCoVNL63	spike	PGLKSSTGFVYFNAT	264	278	Negative
	hCoVNL63	spike	PIYYQHTDINFTATA	477	491	Negative
	hCoVNL63	spike	PNFYYVSNGGNNCTT	712	726	Negative
	hCoVNL63	spike	PYYCFINSTINTTHV	348	362	Negative
	hCoVNL63	spike	QGLIDQINSTYVDLK	1270	1284	Negative
	hCoVNL63	spike	QLEAKTASLFQTTVE	1254	1268	Negative
	hCoVNL63	spike	QLPNFYYVSNGGNNC	710	724	Negative
	hCoVNL63	spike	QPYYCFINSTINTTH	347	361	Negative
	hCoVNL63	spike	REIVVARTGQFYING	374	388	Negative
	hCoVNL63	spike	RSALEDLLFSKVVTS	870	884	Negative
	hCoVNL63	spike	RSSNQSLAGGITYVS	642	656	Negative
	hCoVNL63	spike	RVMFQPRLPVLSDFV	1176	1190	Negative
	hCoVNL63	spike	SAHLETNDVSSMLTF	821	835	Negative
	hCoVNL63	spike	SALEDLLFSKVVTSG	871	885	Negative
	hCoVNL63	spike	SANSLDNLKSGVIVF	303	317	Negative
	hCoVNL63	spike	SGICVDGIYGYVLRQ	1145	1159	Negative
	hCoVNL63	spike	SLFQTTVELQGLIDQ	1261	1275	Negative
	hCoVNL63	spike	SLIPVRPRNSSDNGI	741	755	Negative
	hCoVNL63	spike	SNGGNNCTTAVMTYS	718	732	Negative
	hCoVNL63	spike	SQVLNKYTEVRGSRR	1075	1089	Negative
	hCoVNL63	spike	SRRLAQQKINECVKS	1087	1101	Negative
	hCoVNL63	spike	SSDNGISAIITANLS	750	764	Negative
	hCoVNL63	spike	SSMLTFDSNAFSLAN	830	844	Negative
	hCoVNL63	spike	SSRIAGRSALEDLLF	864	878	Negative
	hCoVNL63	spike	SSVLPQRNIRSSRIA	854	868	Negative
	hCoVNL63	spike	SSVNDAITQTAEAIH	991	1005	Negative
	hCoVNL63	spike	STLVDGVSRLYQPLR	242	256	Negative
	hCoVNL63	spike	TCNSNANLSMLQLGV	18	32	Negative
	hCoVNL63	spike	TFDFLSNASSSFDCI	113	127	Negative
	hCoVNL63	spike	TGIIRSSNQSLAGGI	638	652	Negative
	hCoVNL63	spike	TKYNIYDYVGTGIIR	628	642	Negative
	hCoVNL63	spike	TLVDGVSRLYQPLRL	243	257	Negative
	hCoVNL63	spike	TSVQVEYLQITSTPI	771	785	Negative
	hCoVNL63	spike	VDVNKTLQEFAQNLP	1215	1229	Negative
	hCoVNL63	spike	VELQGLIDQINSTYV	1267	1281	Negative
	hCoVNL63	spike	VLFYCSNSSSGVLDT	324	338	Negative
	hCoVNL63	spike	VLRQPNLVLYSDNGV	1156	1170	Negative
	hCoVNL63	spike	VNLLFTEQLGAPLGI	128	142	Negative
	hCoVNL63	spike	VNYTVCDDCNGYTDN	202	216	Negative
	hCoVNL63	spike	VSQVLNKYTEVRGSR	1074	1088	Negative
	hCoVNL63	spike	WFLLTNGSTLVDGVS	235	249	Negative
	hCoVNL63	spike	YCFINSTINTTHVST	350	364	Negative
	hCoVNL63	spike	YKNVKAWSGICVDGI	1138	1152	Negative
	hCoVNL63	spike	YTGSLIGGMVLGGLT	929	943	Negative
	hCoVNL63	spike	YTVCDDCNGYTDNIF	204	218	Negative
	hCoVNL63	spike	AEAIHTVTIALNKIQ	1001	1015	Overlapping
	hCoVNL63	spike	CEHLQFGLQDGFYSA	447	461	Overlapping
	hCoVNL63	spike	DGSLIPVRPRNSSDN	739	753	Overlapping
	hCoVNL63	spike	EAIHTVTIALNKIQD	1002	1016	Overlapping
	hCoVNL63	spike	EAKTASLFQTTVELQ	1256	1270	Overlapping
	hCoVNL63	spike	EATWHYTSYTIVGAL	582	596	Overlapping
	hCoVNL63	spike	EAVNFNVTTASATDF	398	412	Overlapping
	hCoVNL63	spike	EDALRLSAHLETNDV	815	829	Overlapping
	hCoVNL63	spike	EDLLFSKVVTSGLGT	874	888	Overlapping
	hCoVNL63	spike	EFEKVHVQGSGSGSG	1349	1356	Overlapping
	hCoVNL63	spike	EFSNLVLNNCTKYNI	618	632	Overlapping
	hCoVNL63	spike	EGNSITGVPYPVSGI	602	616	Overlapping
	hCoVNL63	spike	EHLQFGLQDGFYSAN	448	462	Overlapping
	hCoVNL63	spike	EIGLNASVTLKICKF	94	108	Overlapping
	hCoVNL63	spike	EIVVARTGQFYINGF	375	389	Overlapping
	hCoVNL63	spike	EKLQCEHLQFGLQDG	443	457	Overlapping
	hCoVNL63	spike	ELHTVIPDYVDVNKT	1206	1220	Overlapping
	hCoVNL63	spike	ELKQLEAKTASLFQT	1251	1265	Overlapping
	hCoVNL63	spike	ELQGLIDQINSTYVD	1268	1282	Overlapping
	hCoVNL63	spike	ENQKILAASFNKAIN	970	984	Overlapping
	hCoVNL63	spike	ENYIKWPWWVWLIIS	1290	1304	Overlapping
	hCoVNL63	spike	EQLGAPLGITISGET	134	148	Overlapping
	hCoVNL63	spike	ERMAMYTGSLIGGMV	924	938	Overlapping
	hCoVNL63	spike	ESRYGLQNLLQLPNF	700	714	Overlapping
	hCoVNL63	spike	ETNDVSSMLTFDSNA	825	839	Overlapping
	hCoVNL63	spike	ETVRLHLYNVTRTFY	147	161	Overlapping
	hCoVNL63	spike	ETYVALPIYYQHTDI	471	485	Overlapping
	hCoVNL63	spike	EVPGSCNFPLEATWH	572	586	Overlapping
	hCoVNL63	spike	EVRGSRRLAQQKINE	1083	1097	Overlapping
	hCoVNL63	spike	EYLQITSTPIVVDCA	776	790	Overlapping
	hCoVNL63	spike	GAPLGITISGETVRL	137	151	Overlapping
	hCoVNL63	spike	GFKYFDLGFIEAVNF	388	402	Overlapping
	hCoVNL63	spike	GVADAERMAMYTGSL	919	933	Overlapping
	hCoVNL63	spike	GVPDNSSTIVTGLLP	31	45	Overlapping
	hCoVNL63	spike	GVPYPVSGIREFSNL	608	622	Overlapping
	hCoVNL63	spike	IEAVNFNVTTASATD	397	411	Overlapping
	hCoVNL63	spike	IEDALRLSAHLETND	814	828	Overlapping
	hCoVNL63	spike	LDDNVLPETYVALPI	464	478	Overlapping
	hCoVNL63	spike	LQLPNFYYVSNGGNN	709	723	Overlapping
	hCoVNL63	spike	NCTTAVMTYSNFGIC	723	737	Overlapping
	hCoVNL63	spike	NEIGLNASVTLKICK	93	107	Overlapping
	hCoVNL63	spike	NFSANSLDNLKSGVI	301	315	Overlapping
	hCoVNL63	spike	NGGNNCTTAVMTYSN	719	733	Overlapping
	hCoVNL63	spike	NLLFTEQLGAPLGIT	129	143	Overlapping
	hCoVNL63	spike	NNCTTAVMTYSNFGI	722	736	Overlapping
	hCoVNL63	spike	NSNANLSMLQLGVPD	20	34	Overlapping
	hCoVNL63	spike	NSTINTTHVSTFVGI	354	368	Overlapping
	hCoVNL63	spike	NWFLLTNGSTLVDGV	234	248	Overlapping
	hCoVNL63	spike	NYTVCDDCNGYTDNI	203	217	Overlapping
	hCoVNL63	spike	PETYVALPIYYQHTD	470	484	Overlapping
	hCoVNL63	spike	PIVVDCATYVCNGNP	784	798	Overlapping
	hCoVNL63	spike	PTVREIVVARTGQFY	371	385	Overlapping
	hCoVNL63	spike	PVLSDFVQIYNCNVT	1184	1198	Overlapping
	hCoVNL63	spike	PVPGLKSSTGFVYFN	262	276	Overlapping
	hCoVNL63	spike	PVSGIREFSNLVLNN	612	626	Overlapping
	hCoVNL63	spike	PYYEFEKVHVQGSGS	1346	1356	Overlapping
	hCoVNL63	spike	QENQKILAASFNKAI	969	983	Overlapping
	hCoVNL63	spike	QVEYLQITSTPIVVD	774	788	Overlapping
	hCoVNL63	spike	RVELHTVIPDYVDVN	1204	1218	Overlapping
	hCoVNL63	spike	SEGNSITGVPYPVSG	601	615	Overlapping
	hCoVNL63	spike	SMRGCCDCGSTKLPY	1333	1347	Overlapping
	hCoVNL63	spike	SNSSSGVLDTTIPFG	329	343	Overlapping
	hCoVNL63	spike	SQPYYCFINSTINTT	346	360	Overlapping
	hCoVNL63	spike	STKLPYYEFEKVHVQ	1342	1356	Overlapping
	hCoVNL63	spike	SVVNATVTVNVTTHN	184	198	Overlapping
	hCoVNL63	spike	TDINFTATASFGGSC	483	497	Overlapping
	hCoVNL63	spike	TGSDVNCNGYQHNSV	278	292	Overlapping
	hCoVNL63	spike	TNEIGLNASVTLKIC	92	106	Overlapping
	hCoVNL63	spike	VEVPGSCNFPLEATW	571	585	Overlapping
