# Supplementary material for: Selection for immune evasion in SARS-CoV-2 revealed by high-resolution epitope mapping and sequence analysis
Source: iScience. 2023 Jul 13;26(8):107394. doi: 10.1016/j.isci.2023.107394 (PMC10433132; doi:10.1016/j.isci.2023.107394)
Supplement: Table S6. 229E-specific epitope information, related to Table 2 — . Detailed information of 229E-specific epitopes identified with high density peptide arrays (HDPA) in various structural proteins: spike (S) protein, envelope (E) protein, membrane (M) glycoprotein, nucleocapsid (N) phosphoprotein, and ORF1ab. Peptides that showed a significant antibody response (RFU ≥1000) in SARS-CoV-2-negative and SARS-CoV-2-positive groups are depicted. Some peptides are present in both groups, referred to as overlapping. Start and end of alignment amino acid (AA) positions of peptides with respect to their full-length protein was obtained by aligning the peptides to the protein sequence. [file mmc6.xlsx]

## Sheet: hCoV229E
Table S6
	229E-specific Peptides
	Lineage	Protein	HDPA peptide sequence	AA pos start	AA pos end	Group
	hCoV229E	envelope	DHALIVNVLLWCVVL	8	22	Positive
	hCoV229E	envelope	GPIKNVYHIYQSYMH	52	66	Positive
	hCoV229E	envelope	GSGMFLKLVDDHALI	1	12	Positive
	hCoV229E	envelope	GSGSGMFLKLVDDHA	1	10	Positive
	hCoV229E	envelope	GSGSGSGMFLKLVDD	1	8	Positive
	hCoV229E	envelope	HMFCNRTVYGPIKNV	43	57	Positive
	hCoV229E	envelope	NRTVYGPIKNVYHIY	47	61	Positive
	hCoV229E	envelope	GMFLKLVDDHALIVN	1	14	Negative
	hCoV229E	envelope	GSGSGMFLKLVDDHA	1	10	Negative
	hCoV229E	envelope	GSGSGSGMFLKLVDD	1	8	Negative
	hCoV229E	envelope	DDHALIVNVLLWCVV	7	21	Overlapping
	hCoV229E	envelope	LVDDHALIVNVLLWC	5	19	Overlapping
	hCoV229E	membrane	ARTFWAWNPEVNAIT	105	119	Positive
	hCoV229E	membrane	ASGVQVHNLPEYMTV	156	170	Positive
	hCoV229E	membrane	AWNPEVNAITVTTVL	110	124	Positive
	hCoV229E	membrane	DFSAVSSPMSNMTEN	204	218	Positive
	hCoV229E	membrane	DGHRLASGVQVHNLP	151	165	Positive
	hCoV229E	membrane	GHRLASGVQVHNLPE	152	166	Positive
	hCoV229E	membrane	GHYKYSRLFYGLKML	35	49	Positive
	hCoV229E	membrane	GSGSGSGMSNDNCTG	1	8	Positive
	hCoV229E	membrane	GWVFYVRVKHGDFSA	193	207	Positive
	hCoV229E	membrane	HRLASGVQVHNLPEY	153	167	Positive
	hCoV229E	membrane	IYSRVGRSVNSQNST	178	192	Positive
	hCoV229E	membrane	LPEYMTVAVPSTTII	164	178	Positive
	hCoV229E	membrane	LYVDGHRLASGVQVH	148	162	Positive
	hCoV229E	membrane	MYFANSFRLFRRART	93	107	Positive
	hCoV229E	membrane	NAITVTTVLGQTYYQ	116	130	Positive
	hCoV229E	membrane	NDNCTGDIVTHLKNW	3	17	Positive
	hCoV229E	membrane	NERLLHFFGSGSGSG	218	225	Positive
	hCoV229E	membrane	NLPEYMTVAVPSTTI	163	177	Positive
	hCoV229E	membrane	NMTENERLLHFFGSG	214	225	Positive
	hCoV229E	membrane	NPEVNAITVTTVLGQ	112	126	Positive
	hCoV229E	membrane	NWDSNWAFVAFSFLM	69	83	Positive
	hCoV229E	membrane	NWNFGWNVILTIFIV	16	30	Positive
	hCoV229E	membrane	PMSNMTENERLLHFF	211	225	Positive
	hCoV229E	membrane	PTGITVTLLSGVLYV	136	150	Positive
	hCoV229E	membrane	QVHNLPEYMTVAVPS	160	174	Positive
	hCoV229E	membrane	RRARTFWAWNPEVNA	103	117	Positive
	hCoV229E	membrane	SGVQVHNLPEYMTVA	157	171	Positive
	hCoV229E	membrane	SNMTENERLLHFFGS	213	225	Positive
	hCoV229E	membrane	TFWAWNPEVNAITVT	107	121	Positive
	hCoV229E	membrane	TGDIVTHLKNWNFGW	7	21	Positive
	hCoV229E	membrane	TGWVFYVRVKHGDFS	192	206	Positive
	hCoV229E	membrane	VHNLPEYMTVAVPST	161	175	Positive
	hCoV229E	membrane	VMYFANSFRLFRRAR	92	106	Positive
	hCoV229E	membrane	WAWNPEVNAITVTTV	109	123	Positive
	hCoV229E	membrane	WNPEVNAITVTTVLG	111	125	Positive
	hCoV229E	membrane	WVMYFANSFRLFRRA	91	105	Positive
	hCoV229E	membrane	YSRVGRSVNSQNSTG	179	193	Positive
	hCoV229E	membrane	YVDGHRLASGVQVHN	149	163	Positive
	hCoV229E	membrane	AVSSPMSNMTENERL	207	221	Negative
	hCoV229E	membrane	FDTWANWDSNWAFVA	64	78	Negative
	hCoV229E	membrane	FSAVSSPMSNMTENE	205	219	Negative
	hCoV229E	membrane	GDIVTHLKNWNFGWN	8	22	Negative
	hCoV229E	membrane	GITVTLLSGVLYVDG	138	152	Negative
	hCoV229E	membrane	GQTYYQPIQQAPTGI	125	139	Negative
	hCoV229E	membrane	GSGMSNDNCTGDIVT	1	12	Negative
	hCoV229E	membrane	GSGSGMSNDNCTGDI	1	10	Negative
	hCoV229E	membrane	GSGSGSGMSNDNCTG	1	8	Negative
	hCoV229E	membrane	GVLYVDGHRLASGVQ	146	160	Negative
	hCoV229E	membrane	GVQVHNLPEYMTVAV	158	172	Negative
	hCoV229E	membrane	SAVSSPMSNMTENER	206	220	Negative
	hCoV229E	membrane	SGVLYVDGHRLASGV	145	159	Negative
	hCoV229E	membrane	SSPMSNMTENERLLH	209	223	Negative
	hCoV229E	membrane	VSSPMSNMTENERLL	208	222	Negative
	hCoV229E	membrane	DFSAVSSPMSNMTEN	204	218	Overlapping
	hCoV229E	membrane	ENERLLHFFGSGSGS	217	225	Overlapping
	hCoV229E	membrane	EVNAITVTTVLGQTY	114	128	Overlapping
	hCoV229E	membrane	EYMTVAVPSTTIIYS	166	180	Overlapping
	hCoV229E	membrane	FWAWNPEVNAITVTT	108	122	Overlapping
	hCoV229E	membrane	GMSNDNCTGDIVTHL	1	14	Overlapping
	hCoV229E	membrane	GSGMSNDNCTGDIVT	1	12	Overlapping
	hCoV229E	membrane	GSGSGMSNDNCTGDI	1	10	Overlapping
	hCoV229E	membrane	PEVNAITVTTVLGQT	113	127	Overlapping
	hCoV229E	membrane	PEYMTVAVPSTTIIY	165	179	Overlapping
	hCoV229E	membrane	RTFWAWNPEVNAITV	106	120	Overlapping
	hCoV229E	membrane	TENERLLHFFGSGSG	216	225	Overlapping
	hCoV229E	nucleocapsid	AAALKSLGFDKPQEK	187	201	Positive
	hCoV229E	nucleocapsid	AELVPSTAAMLFDSH	293	307	Positive
	hCoV229E	nucleocapsid	ALKSLGFDKPQEKDK	189	203	Positive
	hCoV229E	nucleocapsid	APSRSQSRSQSRSRV	147	160	Positive
	hCoV229E	nucleocapsid	DAKFRERVEGVVWVA	90	104	Positive
	hCoV229E	nucleocapsid	DHNFGSAGVVANGVK	271	285	Positive
	hCoV229E	nucleocapsid	DHPHLGKFLEELNAF	330	344	Positive
	hCoV229E	nucleocapsid	DKPQEKDKKSAKTGT	196	210	Positive
	hCoV229E	nucleocapsid	DSHIVSKESGNTVVL	305	319	Positive
	hCoV229E	nucleocapsid	DSRAPSRSQSRSQSR	144	158	Positive
	hCoV229E	nucleocapsid	EPVRDEVSIETDIID	372	386	Positive
	hCoV229E	nucleocapsid	ETDIIDEVNGSGSGS	381	389	Positive
	hCoV229E	nucleocapsid	EVSIETDIIDEVNGS	377	389	Positive
	hCoV229E	nucleocapsid	FDKPQEKDKKSAKTG	195	209	Positive
	hCoV229E	nucleocapsid	FDSHIVSKESGNTVV	304	318	Positive
	hCoV229E	nucleocapsid	FLEELNAFTREMQQQ	337	351	Positive
	hCoV229E	nucleocapsid	GSGMATVKWADASEP	1	12	Positive
	hCoV229E	nucleocapsid	GSGSGMATVKWADAS	1	10	Positive
	hCoV229E	nucleocapsid	GSGSGSGMATVKWAD	1	8	Positive
	hCoV229E	nucleocapsid	GTPKPSRNQSPASSQ	209	223	Positive
	hCoV229E	nucleocapsid	GYPQFAELVPSTAAM	288	302	Positive
	hCoV229E	nucleocapsid	GYWNVQKRFRTRKGK	56	70	Positive
	hCoV229E	nucleocapsid	HKDAKFRERVEGVVW	88	102	Positive
	hCoV229E	nucleocapsid	IPHFNQKLPNGVTVA	126	139	Positive
	hCoV229E	nucleocapsid	IPRNLVPVNKKDKNK	39	53	Positive
	hCoV229E	nucleocapsid	IVSKESGNTVVLTFT	308	322	Positive
	hCoV229E	nucleocapsid	KDHPHLGKFLEELNA	329	343	Positive
	hCoV229E	nucleocapsid	KHEMQKPRWKRQPND	241	255	Positive
	hCoV229E	nucleocapsid	KKDKNKLIGYWNVQK	48	62	Positive
	hCoV229E	nucleocapsid	KLIGYWNVQKRFRTR	53	67	Positive
	hCoV229E	nucleocapsid	KLPNGVTVAEEPDSR	132	146	Positive
	hCoV229E	nucleocapsid	KNKLIGYWNVQKRFR	51	65	Positive
	hCoV229E	nucleocapsid	KPRWKRQPNDDVTSN	246	260	Positive
	hCoV229E	nucleocapsid	KSLGFDKPQEKDKKS	191	205	Positive
	hCoV229E	nucleocapsid	KSQSRNPSSDRNHNS	164	178	Positive
	hCoV229E	nucleocapsid	KVIPRNLVPVNKKDK	37	51	Positive
	hCoV229E	nucleocapsid	LARSQSSETKEQKHE	229	243	Positive
	hCoV229E	nucleocapsid	LEFNPSQTSPATVEP	359	373	Positive
	hCoV229E	nucleocapsid	LGFDKPQEKDKKSAK	193	207	Positive
	hCoV229E	nucleocapsid	LKSLGFDKPQEKDKK	190	204	Positive
	hCoV229E	nucleocapsid	LVDSEQPWKVIPRNL	29	43	Positive
	hCoV229E	nucleocapsid	NAFTREMQQQPLLNP	342	356	Positive
	hCoV229E	nucleocapsid	NDDVTSNVTQCFGPR	254	268	Positive
	hCoV229E	nucleocapsid	NHNSQDDIMKAVAAA	175	189	Positive
	hCoV229E	nucleocapsid	NKKDKNKLIGYWNVQ	47	61	Positive
	hCoV229E	nucleocapsid	NKLIGYWNVQKRFRT	52	66	Positive
	hCoV229E	nucleocapsid	NLVPVNKKDKNKLIG	42	56	Positive
	hCoV229E	nucleocapsid	NPSSDRNHNSQDDIM	169	183	Positive
	hCoV229E	nucleocapsid	NSEPEIPHFNQKLPN	121	135	Positive
	hCoV229E	nucleocapsid	NSQDDIMKAVAAALK	177	191	Positive
	hCoV229E	nucleocapsid	PATVEPVRDEVSIET	368	382	Positive
	hCoV229E	nucleocapsid	PHKDAKFRERVEGVV	87	101	Positive
	hCoV229E	nucleocapsid	PKDHPHLGKFLEELN	328	342	Positive
	hCoV229E	nucleocapsid	PLLNPSALEFNPSQT	352	366	Positive
	hCoV229E	nucleocapsid	PLLVDSEQPWKVIPR	27	41	Positive
	hCoV229E	nucleocapsid	PNGVTVAEEPDSRAP	134	148	Positive
	hCoV229E	nucleocapsid	PRWKRQPNDDVTSNV	247	261	Positive
	hCoV229E	nucleocapsid	PSALEFNPSQTSPAT	356	370	Positive
	hCoV229E	nucleocapsid	PSSDRNHNSQDDIMK	170	184	Positive
	hCoV229E	nucleocapsid	PTGYGVRRKNSEPEI	112	126	Positive
	hCoV229E	nucleocapsid	PVRDEVSIETDIIDE	373	387	Positive
	hCoV229E	nucleocapsid	RAPSRSQSRSQSRSR	146	160	Positive
	hCoV229E	nucleocapsid	RDEVSIETDIIDEVN	375	389	Positive
	hCoV229E	nucleocapsid	RFRTRKGKRVDLSPK	63	77	Positive
	hCoV229E	nucleocapsid	RNHNSQDDIMKAVAA	174	188	Positive
	hCoV229E	nucleocapsid	RNPSSDRNHNSQDDI	168	182	Positive
	hCoV229E	nucleocapsid	RTRKGKRVDLSPKLH	65	79	Positive
	hCoV229E	nucleocapsid	RWKRQPNDDVTSNVT	248	262	Positive
	hCoV229E	nucleocapsid	SAKTGTPKPSRNQSP	205	219	Positive
	hCoV229E	nucleocapsid	SDRNHNSQDDIMKAV	172	186	Positive
	hCoV229E	nucleocapsid	SEQPWKVIPRNLVPV	32	46	Positive
	hCoV229E	nucleocapsid	SIETDIIDEVNGSGS	379	389	Positive
	hCoV229E	nucleocapsid	SKSQSRNPSSDRNHN	163	177	Positive
	hCoV229E	nucleocapsid	SLGFDKPQEKDKKSA	192	206	Positive
	hCoV229E	nucleocapsid	SNVTQCFGPRDLDHN	259	273	Positive
	hCoV229E	nucleocapsid	SPLLVDSEQPWKVIP	26	40	Positive
	hCoV229E	nucleocapsid	SQTSPATVEPVRDEV	364	378	Positive
	hCoV229E	nucleocapsid	SRNPSSDRNHNSQDD	167	181	Positive
	hCoV229E	nucleocapsid	SRSQSRSQSRSRVES	149	163	Positive
	hCoV229E	nucleocapsid	SSDRNHNSQDDIMKA	171	185	Positive
	hCoV229E	nucleocapsid	TDIIDEVNGSGSGSG	382	389	Positive
	hCoV229E	nucleocapsid	TEPTGYGVRRKNSEP	110	124	Positive
	hCoV229E	nucleocapsid	TGPHKDAKFRERVEG	85	99	Positive
	hCoV229E	nucleocapsid	TVAEEPDSRAPSRSQ	138	152	Positive
	hCoV229E	nucleocapsid	TVEPVRDEVSIETDI	370	384	Positive
	hCoV229E	nucleocapsid	TVPKDHPHLGKFLEE	326	340	Positive
	hCoV229E	nucleocapsid	VAEEPDSRAPSRSQS	139	153	Positive
	hCoV229E	nucleocapsid	VDLSPKLHFYYLGTG	72	86	Positive
	hCoV229E	nucleocapsid	VEPVRDEVSIETDII	371	385	Positive
	hCoV229E	nucleocapsid	VESKSQSRNPSSDRN	162	175	Positive
	hCoV229E	nucleocapsid	VRRKNSEPEIPHFNQ	117	131	Positive
	hCoV229E	nucleocapsid	VTVAEEPDSRAPSRS	137	151	Positive
	hCoV229E	nucleocapsid	WKRQPNDDVTSNVTQ	249	263	Positive
	hCoV229E	nucleocapsid	ADASEPQRGRQGRIP	7	21	Negative
	hCoV229E	nucleocapsid	AVDGAKTEPTGYGVR	104	118	Negative
	hCoV229E	nucleocapsid	DDIMKAVAAALKSLG	180	194	Negative
	hCoV229E	nucleocapsid	EGVVWVAVDGAKTEP	98	112	Negative
	hCoV229E	nucleocapsid	ELNAFTREMQQQPLL	340	354	Negative
	hCoV229E	nucleocapsid	ELVPSTAAMLFDSHI	294	308	Negative
	hCoV229E	nucleocapsid	FGPRDLDHNFGSAGV	265	279	Negative
	hCoV229E	nucleocapsid	FRERVEGVVWVAVDG	93	107	Negative
	hCoV229E	nucleocapsid	FTREMQQQPLLNPSA	344	358	Negative
	hCoV229E	nucleocapsid	GKFLEELNAFTREMQ	335	349	Negative
	hCoV229E	nucleocapsid	GKRVDLSPKLHFYYL	69	83	Negative
	hCoV229E	nucleocapsid	GMATVKWADASEPQR	1	14	Negative
	hCoV229E	nucleocapsid	GSGSGMATVKWADAS	1	10	Negative
	hCoV229E	nucleocapsid	GSGSGSGMATVKWAD	1	8	Negative
	hCoV229E	nucleocapsid	GTGPHKDAKFRERVE	84	98	Negative
	hCoV229E	nucleocapsid	GVKAKGYPQFAELVP	283	297	Negative
	hCoV229E	nucleocapsid	GVRRKNSEPEIPHFN	116	130	Negative
	hCoV229E	nucleocapsid	GVTVAEEPDSRAPSR	136	150	Negative
	hCoV229E	nucleocapsid	GVVANGVKAKGYPQF	278	292	Negative
	hCoV229E	nucleocapsid	GVVWVAVDGAKTEPT	99	113	Negative
	hCoV229E	nucleocapsid	KFLEELNAFTREMQQ	336	350	Negative
	hCoV229E	nucleocapsid	KWADASEPQRGRQGR	5	19	Negative
	hCoV229E	nucleocapsid	LDHNFGSAGVVANGV	270	284	Negative
	hCoV229E	nucleocapsid	LPNGVTVAEEPDSRA	133	147	Negative
	hCoV229E	nucleocapsid	NGVKAKGYPQFAELV	282	296	Negative
	hCoV229E	nucleocapsid	NGVTVAEEPDSRAPS	135	149	Negative
	hCoV229E	nucleocapsid	QKLPNGVTVAEEPDS	131	145	Negative
	hCoV229E	nucleocapsid	QSRSQSRSRVESKSQ	152	166	Negative
	hCoV229E	nucleocapsid	QSRSRVESKSQSRNP	156	170	Negative
	hCoV229E	nucleocapsid	RNQSPASSQSAAKIL	215	229	Negative
	hCoV229E	nucleocapsid	RSRVESKSQSRNPSS	158	172	Negative
	hCoV229E	nucleocapsid	RVEGVVWVAVDGAKT	96	110	Negative
	hCoV229E	nucleocapsid	RVESKSQSRNPSSDR	160	174	Negative
	hCoV229E	nucleocapsid	SKESGNTVVLTFTTR	310	324	Negative
	hCoV229E	nucleocapsid	SPATVEPVRDEVSIE	367	381	Negative
	hCoV229E	nucleocapsid	SQSRSQSRSRVESKS	151	164	Negative
	hCoV229E	nucleocapsid	SQSRSRVESKSQSRN	155	169	Negative
	hCoV229E	nucleocapsid	SRSRVESKSQSRNPS	157	171	Negative
	hCoV229E	nucleocapsid	TDIIDEVNGSGSGSG	382	389	Negative
	hCoV229E	nucleocapsid	TSPATVEPVRDEVSI	366	380	Negative
	hCoV229E	nucleocapsid	VRDEVSIETDIIDEV	374	388	Negative
	hCoV229E	nucleocapsid	YLGTGPHKDAKFRER	82	96	Negative
	hCoV229E	nucleocapsid	AEEPDSRAPSRSQSR	140	154	Overlapping
	hCoV229E	nucleocapsid	AFTREMQQQPLLNPS	343	357	Overlapping
	hCoV229E	nucleocapsid	DEVSIETDIIDEVNG	376	389	Overlapping
	hCoV229E	nucleocapsid	DSRAPSRSQSRSQSR	144	158	Overlapping
	hCoV229E	nucleocapsid	EELNAFTREMQQQPL	339	353	Overlapping
	hCoV229E	nucleocapsid	EEPDSRAPSRSQSRS	141	155	Overlapping
	hCoV229E	nucleocapsid	EFNPSQTSPATVEPV	360	374	Overlapping
	hCoV229E	nucleocapsid	EGVVWVAVDGAKTEP	98	112	Overlapping
	hCoV229E	nucleocapsid	EIPHFNQKLPNGVTV	125	139	Overlapping
	hCoV229E	nucleocapsid	EKDKKSAKTGTPKPS	200	214	Overlapping
	hCoV229E	nucleocapsid	ELNAFTREMQQQPLL	340	354	Overlapping
	hCoV229E	nucleocapsid	ELVPSTAAMLFDSHI	294	308	Overlapping
	hCoV229E	nucleocapsid	EMQKPRWKRQPNDDV	243	257	Overlapping
	hCoV229E	nucleocapsid	EMQQQPLLNPSALEF	347	361	Overlapping
	hCoV229E	nucleocapsid	EPDSRAPSRSQSRSQ	142	156	Overlapping
	hCoV229E	nucleocapsid	EPEIPHFNQKLPNGV	123	137	Overlapping
	hCoV229E	nucleocapsid	EPQRGRQGRIPYSLY	11	25	Overlapping
	hCoV229E	nucleocapsid	EPTGYGVRRKNSEPE	111	125	Overlapping
	hCoV229E	nucleocapsid	EPVRDEVSIETDIID	372	386	Overlapping
	hCoV229E	nucleocapsid	EQKHEMQKPRWKRQP	239	253	Overlapping
	hCoV229E	nucleocapsid	EQPWKVIPRNLVPVN	33	47	Overlapping
	hCoV229E	nucleocapsid	ERVEGVVWVAVDGAK	95	109	Overlapping
	hCoV229E	nucleocapsid	ESGNTVVLTFTTRVT	312	326	Overlapping
	hCoV229E	nucleocapsid	ESKSQSRNPSSDRNH	162	176	Overlapping
	hCoV229E	nucleocapsid	ETDIIDEVNGSGSGS	381	389	Overlapping
	hCoV229E	nucleocapsid	ETKEQKHEMQKPRWK	236	250	Overlapping
	hCoV229E	nucleocapsid	EVSIETDIIDEVNGS	377	389	Overlapping
	hCoV229E	nucleocapsid	FTREMQQQPLLNPSA	344	358	Overlapping
	hCoV229E	nucleocapsid	GFDKPQEKDKKSAKT	194	208	Overlapping
	hCoV229E	nucleocapsid	GPHKDAKFRERVEGV	86	100	Overlapping
	hCoV229E	nucleocapsid	GPRDLDHNFGSAGVV	266	280	Overlapping
	hCoV229E	nucleocapsid	HEMQKPRWKRQPNDD	242	256	Overlapping
	hCoV229E	nucleocapsid	HFNQKLPNGVTVAEE	128	142	Overlapping
	hCoV229E	nucleocapsid	HLGKFLEELNAFTRE	333	347	Overlapping
	hCoV229E	nucleocapsid	IETDIIDEVNGSGSG	380	389	Overlapping
	hCoV229E	nucleocapsid	KEQKHEMQKPRWKRQ	238	252	Overlapping
	hCoV229E	nucleocapsid	LEELNAFTREMQQQP	338	352	Overlapping
	hCoV229E	nucleocapsid	MQQQPLLNPSALEFN	348	362	Overlapping
	hCoV229E	nucleocapsid	NQKLPNGVTVAEEPD	130	144	Overlapping
	hCoV229E	nucleocapsid	PATVEPVRDEVSIET	368	382	Overlapping
	hCoV229E	nucleocapsid	PVRDEVSIETDIIDE	373	387	Overlapping
	hCoV229E	nucleocapsid	PYSLYSPLLVDSEQP	21	35	Overlapping
	hCoV229E	nucleocapsid	QEKDKKSAKTGTPKP	199	213	Overlapping
	hCoV229E	nucleocapsid	QSRNPSSDRNHNSQD	166	180	Overlapping
	hCoV229E	nucleocapsid	RDLDHNFGSAGVVAN	268	282	Overlapping
	hCoV229E	nucleocapsid	REMQQQPLLNPSALE	346	360	Overlapping
	hCoV229E	nucleocapsid	RVDLSPKLHFYYLGT	71	85	Overlapping
	hCoV229E	nucleocapsid	SEPEIPHFNQKLPNG	122	136	Overlapping
	hCoV229E	nucleocapsid	SETKEQKHEMQKPRW	235	249	Overlapping
	hCoV229E	nucleocapsid	SRAPSRSQSRSQSRS	145	158	Overlapping
	hCoV229E	nucleocapsid	TREMQQQPLLNPSAL	345	359	Overlapping
	hCoV229E	nucleocapsid	VAVDGAKTEPTGYGV	103	117	Overlapping
	hCoV229E	nucleocapsid	VEGVVWVAVDGAKTE	97	111	Overlapping
	hCoV229E	nucleocapsid	VRDEVSIETDIIDEV	374	388	Overlapping
	hCoV229E	orf1ab	AEAEWIELFPHNDRI	810	824	Positive
	hCoV229E	orf1ab	AEDTLNKLSKYLVNE	1755	1769	Positive
	hCoV229E	orf1ab	AGLYYESISYEEQDA	4575	4589	Positive
	hCoV229E	orf1ab	AGVCFGFDKWFVNDG	2705	2719	Positive
	hCoV229E	orf1ab	AHGGGLAKALDVYTK	1309	1323	Positive
	hCoV229E	orf1ab	AHPTMDGFCQYKGKW	4015	4029	Positive
	hCoV229E	orf1ab	AIDGENVSKEGFFTY	6595	6609	Positive
	hCoV229E	orf1ab	AIKLYNPKAIHDIGN	5911	5925	Positive
	hCoV229E	orf1ab	AISGDKVFVRDGNTD	6135	6149	Positive
	hCoV229E	orf1ab	AKDEISVTPIKNTVD	1245	1259	Positive
	hCoV229E	orf1ab	AKEESVKSSYAYATL	5135	5149	Positive
	hCoV229E	orf1ab	AKERCTHWCTYLFSL	3393	3407	Positive
	hCoV229E	orf1ab	AKESLRLFAAETVKA	5121	5135	Positive
	hCoV229E	orf1ab	AKHDFFTWHEGRTIY	4159	4173	Positive
	hCoV229E	orf1ab	AKPEEKLSAYDLACC	2397	2411	Positive
	hCoV229E	orf1ab	ALGCDYVYNPYVIDI	5821	5835	Positive
	hCoV229E	orf1ab	ANENAINKGGRTVQS	5891	5905	Positive
	hCoV229E	orf1ab	APLKCVRNVFENFED	2541	2555	Positive
	hCoV229E	orf1ab	AQGPFIDGNIIHANY	6673	6687	Positive
	hCoV229E	orf1ab	ATSAARLVVVVPDHD	3751	3765	Positive
	hCoV229E	orf1ab	AVAKHDFFTWHEGRT	4157	4171	Positive
	hCoV229E	orf1ab	AVETCTIAGKAFDKV	476	490	Positive
	hCoV229E	orf1ab	AYETARQEYENAVAN	3643	3657	Positive
	hCoV229E	orf1ab	CDEMVLKGVVGVLTL	4255	4269	Positive
	hCoV229E	orf1ab	CEVVHDQVNYVPLRA	6037	6051	Positive
	hCoV229E	orf1ab	CFVASSTFVEEEHVN	326	340	Positive
	hCoV229E	orf1ab	CGSPGYNLKNGEVEF	3109	3123	Positive
	hCoV229E	orf1ab	CKVCGCWLNHGCTCD	4049	4063	Positive
	hCoV229E	orf1ab	CNAVAKHDFFTWHEG	4155	4169	Positive
	hCoV229E	orf1ab	CRQYSNESWFEDDYK	668	682	Positive
	hCoV229E	orf1ab	CVDCDSYGYGSTFIT	2201	2215	Positive
	hCoV229E	orf1ab	CVDCHDEMCILHCSN	4361	4375	Positive
	hCoV229E	orf1ab	CVPHNMRVLHLGAGS	6517	6531	Positive
	hCoV229E	orf1ab	CVRFKNVDKDDAFYI	4119	4133	Positive
	hCoV229E	orf1ab	CVRNVFENFEDWHYA	2545	2559	Positive
	hCoV229E	orf1ab	CYVNLPTYYIYDEEG	962	976	Positive
	hCoV229E	orf1ab	DADFSVTGDCATVYL	6563	6577	Positive
	hCoV229E	orf1ab	DAIVVDNDVVDYVSD	6549	6563	Positive
	hCoV229E	orf1ab	DALDKLYKVFGSPVM	210	224	Positive
	hCoV229E	orf1ab	DALFLSFKLMGIGGP	3523	3537	Positive
	hCoV229E	orf1ab	DALKFFEVTMTDLQS	5579	5593	Positive
	hCoV229E	orf1ab	DCDSYGYGSTFITPE	2203	2217	Positive
	hCoV229E	orf1ab	DCHDEMCILHCSNFN	4363	4377	Positive
	hCoV229E	orf1ab	DEHVFYKKDGVYYPS	868	882	Positive
	hCoV229E	orf1ab	DFLPRSTMEEDFLNM	6313	6327	Positive
	hCoV229E	orf1ab	DFLVHNFVIFFTWLL	1927	1941	Positive
	hCoV229E	orf1ab	DGELPVAISGDKVFV	6129	6143	Positive
	hCoV229E	orf1ab	DGENVSKEGFFTYIN	6597	6611	Positive
	hCoV229E	orf1ab	DGFVHYAGVVWTLQE	3773	3787	Positive
	hCoV229E	orf1ab	DGNIIHANYVFWRNS	6679	6693	Positive
	hCoV229E	orf1ab	DGVKTVLLFYMLLGF	3461	3475	Positive
	hCoV229E	orf1ab	DGVPVVATAGYHFKQ	4399	4413	Positive
	hCoV229E	orf1ab	DGVYYPSNGTNILPV	876	890	Positive
	hCoV229E	orf1ab	DHDSFVKMMVDGFVH	3763	3777	Positive
	hCoV229E	orf1ab	DHEQSMYNLLKGCNA	4143	4157	Positive
	hCoV229E	orf1ab	DHFGENEEIVINGRT	138	152	Positive
	hCoV229E	orf1ab	DHKPHLSFPLCSAGN	5069	5083	Positive
	hCoV229E	orf1ab	DHNDILYTPPTVSYG	2947	2961	Positive
	hCoV229E	orf1ab	DHRFILAITPYVCNT	5033	5047	Positive
	hCoV229E	orf1ab	DIEPVYRVKLCFEFE	910	924	Positive
	hCoV229E	orf1ab	DIRDYKLANDAKESL	5111	5125	Positive
	hCoV229E	orf1ab	DLSIGPHEFCSQHTM	4867	4881	Positive
	hCoV229E	orf1ab	DMYDGRTKAIDGENV	6587	6601	Positive
	hCoV229E	orf1ab	DNAVATFYPQLQSAE	6447	6461	Positive
	hCoV229E	orf1ab	DQVEEVNSIFDIETV	1011	1025	Positive
	hCoV229E	orf1ab	DSFVKMMVDGFVHYA	3765	3779	Positive
	hCoV229E	orf1ab	DSILQSVASSFVGMP	3625	3639	Positive
	hCoV229E	orf1ab	DSLCAKAVTAYSVDK	5311	5325	Positive
	hCoV229E	orf1ab	DSYFENDSILQSVAS	3619	3633	Positive
	hCoV229E	orf1ab	DTRTRSTLNLEGVNG	5987	6001	Positive
	hCoV229E	orf1ab	DYVYNPYVIDIQQWG	5825	5839	Positive
	hCoV229E	orf1ab	EDDYKAFISVLDITD	678	692	Positive
	hCoV229E	orf1ab	EFDRESSVQKKINRM	3677	3691	Positive
	hCoV229E	orf1ab	EHDSGVVTVELEPPC	3879	3893	Positive
	hCoV229E	orf1ab	EHESKFWDESFYASM	4973	4987	Positive
	hCoV229E	orf1ab	EPCNGTDIDYCVRAF	4087	4101	Positive
	hCoV229E	orf1ab	ETVNGYAKSNFVKDD	2023	2037	Positive
	hCoV229E	orf1ab	EWPLFESDKEEDVQQ	988	999	Positive
	hCoV229E	orf1ab	FAEDVCTCYDNSIQG	6217	6231	Positive
	hCoV229E	orf1ab	FATVDHSAFAYESAV	1673	1687	Positive
	hCoV229E	orf1ab	FCVRFGPFEFCSETV	2011	2025	Positive
	hCoV229E	orf1ab	FDITESKYSCKEVFK	2263	2277	Positive
	hCoV229E	orf1ab	FEDQPNLQVESANQM	3149	3163	Positive
	hCoV229E	orf1ab	FEDWHYAKFGFTPLN	2553	2567	Positive
	hCoV229E	orf1ab	FEKVDYGSDTVTYKS	5195	5209	Positive
	hCoV229E	orf1ab	FFEVTMTDLQSESSC	5583	5597	Positive
	hCoV229E	orf1ab	FFYYDDGSCEVVHDQ	6029	6043	Positive
	hCoV229E	orf1ab	FKLMGIGGPRTIKVS	3529	3543	Positive
	hCoV229E	orf1ab	FLNAFDVFVTTIQTV	458	472	Positive
	hCoV229E	orf1ab	FLPVEYVSYFDGVKT	3451	3465	Positive
	hCoV229E	orf1ab	FMPYFMHDVVSSFEG	2511	2525	Positive
	hCoV229E	orf1ab	FNSTTLCVPHNMRVL	6511	6525	Positive
	hCoV229E	orf1ab	FPHNDRIKSFSTFES	818	832	Positive
	hCoV229E	orf1ab	FQLDYSIDVIDNEII	630	644	Positive
	hCoV229E	orf1ab	FRRMFGDLSVGVCTV	2775	2789	Positive
	hCoV229E	orf1ab	FVDHFGENEEIVING	136	150	Positive
	hCoV229E	orf1ab	FVMFWAELFVYTTTI	3285	3299	Positive
	hCoV229E	orf1ab	FVNDGRVGNGYVCGT	2715	2729	Positive
	hCoV229E	orf1ab	FVNDKITEFQLDYSI	622	636	Positive
	hCoV229E	orf1ab	GAGDAGHSLTWLWLL	2483	2497	Positive
	hCoV229E	orf1ab	GAVPSDLNTSELLTK	1641	1655	Positive
	hCoV229E	orf1ab	GCWLNHGCTCDRTAI	4053	4067	Positive
	hCoV229E	orf1ab	GDLAVQIGNNNVCTY	5629	5643	Positive
	hCoV229E	orf1ab	GFRACRFVSLDLQDC	38	52	Positive
	hCoV229E	orf1ab	GGFEDQPNLQVESAN	3147	3161	Positive
	hCoV229E	orf1ab	GGLNYYCVDHKPHLS	5061	5075	Positive
	hCoV229E	orf1ab	GGPRTIKVSTVQSKL	3535	3549	Positive
	hCoV229E	orf1ab	GGVSLLATMTTRQFH	4621	4635	Positive
	hCoV229E	orf1ab	GKAGLYYESISYEEQ	4573	4587	Positive
	hCoV229E	orf1ab	GKERARTVGGVSLLA	4613	4627	Positive
	hCoV229E	orf1ab	GKQRITTIQGPPGSG	5269	5283	Positive
	hCoV229E	orf1ab	GLGDLVDSYFENDSI	3613	3627	Positive
	hCoV229E	orf1ab	GNAIATVKSEDGNIK	6269	6283	Positive
	hCoV229E	orf1ab	GNITKTNVQPTGPAY	2223	2237	Positive
	hCoV229E	orf1ab	GNVVFYQGDVDTVVN	1280	1293	Positive
	hCoV229E	orf1ab	GPFIDGNIIHANYVF	6675	6689	Positive
	hCoV229E	orf1ab	GPHEFCSQHTMQIVD	4871	4885	Positive
	hCoV229E	orf1ab	GQAITSTIDSNTTQD	3985	3999	Positive
	hCoV229E	orf1ab	GSCEVVHDQVNYVPL	6035	6049	Positive
	hCoV229E	orf1ab	GSELTLKHFFFTQKG	4495	4509	Positive
	hCoV229E	orf1ab	GSGKSHCSIGIGVYY	5281	5295	Positive
	hCoV229E	orf1ab	GSGMACNRVTLAVAS	1	12	Positive
	hCoV229E	orf1ab	GSGQAITSTIDSNTT	3983	3997	Positive
	hCoV229E	orf1ab	GSGSGMACNRVTLAV	1	10	Positive
	hCoV229E	orf1ab	GSGSGQAITSTIDSN	3981	3995	Positive
	hCoV229E	orf1ab	GSGSGSGMACNRVTL	1	8	Positive
	hCoV229E	orf1ab	GSLPYSSIQANAYYK	2651	2665	Positive
	hCoV229E	orf1ab	GSPVMTNGSNILEAF	220	234	Positive
	hCoV229E	orf1ab	GYVGSLSNNHHAICN	5839	5853	Positive
	hCoV229E	orf1ab	HAICNVHRNEHVASG	5849	5863	Positive
	hCoV229E	orf1ab	HDEMCILHCSNFNTL	4365	4379	Positive
	hCoV229E	orf1ab	HDFFTWHEGRTIYGN	4161	4175	Positive
	hCoV229E	orf1ab	HGVTLKIKVSQTNMH	3047	3061	Positive
	hCoV229E	orf1ab	HKEVLFNKYFKYWGQ	4341	4355	Positive
	hCoV229E	orf1ab	HNDRIKSFSTFESAY	820	834	Positive
	hCoV229E	orf1ab	HSDFGLGDLVDSYFE	3609	3623	Positive
	hCoV229E	orf1ab	HVNRMDTFCFNVRNS	338	352	Positive
	hCoV229E	orf1ab	IADDTYVMGLHGNQT	56	70	Positive
	hCoV229E	orf1ab	IEEIEYVHGDALHTL	174	188	Positive
	hCoV229E	orf1ab	IFDIETVDVKHEMSP	1019	1033	Positive
	hCoV229E	orf1ab	IKLVDSELLSTLSVD	2313	2327	Positive
	hCoV229E	orf1ab	ILEAFTKPVFISALV	230	244	Positive
	hCoV229E	orf1ab	ILQSVASSFVGMPSF	3627	3641	Positive
	hCoV229E	orf1ab	INGACGSPGYNLKNG	3105	3119	Positive
	hCoV229E	orf1ab	IPATSAARLVVVVPD	3749	3763	Positive
	hCoV229E	orf1ab	IPKEEFVVKEKLNAF	1262	1275	Positive
	hCoV229E	orf1ab	IPSNVYLVGKTLIFT	2587	2601	Positive
	hCoV229E	orf1ab	IQQWGYVGSLSNNHH	5835	5849	Positive
	hCoV229E	orf1ab	ISDHEFTSAISNAHR	2365	2379	Positive
	hCoV229E	orf1ab	ITDAAVKAAESKAFV	690	704	Positive
	hCoV229E	orf1ab	ITELLQFVTDPTLIV	4431	4445	Positive
	hCoV229E	orf1ab	ITESKYSCKEVFKNC	2265	2279	Positive
	hCoV229E	orf1ab	ITTIQGPPGSGKSHC	5273	5287	Positive
	hCoV229E	orf1ab	IVCKVENKAEAEWIE	802	816	Positive
	hCoV229E	orf1ab	KAAGGKVSFSDDVEV	894	908	Positive
	hCoV229E	orf1ab	KAEEFVAASDITLKC	6375	6389	Positive
	hCoV229E	orf1ab	KAMLDFSRDHNDILY	2939	2953	Positive
	hCoV229E	orf1ab	KAPQRTGVVLKRSLK	1961	1975	Positive
	hCoV229E	orf1ab	KCSCTSGRLEESGAV	1125	1139	Positive
	hCoV229E	orf1ab	KCWTEEDLSIGPHEF	4861	4875	Positive
	hCoV229E	orf1ab	KDADYNAKDEISVTP	1239	1253	Positive
	hCoV229E	orf1ab	KDCVDINKAIPSGNL	1513	1527	Positive
	hCoV229E	orf1ab	KDDAFYIVKRCIKSV	4127	4141	Positive
	hCoV229E	orf1ab	KDDYCDGSLGCKMCL	2035	2049	Positive
	hCoV229E	orf1ab	KDNDGKNVHLKDVTK	3789	3803	Positive
	hCoV229E	orf1ab	KDVTKENQEILVWPL	3799	3813	Positive
	hCoV229E	orf1ab	KEASKQCFKIFERGS	5461	5475	Positive
	hCoV229E	orf1ab	KEEFVVKEKLNAFLV	1263	1277	Positive
	hCoV229E	orf1ab	KEHIGLAGKVRVGTG	1331	1345	Positive
	hCoV229E	orf1ab	KEKLNAFLVHGNVVF	1269	1283	Positive
	hCoV229E	orf1ab	KETNWFLHFIPFDVI	2115	2129	Positive
	hCoV229E	orf1ab	KEVKTSSKVVLSDAL	198	212	Positive
	hCoV229E	orf1ab	KFGKAGLYYESISYE	4571	4585	Positive
	hCoV229E	orf1ab	KGCNAVAKHDFFTWH	4153	4167	Positive
	hCoV229E	orf1ab	KGDKGDAEDTLNKLS	1749	1763	Positive
	hCoV229E	orf1ab	KGDKLSVEHYNEWAQ	3185	3199	Positive
	hCoV229E	orf1ab	KGHYTVYDTAKKSMY	1861	1875	Positive
	hCoV229E	orf1ab	KHERDLLVKAYNTIN	1365	1379	Positive
	hCoV229E	orf1ab	KHFFFTQKGDAAIKD	4501	4515	Positive
	hCoV229E	orf1ab	KIEQKPVSLIKVAPK	1445	1459	Positive
	hCoV229E	orf1ab	KIMAKAPQRTGVVLK	1957	1971	Positive
	hCoV229E	orf1ab	KLYNPKAIHDIGNPK	5913	5927	Positive
	hCoV229E	orf1ab	KNINWFVYVRKDGKH	6283	6296	Positive
	hCoV229E	orf1ab	KNPINSNVKTLEYDY	5943	5957	Positive
	hCoV229E	orf1ab	KPLDYKRQNNLAIEE	162	176	Positive
	hCoV229E	orf1ab	KQCFKIFERGSVQVD	5465	5479	Positive
	hCoV229E	orf1ab	KRWLPHDAIVVDNDV	6543	6557	Positive
	hCoV229E	orf1ab	KVITIKVTEDGVNVH	1601	1615	Positive
	hCoV229E	orf1ab	KVKYATVVVGSTEEV	518	532	Positive
	hCoV229E	orf1ab	KYATVVVGSTEEVKS	520	534	Positive
	hCoV229E	orf1ab	KYWGQDYHPDCVDCH	4351	4365	Positive
	hCoV229E	orf1ab	LAEKFDYNVSVMQMD	3357	3371	Positive
	hCoV229E	orf1ab	LAIEEIEYVHGDALH	172	186	Positive
	hCoV229E	orf1ab	LAKAMLDFSRDHNDI	2937	2951	Positive
	hCoV229E	orf1ab	LAVIDEHVFYKKDGV	864	878	Positive
	hCoV229E	orf1ab	LAVQIGNNNVCTYEH	5631	5645	Positive
	hCoV229E	orf1ab	LCQYFNSTTLCVPHN	6507	6521	Positive
	hCoV229E	orf1ab	LCRPIKLVDSELLST	2309	2323	Positive
	hCoV229E	orf1ab	LDAVKQGAKPVGNCV	3961	3975	Positive
	hCoV229E	orf1ab	LDEHESKFWDESFYA	4971	4985	Positive
	hCoV229E	orf1ab	LDENAQKFFDFGDFL	1915	1929	Positive
	hCoV229E	orf1ab	LEEFDVVFGKRGGGN	98	112	Positive
	hCoV229E	orf1ab	LEYDYMTHGQMEGLC	5953	5967	Positive
	hCoV229E	orf1ab	LFAAETVKAKEESVK	5127	5141	Positive
	hCoV229E	orf1ab	LGLSISDHEFTSAIS	2361	2375	Positive
	hCoV229E	orf1ab	LGYSSLNDEFSINEV	3243	3257	Positive
	hCoV229E	orf1ab	LILTCERVVKLQNNE	3813	3827	Positive
	hCoV229E	orf1ab	LKCVRNVFENFEDWH	2543	2557	Positive
	hCoV229E	orf1ab	LKEIVGPKELLLLWE	5149	5163	Positive
	hCoV229E	orf1ab	LKIKVSQTNMHTPRH	3051	3065	Positive
	hCoV229E	orf1ab	LKPHFISQGLDAAWN	1714	1727	Positive
	hCoV229E	orf1ab	LLKSLDLTVVSKVHE	6417	6431	Positive
	hCoV229E	orf1ab	LLVRGNGKCLSFSNH	6739	6753	Positive
	hCoV229E	orf1ab	LNRLMCDIVCTIPAD	1561	1575	Positive
	hCoV229E	orf1ab	LPEVNADIVVVDEVS	5359	5373	Positive
	hCoV229E	orf1ab	LPTYYIYDEEGGNDL	966	980	Positive
	hCoV229E	orf1ab	LQDFLPRSTMEEDFL	6311	6325	Positive
	hCoV229E	orf1ab	LQEVKDNDGKNVHLK	3785	3799	Positive
	hCoV229E	orf1ab	LSDDGVVCYNKTYAE	4821	4834	Positive
	hCoV229E	orf1ab	LSGVAYTAFSGPVDK	1847	1861	Positive
	hCoV229E	orf1ab	LVDSYFENDSILQSV	3617	3631	Positive
	hCoV229E	orf1ab	LWESGKAKPPLNRNS	5161	5175	Positive
	hCoV229E	orf1ab	LYELVQRFSFWTMFC	6637	6651	Positive
	hCoV229E	orf1ab	LYYESISYEEQDAIF	4577	4591	Positive
	hCoV229E	orf1ab	MAEQAAAAMYKEARA	3691	3705	Positive
	hCoV229E	orf1ab	MEPIDYNVVTQRMCA	5413	5427	Positive
	hCoV229E	orf1ab	MLDFSRDHNDILYTP	2941	2955	Positive
	hCoV229E	orf1ab	MSPFEMPFEELNGLK	1031	1045	Positive
	hCoV229E	orf1ab	MYAYVTTKPGMKYVK	3863	3877	Positive
	hCoV229E	orf1ab	MYEKSTVLQAAGLCV	4987	5001	Positive
	hCoV229E	orf1ab	NADIVVVDEVSMCTN	5363	5377	Positive
	hCoV229E	orf1ab	NAFDVFVTTIQTVFD	460	474	Positive
	hCoV229E	orf1ab	NAFLVHGNVVFYQGD	1273	1287	Positive
	hCoV229E	orf1ab	NALPEVNADIVVVDE	5357	5371	Positive
	hCoV229E	orf1ab	NALVKLVTTKLKGVR	498	512	Positive
	hCoV229E	orf1ab	NALYNNEGGRAFMYA	3851	3865	Positive
	hCoV229E	orf1ab	NANEADYRCACYAYL	2923	2937	Positive
	hCoV229E	orf1ab	NANMSLADCKSALGL	2349	2363	Positive
	hCoV229E	orf1ab	NANRFNVAITRAKKG	5553	5567	Positive
	hCoV229E	orf1ab	NATVVIGTTKFYGGW	4647	4661	Positive
	hCoV229E	orf1ab	NAVANGSSPQIIKQL	3653	3667	Positive
	hCoV229E	orf1ab	NAVLFSATAVKTGGK	6241	6255	Positive
	hCoV229E	orf1ab	NCLASECFMKSDIFG	4311	4325	Positive
	hCoV229E	orf1ab	NCNNFNVKKLQRQLY	4777	4791	Positive
	hCoV229E	orf1ab	NCNVDMYPEFSIVCR	5971	5985	Positive
	hCoV229E	orf1ab	NCVKMLTNGSGSGQA	3973	3987	Positive
	hCoV229E	orf1ab	NCYRNSNVDESFVDD	4793	4807	Positive
	hCoV229E	orf1ab	NDGKNVHLKDVTKEN	3791	3805	Positive
	hCoV229E	orf1ab	NDKITEFQLDYSIDV	624	638	Positive
	hCoV229E	orf1ab	NDLSLPVMISEWPLF	978	991	Positive
	hCoV229E	orf1ab	NDMVLSLVRSGKLLV	6727	6741	Positive
	hCoV229E	orf1ab	NDVVDYVSDADFSVT	6555	6569	Positive
	hCoV229E	orf1ab	NEADYRCACYAYLAK	2925	2939	Positive
	hCoV229E	orf1ab	NEHVASGDAIMTRCL	5857	5871	Positive
	hCoV229E	orf1ab	NENLAHGGGLAKALD	1305	1319	Positive
	hCoV229E	orf1ab	NEVVKQMFGVNLQSG	3255	3269	Positive
	hCoV229E	orf1ab	NFGMLNGNAIATVKS	6263	6277	Positive
	hCoV229E	orf1ab	NFNTLFATTIPNTAF	4375	4389	Positive
	hCoV229E	orf1ab	NFVSSYAKPEEKLSA	2391	2405	Positive
	hCoV229E	orf1ab	NGFICEKLAIGGSIA	6611	6625	Positive
	hCoV229E	orf1ab	NGIRVLKTSDNNCWV	1689	1703	Positive
	hCoV229E	orf1ab	NGLNAPNGPFDALFL	3513	3527	Positive
	hCoV229E	orf1ab	NGSVLEMAKEVKTSS	190	204	Positive
	hCoV229E	orf1ab	NGVFMSTAKCWTEED	4853	4867	Positive
	hCoV229E	orf1ab	NGVLHKAYIDVLRNS	2329	2343	Positive
	hCoV229E	orf1ab	NGVQRLFYVNANGGS	2177	2191	Positive
	hCoV229E	orf1ab	NGYVCGTGLWNLVFN	2723	2737	Positive
	hCoV229E	orf1ab	NHGCTCDRTAIQSFD	4057	4071	Positive
	hCoV229E	orf1ab	NHHAICNVHRNEHVA	5847	5861	Positive
	hCoV229E	orf1ab	NIASNSKEWAYCVEM	3567	3581	Positive
	hCoV229E	orf1ab	NIIHANYVFWRNSTV	6681	6695	Positive
	hCoV229E	orf1ab	NILACYDGCAQGVFG	3077	3091	Positive
	hCoV229E	orf1ab	NILPTMTQLNLKYAI	4597	4611	Positive
	hCoV229E	orf1ab	NILSMFSSSFSVAAM	2737	2751	Positive
	hCoV229E	orf1ab	NKAEAEWIELFPHND	808	822	Positive
	hCoV229E	orf1ab	NKAIPSGNLIKFDID	1519	1532	Positive
	hCoV229E	orf1ab	NKDASFIGKNLKSNC	4105	4119	Positive
	hCoV229E	orf1ab	NKDVNTHSTRLTITE	4419	4433	Positive
	hCoV229E	orf1ab	NKEFYDFLRSQGFFD	4479	4493	Positive
	hCoV229E	orf1ab	NKFVLGDVEIFVAFV	1727	1741	Positive
	hCoV229E	orf1ab	NKFVPVKEASKQCFK	5455	5469	Positive
	hCoV229E	orf1ab	NKGGRTVQSHIMRAA	5897	5911	Positive
	hCoV229E	orf1ab	NKGSFVGADGELPVA	6121	6135	Positive
	hCoV229E	orf1ab	NKINLCDDPETAQEL	3583	3597	Positive
	hCoV229E	orf1ab	NKIQPWTNDALNTIC	1223	1237	Positive
	hCoV229E	orf1ab	NKTLNEGVLESFSVT	4955	4969	Positive
	hCoV229E	orf1ab	NKYFKYWGQDYHPDC	4347	4361	Positive
	hCoV229E	orf1ab	NLAHGGGLAKALDVY	1307	1321	Positive
	hCoV229E	orf1ab	NLEGVNGGSLYVNNH	5995	6009	Positive
	hCoV229E	orf1ab	NLFEGDKFVGTFESA	2869	2883	Positive
	hCoV229E	orf1ab	NLKNGEVEFVYMHQI	3115	3129	Positive
	hCoV229E	orf1ab	NLNNLRRGAVLGYIG	3913	3927	Positive
	hCoV229E	orf1ab	NLQSGKTTSMFKSIS	3265	3279	Positive
	hCoV229E	orf1ab	NLTQQGLLGTCAKRF	744	758	Positive
	hCoV229E	orf1ab	NLVFNILSMFSSSFS	2733	2747	Positive
	hCoV229E	orf1ab	NLVTMIAYAILYFFA	2805	2819	Positive
	hCoV229E	orf1ab	NMARNGVVPLSVIPA	3737	3751	Positive
	hCoV229E	orf1ab	NMHTPRHSFRTLKSG	3059	3073	Positive
	hCoV229E	orf1ab	NMNIASNSKEWAYCV	3565	3579	Positive
	hCoV229E	orf1ab	NMRTNWTIRGSFING	3093	3107	Positive
	hCoV229E	orf1ab	NMSLADCKSALGLSI	2351	2365	Positive
	hCoV229E	orf1ab	NNCWVNAVCIALQYL	1699	1712	Positive
	hCoV229E	orf1ab	NNEGGRAFMYAYVTT	3855	3869	Positive
	hCoV229E	orf1ab	NNEIMPGKMKVKATK	3825	3839	Positive
	hCoV229E	orf1ab	NNEQGTPLTPILSCG	1379	1393	Positive
	hCoV229E	orf1ab	NNHAFHTPAYDKRAM	6007	6021	Positive
	hCoV229E	orf1ab	NNLAIEEIEYVHGDA	170	184	Positive
	hCoV229E	orf1ab	NNLRRGAVLGYIGAT	3915	3929	Positive
	hCoV229E	orf1ab	NNNGTNVTQVKNASV	2289	2303	Positive
	hCoV229E	orf1ab	NNNVCTYEHVISYMG	5637	5651	Positive
	hCoV229E	orf1ab	NNTSAQYVFSTVNAL	5345	5359	Positive
	hCoV229E	orf1ab	NNVYCYNTELMEGSL	2639	2653	Positive
	hCoV229E	orf1ab	NQDLNGNFYDFGDFV	4271	4285	Positive
	hCoV229E	orf1ab	NQEILVWPLILTCER	3805	3819	Positive
	hCoV229E	orf1ab	NQMLTVNVVAFLYAA	3161	3175	Positive
	hCoV229E	orf1ab	NQTLFCNIMKFSDRP	68	82	Positive
	hCoV229E	orf1ab	NRFNVAITRAKKGIF	5555	5569	Positive
	hCoV229E	orf1ab	NRKSKVVSAMHSLLF	3707	3721	Positive
	hCoV229E	orf1ab	NRMAEQAAAAMYKEA	3689	3703	Positive
	hCoV229E	orf1ab	NRMDTFCFNVRNSVT	340	354	Positive
	hCoV229E	orf1ab	NRRQLDVVKRFIHKN	5485	5499	Positive
	hCoV229E	orf1ab	NRVTLAVASDSEISA	4	18	Positive
	hCoV229E	orf1ab	NRYKYYSGNANEADY	2915	2929	Positive
	hCoV229E	orf1ab	NSIFDIETVDVKHEM	1017	1031	Positive
	hCoV229E	orf1ab	NSIQGSYERFTLSTN	6227	6241	Positive
	hCoV229E	orf1ab	NSKEWAYCVEMHNKI	3571	3585	Positive
	hCoV229E	orf1ab	NSLSAEGRKYIVKTS	2439	2453	Positive
	hCoV229E	orf1ab	NSNVDESFVDDFYGY	4797	4811	Positive
	hCoV229E	orf1ab	NSNVKTLEYDYMTHG	5947	5961	Positive
	hCoV229E	orf1ab	NSTWSKAVFISPYNS	5499	5513	Positive
	hCoV229E	orf1ab	NSVLDLSKFNCKHKA	6701	6715	Positive
	hCoV229E	orf1ab	NSVMLQIQLTGILDG	1057	1071	Positive
	hCoV229E	orf1ab	NSVSNDYCCFKHALG	5809	5823	Positive
	hCoV229E	orf1ab	NSVTSINSAIVCASV	1789	1803	Positive
	hCoV229E	orf1ab	NTDYFEMKNWFDPIE	4215	4229	Positive
	hCoV229E	orf1ab	NTHSTRLTITELLQF	4423	4437	Positive
	hCoV229E	orf1ab	NTSSSEAFVVGINYL	6655	6669	Positive
	hCoV229E	orf1ab	NTTSAIDYDHEYSIM	3011	3025	Positive
	hCoV229E	orf1ab	NVDESFVDDFYGYLQ	4799	4813	Positive
	hCoV229E	orf1ab	NVDMYPEFSIVCRFD	5973	5987	Positive
	hCoV229E	orf1ab	NVHDVTVTTDKSFEQ	1613	1627	Positive
	hCoV229E	orf1ab	NVHLKDVTKENQEIL	3795	3809	Positive
	hCoV229E	orf1ab	NVHRNEHVASGDAIM	5853	5867	Positive
	hCoV229E	orf1ab	NVKTLEYDYMTHGQM	5949	5963	Positive
	hCoV229E	orf1ab	NVQRCTRKLNRLMCD	1553	1567	Positive
	hCoV229E	orf1ab	NVSDAYANLVPYYQL	5253	5267	Positive
	hCoV229E	orf1ab	NVSRQDLTKYTMMDL	4175	4189	Positive
	hCoV229E	orf1ab	NVSYIVTQNLVTMIA	2797	2811	Positive
	hCoV229E	orf1ab	NWFDPIENEDIHRVY	4223	4237	Positive
	hCoV229E	orf1ab	NWTIRGSFINGACGS	3097	3111	Positive
	hCoV229E	orf1ab	NYDLSVINQRISYKH	5377	5391	Positive
	hCoV229E	orf1ab	NYLGDFAQGPFIDGN	6667	6681	Positive
	hCoV229E	orf1ab	NYLRCFLLYFVAQMI	2091	2105	Positive
	hCoV229E	orf1ab	NYVAARLLGLQTQTV	5515	5529	Positive
	hCoV229E	orf1ab	NYVPLRATNCITKCN	6045	6059	Positive
	hCoV229E	orf1ab	NYVRDWLKSLKLNLT	732	746	Positive
	hCoV229E	orf1ab	PDCVDCHDEMCILHC	4359	4373	Positive
	hCoV229E	orf1ab	PGMLFILTSHNVAPL	5217	5231	Positive
	hCoV229E	orf1ab	PGTAVLKRWLPHDAI	6537	6551	Positive
	hCoV229E	orf1ab	PHDAIVVDNDVVDYV	6547	6561	Positive
	hCoV229E	orf1ab	PHNMRVLHLGAGSDY	6519	6533	Positive
	hCoV229E	orf1ab	PIDLPPSHATTYLSL	5607	5621	Positive
	hCoV229E	orf1ab	PIENEDIHRVYAALG	4227	4241	Positive
	hCoV229E	orf1ab	PINSNVKTLEYDYMT	5945	5959	Positive
	hCoV229E	orf1ab	PKELLLLWESGKAKP	5155	5169	Positive
	hCoV229E	orf1ab	PPGEQFTHIVPLLRK	5733	5747	Positive
	hCoV229E	orf1ab	PQRTGVVLKRSLKYN	1963	1977	Positive
	hCoV229E	orf1ab	PSEKDKHLDNNVQRC	1543	1557	Positive
	hCoV229E	orf1ab	PTTVTCENLESAVLF	608	622	Positive
	hCoV229E	orf1ab	PVEYVSYFDGVKTVL	3453	3467	Positive
	hCoV229E	orf1ab	PVRARAPPGEQFTHI	5727	5741	Positive
	hCoV229E	orf1ab	PYPDPSRIISAGVFV	4893	4907	Positive
	hCoV229E	orf1ab	QDYHPDCVDCHDEMC	4355	4369	Positive
	hCoV229E	orf1ab	QGPPGSGKSHCSIGI	5277	5291	Positive
	hCoV229E	orf1ab	QLEPCVQSRLLSGVA	1837	1851	Positive
	hCoV229E	orf1ab	QPTGPAYVMIDKVEF	2231	2245	Positive
	hCoV229E	orf1ab	QQEATHIAEDVVDQV	997	1013	Positive
	hCoV229E	orf1ab	QRITTIQGPPGSGKS	5271	5285	Positive
	hCoV229E	orf1ab	QRQLYDNCYRNSNVD	4787	4801	Positive
	hCoV229E	orf1ab	QTEFVSNSHLLTHCA	3937	3951	Positive
	hCoV229E	orf1ab	QTVDSAQGSEYDYVI	5527	5541	Positive
	hCoV229E	orf1ab	QVPIGTNDPIRFCLE	4031	4045	Positive
	hCoV229E	orf1ab	QWGYVGSLSNNHHAI	5837	5851	Positive
	hCoV229E	orf1ab	QYFNSTTLCVPHNMR	6509	6523	Positive
	hCoV229E	orf1ab	QYSNESWFEDDYKAF	670	684	Positive
	hCoV229E	orf1ab	RAAIKLYNPKAIHDI	5909	5923	Positive
	hCoV229E	orf1ab	RCDVLLSDLSFNNFV	2379	2393	Positive
	hCoV229E	orf1ab	RCPAEIVNTVSELVY	5439	5453	Positive
	hCoV229E	orf1ab	RDGVQVGYCVHGIKY	1805	1819	Positive
	hCoV229E	orf1ab	RDIVCKVENKAEAEW	800	814	Positive
	hCoV229E	orf1ab	RDYKLANDAKESLRL	5113	5127	Positive
	hCoV229E	orf1ab	RDYVDKWDDFCRQYS	658	672	Positive
	hCoV229E	orf1ab	RGRAIIVSVEQLEPC	1827	1841	Positive
	hCoV229E	orf1ab	RICRFGVAFLPVEYV	3443	3457	Positive
	hCoV229E	orf1ab	RKMAQPSGFVEKCVV	2969	2983	Positive
	hCoV229E	orf1ab	RLEPCNGTDIDYCVR	4085	4099	Positive
	hCoV229E	orf1ab	RLMCDIVCTIPADYI	1563	1577	Positive
	hCoV229E	orf1ab	RLSKMGILKAEEFVA	6367	6381	Positive
	hCoV229E	orf1ab	RPIKLVDSELLSTLS	2311	2325	Positive
	hCoV229E	orf1ab	RQNNLAIEEIEYVHG	168	182	Positive
	hCoV229E	orf1ab	RTRSTLNLEGVNGGS	5989	6003	Positive
	hCoV229E	orf1ab	RYFDCYEGGCITSRE	4541	4555	Positive
	hCoV229E	orf1ab	SAARLVVVVPDHDSF	3753	3767	Positive
	hCoV229E	orf1ab	SAEWKCGYSMPGIYK	6459	6473	Positive
	hCoV229E	orf1ab	SAVLFVNDKITEFQL	618	632	Positive
	hCoV229E	orf1ab	SDAYANLVPYYQLIG	5255	5269	Positive
	hCoV229E	orf1ab	SDEGYTVVIGDVAYF	555	568	Positive
	hCoV229E	orf1ab	SDGYFRLMASPNSVL	570	584	Positive
	hCoV229E	orf1ab	SDIFGQDFKTFDLLK	4321	4335	Positive
	hCoV229E	orf1ab	SDITLKCCTVTYLND	6383	6397	Positive
	hCoV229E	orf1ab	SDLNTSELLTKAIDV	1645	1659	Positive
	hCoV229E	orf1ab	SDLSFNNFVSSYAKP	2385	2399	Positive
	hCoV229E	orf1ab	SDNNCWVNAVCIALQ	1697	1711	Positive
	hCoV229E	orf1ab	SDRTLFDALKFFEVT	5573	5587	Positive
	hCoV229E	orf1ab	SDSEISAYGCSTIAQ	12	26	Positive
	hCoV229E	orf1ab	SDWSDIRDYKLANDA	5107	5121	Positive
	hCoV229E	orf1ab	SDYGVAPGTAVLKRW	6531	6545	Positive
	hCoV229E	orf1ab	SEISAYGCSTIAQAV	14	28	Positive
	hCoV229E	orf1ab	SEYDYVIFAQTSDTA	5535	5549	Positive
	hCoV229E	orf1ab	SHSLFCTRDFAMRHV	5661	5675	Positive
	hCoV229E	orf1ab	SIGPHEFCSQHTMQI	4869	4883	Positive
	hCoV229E	orf1ab	SKHPKPEYRKVFYAL	4933	4947	Positive
	hCoV229E	orf1ab	SLADCKSALGLSISD	2353	2367	Positive
	hCoV229E	orf1ab	SLSNNHHAICNVHRN	5843	5857	Positive
	hCoV229E	orf1ab	SLYVNNHAFHTPAYD	6003	6017	Positive
	hCoV229E	orf1ab	SMCTNYDLSVINQRI	5373	5387	Positive
	hCoV229E	orf1ab	SMDIDVFNKLSTSDW	5095	5109	Positive
	hCoV229E	orf1ab	SMFKSISLFAGFFVM	3273	3287	Positive
	hCoV229E	orf1ab	SMLTLDDRGLALDNA	1489	1503	Positive
	hCoV229E	orf1ab	SMMILSDDGVVCYNK	4817	4831	Positive
	hCoV229E	orf1ab	SMPGSHSLFCTRDFA	5657	5671	Positive
	hCoV229E	orf1ab	SMYDGDRFVKHDLSL	1873	1887	Positive
	hCoV229E	orf1ab	SMYNLLKGCNAVAKH	4147	4161	Positive
	hCoV229E	orf1ab	SNCVRFKNVDKDDAF	4117	4131	Positive
	hCoV229E	orf1ab	SNNHHAICNVHRNEH	5845	5859	Positive
	hCoV229E	orf1ab	SNVRRQVASGVIDIS	368	382	Positive
	hCoV229E	orf1ab	SPEKLKSYAASYNRY	2903	2917	Positive
	hCoV229E	orf1ab	SQLDENAQKFFDFGD	1913	1927	Positive
	hCoV229E	orf1ab	STEEVKSSRVERSNA	528	542	Positive
	hCoV229E	orf1ab	STFESAYMPIADPTH	828	842	Positive
	hCoV229E	orf1ab	STFITPEVSRELGNI	2211	2225	Positive
	hCoV229E	orf1ab	STNLFEGDKFVGTFE	2867	2881	Positive
	hCoV229E	orf1ab	SVTLLDEHESKFWDE	4967	4981	Positive
	hCoV229E	orf1ab	SYEEQDAIFLLTKRN	4583	4597	Positive
	hCoV229E	orf1ab	TCENLESAVLFVNDK	612	626	Positive
	hCoV229E	orf1ab	TDAVILLERYVSLAI	4913	4927	Positive
	hCoV229E	orf1ab	TDECRLAMLGAEMTS	354	368	Positive
	hCoV229E	orf1ab	TDFAEDVCTCYDNSI	6215	6229	Positive
	hCoV229E	orf1ab	TDKSFEQQVGVIADK	1621	1635	Positive
	hCoV229E	orf1ab	TDLQSESSCGLFKDC	5589	5603	Positive
	hCoV229E	orf1ab	TDPLFSNIQPFIVMV	2069	2083	Positive
	hCoV229E	orf1ab	TDPTLIVASSPALVD	4439	4453	Positive
	hCoV229E	orf1ab	TDQYLCGADGKPVMS	116	130	Positive
	hCoV229E	orf1ab	TDSMLTLDDRGLALD	1487	1501	Positive
	hCoV229E	orf1ab	TDTEVCKVKDFVSGL	1421	1435	Positive
	hCoV229E	orf1ab	TDVTKLYLGGLNYYC	5053	5067	Positive
	hCoV229E	orf1ab	TEDLLCVADDKPIVL	1471	1485	Positive
	hCoV229E	orf1ab	TEHKEVLFNKYFKYW	4339	4353	Positive
	hCoV229E	orf1ab	TFESAAAGTFVIDIR	2879	2893	Positive
	hCoV229E	orf1ab	TFVEEEHVNRMDTFC	332	346	Positive
	hCoV229E	orf1ab	TGCCNTDYFEMKNWF	4211	4225	Positive
	hCoV229E	orf1ab	TGELVRFVKSICNSA	426	440	Positive
	hCoV229E	orf1ab	TGFMVMDYKCSCTSG	1117	1131	Positive
	hCoV229E	orf1ab	TGVCVERLLHAIQVL	3219	3233	Positive
	hCoV229E	orf1ab	THGQMEGLCLFWNCN	5959	5973	Positive
	hCoV229E	orf1ab	THIAEDVVDQVEEVN	1005	1017	Positive
	hCoV229E	orf1ab	TILDIGQARVAYQVA	4525	4539	Positive
	hCoV229E	orf1ab	TINENQAVTQIPATS	2463	2477	Positive
	hCoV229E	orf1ab	TIQTVFDCAVETCTI	468	482	Positive
	hCoV229E	orf1ab	TKLVPGMLFILTSHN	5213	5227	Positive
	hCoV229E	orf1ab	TKTDAVILLERYVSL	4911	4925	Positive
	hCoV229E	orf1ab	TLLDEHESKFWDESF	4969	4983	Positive
	hCoV229E	orf1ab	TLNEGVLESFSVTLL	4957	4971	Positive
	hCoV229E	orf1ab	TMANQEKYSTIYKLH	5235	5249	Positive
	hCoV229E	orf1ab	TMHGVTLKIKVSQTN	3045	3059	Positive
	hCoV229E	orf1ab	TMTDLQSESSCGLFK	5587	5601	Positive
	hCoV229E	orf1ab	TMTQLNLKYAISGKE	4601	4615	Positive
	hCoV229E	orf1ab	TNIAFELFAKRKVGL	6161	6175	Positive
	hCoV229E	orf1ab	TPEVSRELGNITKTN	2215	2229	Positive
	hCoV229E	orf1ab	TSAIDYDHEYSIMRL	3013	3027	Positive
	hCoV229E	orf1ab	TSGDLAVQIGNNNVC	5627	5641	Positive
	hCoV229E	orf1ab	TSGRLEESGAVLFCT	1129	1143	Positive
	hCoV229E	orf1ab	TTFDCYNLWQTFTDV	6093	6107	Positive
	hCoV229E	orf1ab	TTSGDATTAYANSVF	4743	4757	Positive
	hCoV229E	orf1ab	TVAGIPSNVYLVGKT	2583	2597	Positive
	hCoV229E	orf1ab	TVDHSAFAYESAVVN	1675	1689	Positive
	hCoV229E	orf1ab	TVNALPEVNADIVVV	5355	5369	Positive
	hCoV229E	orf1ab	TYMDLLLDDFVSLLK	6405	6419	Positive
	hCoV229E	orf1ab	TYYIYDEEGGNDLSL	968	982	Positive
	hCoV229E	orf1ab	VADDKPIVLFTDSML	1477	1491	Positive
	hCoV229E	orf1ab	VAITRAKKGIFCIMS	5559	5573	Positive
	hCoV229E	orf1ab	VAPGTAVLKRWLPHD	6535	6549	Positive
	hCoV229E	orf1ab	VAQMISTVGVFLGYK	2101	2115	Positive
	hCoV229E	orf1ab	VASDSEISAYGCSTI	10	24	Positive
	hCoV229E	orf1ab	VASGVIDISTGWFDV	374	388	Positive
	hCoV229E	orf1ab	VASSFVGMPSFVAYE	3631	3645	Positive
	hCoV229E	orf1ab	VASSTFVEEEHVNRM	328	342	Positive
	hCoV229E	orf1ab	VDCFVASSTFVEEEH	324	338	Positive
	hCoV229E	orf1ab	VDDFYGYLQKHFSMM	4805	4819	Positive
	hCoV229E	orf1ab	VDEVSMCTNYDLSVI	5369	5383	Positive
	hCoV229E	orf1ab	VDGFGVNKIQPWTND	1217	1231	Positive
	hCoV229E	orf1ab	VDNDVVDYVSDADFS	6553	6567	Positive
	hCoV229E	orf1ab	VDSAQGSEYDYVIFA	5529	5543	Positive
	hCoV229E	orf1ab	VDSNAGVCFGFDKWF	2701	2715	Positive
	hCoV229E	orf1ab	VDTIVPPCPSILKVI	704	718	Positive
	hCoV229E	orf1ab	VDVKHEMSPFEMPFE	1025	1039	Positive
	hCoV229E	orf1ab	VEEVNSIFDIETVDV	1013	1027	Positive
	hCoV229E	orf1ab	VFGSPVMTNGSNILE	218	232	Positive
	hCoV229E	orf1ab	VFSNSNYLLEEFDVV	90	104	Positive
	hCoV229E	orf1ab	VFYALLDWVKHLNKT	4943	4957	Positive
	hCoV229E	orf1ab	VGIADDTYVMGLHGN	54	68	Positive
	hCoV229E	orf1ab	VGSLSNNHHAICNVH	5841	5855	Positive
	hCoV229E	orf1ab	VHEVIIDNKPWRWML	6429	6443	Positive
	hCoV229E	orf1ab	VHGDALHTLRNGSVL	180	194	Positive
	hCoV229E	orf1ab	VHGNVVFYQGDVDTV	1277	1291	Positive
	hCoV229E	orf1ab	VIDEHVFYKKDGVYY	866	880	Positive
	hCoV229E	orf1ab	VIDISTGWFDVYDDI	378	392	Positive
	hCoV229E	orf1ab	VLFVNDKITEFQLDY	620	634	Positive
	hCoV229E	orf1ab	VMISEWPLFESDKEE	984	999	Positive
	hCoV229E	orf1ab	VMSEDLWQFVDHFGE	128	142	Positive
	hCoV229E	orf1ab	VNEAQVQLEHYSSCV	1767	1781	Positive
	hCoV229E	orf1ab	VNGGSLYVNNHAFHT	5999	6013	Positive
	hCoV229E	orf1ab	VNLPTYYIYDEEGGN	964	978	Positive
	hCoV229E	orf1ab	VNTVSELVYENKFVP	5445	5459	Positive
	hCoV229E	orf1ab	VPEKFLNAFDVFVTT	454	467	Positive
	hCoV229E	orf1ab	VPSDLNTSELLTKAI	1643	1657	Positive
	hCoV229E	orf1ab	VRKDGKHVDHYDGFY	6291	6305	Positive
	hCoV229E	orf1ab	VSDADFSVTGDCATV	6561	6575	Positive
	hCoV229E	orf1ab	VSEIVNTVAGIPSNV	2577	2591	Positive
	hCoV229E	orf1ab	VSFSDDVEVKDIEPV	900	914	Positive
	hCoV229E	orf1ab	VSTVKPKPVISQLDE	1903	1917	Positive
	hCoV229E	orf1ab	VSVMQMDIQGFVNIF	3365	3379	Positive
	hCoV229E	orf1ab	VTDAKWYCYDKNPIN	5933	5947	Positive
	hCoV229E	orf1ab	VTEDGVNVHDVTVTT	1607	1621	Positive
	hCoV229E	orf1ab	VTPIKNTVDTIPKEE	1251	1265	Positive
	hCoV229E	orf1ab	VTTGELVRFVKSICN	424	438	Positive
	hCoV229E	orf1ab	VTVELEPPCRFVIDT	3885	3899	Positive
	hCoV229E	orf1ab	VTVTTDKSFEQQVGV	1617	1631	Positive
	hCoV229E	orf1ab	VVDQVEEVNSIFDIE	1009	1023	Positive
	hCoV229E	orf1ab	VVDYVSDADFSVTGD	6557	6571	Positive
	hCoV229E	orf1ab	VVHDQVNYVPLRATN	6039	6053	Positive
	hCoV229E	orf1ab	VVKEKLNAFLVHGNV	1267	1281	Positive
	hCoV229E	orf1ab	VVLMGILSNMNIASN	3557	3571	Positive
	hCoV229E	orf1ab	VVMVGDYVAPVSTVK	1893	1907	Positive
	hCoV229E	orf1ab	VVNGIRVLKTSDNNC	1687	1701	Positive
	hCoV229E	orf1ab	VVPSEKDKHLDNNVQ	1541	1555	Positive
	hCoV229E	orf1ab	VVSKVHEVIIDNKPW	6425	6439	Positive
	hCoV229E	orf1ab	VVSSFEGYDFKYIEN	2519	2533	Positive
	hCoV229E	orf1ab	VVVDEVSMCTNYDLS	5367	5381	Positive
	hCoV229E	orf1ab	VVVGSTEEVKSSRVE	524	538	Positive
	hCoV229E	orf1ab	VVVPDHDSFVKMMVD	3759	3773	Positive
	hCoV229E	orf1ab	VVVQLKDSDINDMVL	6717	6731	Positive
	hCoV229E	orf1ab	VYCPRHVIASNTTSA	3001	3015	Positive
	hCoV229E	orf1ab	VYFSQLLCRPIKLVD	2303	2317	Positive
	hCoV229E	orf1ab	VYTDTEVCKVKDFVS	1419	1433	Positive
	hCoV229E	orf1ab	WDESFYASMYEKSTV	4979	4993	Positive
	hCoV229E	orf1ab	WDYHITKVLAEKFDY	3349	3363	Positive
	hCoV229E	orf1ab	WIELFPHNDRIKSFS	814	828	Positive
	hCoV229E	orf1ab	WLVFSNSNYLLEEFD	88	102	Positive
	hCoV229E	orf1ab	WQFVDHFGENEEIVI	134	148	Positive
	hCoV229E	orf1ab	YAELGYIADISAFKA	4833	4847	Positive
	hCoV229E	orf1ab	YDEEGGNDLSLPVMI	972	986	Positive
	hCoV229E	orf1ab	YDYMTHGQMEGLCLF	5955	5969	Positive
	hCoV229E	orf1ab	YESISYEEQDAIFLL	4579	4593	Positive
	hCoV229E	orf1ab	YFENDSILQSVASSF	3621	3635	Positive
	hCoV229E	orf1ab	YHPDCVDCHDEMCIL	4357	4371	Positive
	hCoV229E	orf1ab	YKGKWVQVPIGTNDP	4025	4039	Positive
	hCoV229E	orf1ab	YKRQNNLAIEEIEYV	166	180	Positive
	hCoV229E	orf1ab	YKYYSGNANEADYRC	2917	2931	Positive
	hCoV229E	orf1ab	YRNSNVDESFVDDFY	4795	4809	Positive
	hCoV229E	orf1ab	YSGETFWRYNFDITE	2253	2267	Positive
	hCoV229E	orf1ab	YSVDKCTRIIPARAR	5321	5335	Positive
	hCoV229E	orf1ab	YYDDGSCEVVHDQVN	6031	6045	Positive
	hCoV229E	orf1ab	ADYNAKDEISVTPIK	1241	1255	Negative
	hCoV229E	orf1ab	AFCDEMVLKGVVGVL	4253	4267	Negative
	hCoV229E	orf1ab	AFGNAGVCYDIFGVT	2605	2619	Negative
	hCoV229E	orf1ab	AGGLELTTMRYFVKI	5779	5793	Negative
	hCoV229E	orf1ab	ALGKVVANAMLKCVA	4239	4253	Negative
	hCoV229E	orf1ab	ALQYLKPHFISQGLD	1709	1723	Negative
	hCoV229E	orf1ab	APLRAPTMANQEKYS	5229	5243	Negative
	hCoV229E	orf1ab	ARLKRFPVNTIVNGV	2165	2179	Negative
	hCoV229E	orf1ab	ATVKSEDGNIKNINW	6273	6287	Negative
	hCoV229E	orf1ab	AWNKFVLGDVEIFVA	1725	1739	Negative
	hCoV229E	orf1ab	CGGILAVIDEHVFYK	860	874	Negative
	hCoV229E	orf1ab	CGMTLKFVANIEGVS	300	314	Negative
	hCoV229E	orf1ab	CGSQTVLRCGDCLRR	5003	5017	Negative
	hCoV229E	orf1ab	CVHGIKYYSRVKSVR	1813	1827	Negative
	hCoV229E	orf1ab	CYDGCAQGVFGVNMR	3081	3095	Negative
	hCoV229E	orf1ab	DAAWNKFVLGDVEIF	1723	1737	Negative
	hCoV229E	orf1ab	DDGVVCYNKTYAELG	4823	4837	Negative
	hCoV229E	orf1ab	DDTYVMGLHGNQTLF	58	72	Negative
	hCoV229E	orf1ab	DDVEVKDIEPVYRVK	904	918	Negative
	hCoV229E	orf1ab	DELFVTVIVIKVISF	2131	2145	Negative
	hCoV229E	orf1ab	DFKYIENGQLKNFEA	2527	2541	Negative
	hCoV229E	orf1ab	DGCAQGVFGVNMRTN	3083	3097	Negative
	hCoV229E	orf1ab	DISAFKATLYYQNGV	4841	4855	Negative
	hCoV229E	orf1ab	DKGDAEDTLNKLSKY	1751	1765	Negative
	hCoV229E	orf1ab	DMYPEFSIVCRFDTR	5975	5989	Negative
	hCoV229E	orf1ab	DNEIIVKPNISLCVP	640	654	Negative
	hCoV229E	orf1ab	DRGLALDNALSGVLS	1495	1509	Negative
	hCoV229E	orf1ab	DSDINDMVLSLVRSG	6723	6737	Negative
	hCoV229E	orf1ab	DSELLSTLSVDFNGV	2317	2331	Negative
	hCoV229E	orf1ab	DSGVVTVELEPPCRF	3881	3895	Negative
	hCoV229E	orf1ab	DTVVNGVDFDFIVNA	1289	1303	Negative
	hCoV229E	orf1ab	DVDTVVNGVDFDFIV	1287	1301	Negative
	hCoV229E	orf1ab	DVGLCMYRLLKDLHT	1103	1117	Negative
	hCoV229E	orf1ab	DVKIMAKAPQRTGVV	1955	1969	Negative
	hCoV229E	orf1ab	DYVLLDNALVKLVTT	492	506	Negative
	hCoV229E	orf1ab	DYVSLLVMLLCAISN	3419	3433	Negative
	hCoV229E	orf1ab	ECVDSNAGVCFGFDK	2699	2713	Negative
	hCoV229E	orf1ab	EFVVKEKLNAFLVHG	1265	1278	Negative
	hCoV229E	orf1ab	EFYDFLRSQGFFDEG	4481	4495	Negative
	hCoV229E	orf1ab	EGNALYNNEGGRAFM	3849	3863	Negative
	hCoV229E	orf1ab	EGVNGGSLYVNNHAF	5997	6011	Negative
	hCoV229E	orf1ab	EGYTVVIGDVAYFAS	556	570	Negative
	hCoV229E	orf1ab	EIEYVHGDALHTLRN	176	190	Negative
	hCoV229E	orf1ab	EILVWPLILTCERVV	3807	3821	Negative
	hCoV229E	orf1ab	EIVGPKELLLLWESG	5151	5165	Negative
	hCoV229E	orf1ab	EIVNTVAGIPSNVYL	2579	2593	Negative
	hCoV229E	orf1ab	EIVNTVSELVYENKF	5443	5457	Negative
	hCoV229E	orf1ab	ELAQVLTEVVYSNGG	4721	4735	Negative
	hCoV229E	orf1ab	ELFPHNDRIKSFSTF	816	830	Negative
	hCoV229E	orf1ab	ELFVYTTTIWVNPGF	3291	3305	Negative
	hCoV229E	orf1ab	ELGNITKTNVQPTGP	2221	2235	Negative
	hCoV229E	orf1ab	ELGYIADISAFKATL	4836	4849	Negative
	hCoV229E	orf1ab	ELLLLWESGKAKPPL	5157	5171	Negative
	hCoV229E	orf1ab	ELLQFVTDPTLIVAS	4433	4447	Negative
	hCoV229E	orf1ab	ELLSTLSVDFNGVLH	2319	2333	Negative
	hCoV229E	orf1ab	ELLTKAIDVDWVEFY	1651	1665	Negative
	hCoV229E	orf1ab	ELMEGSLPYSSIQAN	2648	2661	Negative
	hCoV229E	orf1ab	ELPVAISGDKVFVRD	6131	6145	Negative
	hCoV229E	orf1ab	ELTLKHFFFTQKGDA	4497	4511	Negative
	hCoV229E	orf1ab	ELTTMRYFVKIGAVK	5783	5797	Negative
	hCoV229E	orf1ab	ELVQRFSFWTMFCTS	6639	6653	Negative
	hCoV229E	orf1ab	ELVRFVKSICNSAVA	428	442	Negative
	hCoV229E	orf1ab	EMVLKGVVGVLTLDN	4257	4271	Negative
	hCoV229E	orf1ab	EVIIDNKPWRWMLWC	6431	6445	Negative
	hCoV229E	orf1ab	EVLFNKYFKYWGQDY	4343	4357	Negative
	hCoV229E	orf1ab	EVSMCTNYDLSVINQ	5371	5385	Negative
	hCoV229E	orf1ab	EVSRELGNITKTNVQ	2217	2231	Negative
	hCoV229E	orf1ab	EVTMTDLQSESSCGL	5585	5599	Negative
	hCoV229E	orf1ab	EVVVTNLNKSAGWPL	4555	4569	Negative
	hCoV229E	orf1ab	FDCYEGGCITSREVV	4543	4557	Negative
	hCoV229E	orf1ab	FDFGDFLVHNFVIFF	1923	1937	Negative
	hCoV229E	orf1ab	FDITESKYSCKEVFK	2263	2277	Negative
	hCoV229E	orf1ab	FDPIENEDIHRVYAA	4225	4239	Negative
	hCoV229E	orf1ab	FDVFVTTIQTVFDCA	462	476	Negative
	hCoV229E	orf1ab	FDVYDDIFAESKPWF	386	400	Negative
	hCoV229E	orf1ab	FDYNVSVMQMDIQGF	3361	3375	Negative
	hCoV229E	orf1ab	FEGDKFVGTFESAAA	2871	2885	Negative
	hCoV229E	orf1ab	FEGYDFKYIENGQLK	2523	2537	Negative
	hCoV229E	orf1ab	FERGSVQVDNGSSIN	5471	5485	Negative
	hCoV229E	orf1ab	FFDEGSELTLKHFFF	4491	4505	Negative
	hCoV229E	orf1ab	FGENEEIVINGRTYV	140	154	Negative
	hCoV229E	orf1ab	FGMLRRLDMSSVDNI	3721	3735	Negative
	hCoV229E	orf1ab	FLNAFDVFVTTIQTV	458	472	Negative
	hCoV229E	orf1ab	FRGAVSCGHYQTNIY	1197	1211	Negative
	hCoV229E	orf1ab	FSDDVEVKDIEPVYR	902	916	Negative
	hCoV229E	orf1ab	FSGPVDKGHYTVYDT	1855	1869	Negative
	hCoV229E	orf1ab	FSNGVDFVAQPEGCV	5703	5717	Negative
	hCoV229E	orf1ab	FTPLNKQSCPIVVGV	2563	2577	Negative
	hCoV229E	orf1ab	FVKMMVDGFVHYAGV	3767	3781	Negative
	hCoV229E	orf1ab	FVRHVLFGCENPDCI	2145	2159	Negative
	hCoV229E	orf1ab	FVSLDLQDCIVGIAD	44	58	Negative
	hCoV229E	orf1ab	GCDYVYNPYVIDIQQ	5823	5837	Negative
	hCoV229E	orf1ab	GCNVTDVTKLYLGGL	5049	5063	Negative
	hCoV229E	orf1ab	GDAEDTLNKLSKYLV	1753	1766	Negative
	hCoV229E	orf1ab	GEGFNILACYDGCAQ	3073	3087	Negative
	hCoV229E	orf1ab	GEQFTHIVPLLRKGQ	5735	5749	Negative
	hCoV229E	orf1ab	GETFWRYNFDITESK	2256	2269	Negative
	hCoV229E	orf1ab	GFNILACYDGCAQGV	3075	3089	Negative
	hCoV229E	orf1ab	GGNVTYTDQYLCGAD	110	124	Negative
	hCoV229E	orf1ab	GIFGVKLETSLEVLL	1393	1407	Negative
	hCoV229E	orf1ab	GIGGPRTIKVSTVQS	3533	3547	Negative
	hCoV229E	orf1ab	GIISEGNALYNNEGG	3845	3859	Negative
	hCoV229E	orf1ab	GILAVIDEHVFYKKD	862	876	Negative
	hCoV229E	orf1ab	GILDGDYAMQFFKMG	1067	1081	Negative
	hCoV229E	orf1ab	GILSNMNIASNSKEW	3561	3575	Negative
	hCoV229E	orf1ab	GINYLGDFAQGPFID	6665	6679	Negative
	hCoV229E	orf1ab	GKAFDKVFDYVLLDN	484	498	Negative
	hCoV229E	orf1ab	GKDLNANMSLADCKS	2345	2358	Negative
	hCoV229E	orf1ab	GKHVDHYDGFYTQGR	6295	6309	Negative
	hCoV229E	orf1ab	GKNVHLKDVTKENQE	3793	3807	Negative
	hCoV229E	orf1ab	GKQILGYSSLNDEFS	3239	3253	Negative
	hCoV229E	orf1ab	GKQTEFVSNSHLLTH	3935	3949	Negative
	hCoV229E	orf1ab	GKTTSMFKSISLFAG	3269	3283	Negative
	hCoV229E	orf1ab	GKVSFSDDVEVKDIE	898	912	Negative
	hCoV229E	orf1ab	GKVVANAMLKCVAFC	4241	4255	Negative
	hCoV229E	orf1ab	GLAKALDVYTKGKLQ	1313	1327	Negative
	hCoV229E	orf1ab	GLALDNALSGVLSAA	1497	1511	Negative
	hCoV229E	orf1ab	GLCLFWNCNVDMYPE	5965	5979	Negative
	hCoV229E	orf1ab	GLCMYRLLKDLHTGF	1105	1119	Negative
	hCoV229E	orf1ab	GLGDLVDSYFENDSI	3613	3627	Negative
	hCoV229E	orf1ab	GLGGNNVYCYNTELM	2635	2649	Negative
	hCoV229E	orf1ab	GLHGNQTLFCNIMKF	64	78	Negative
	hCoV229E	orf1ab	GLKILKQLDNNCWVN	1043	1057	Negative
	hCoV229E	orf1ab	GLTFKTYAFDKTYIV	784	798	Negative
	hCoV229E	orf1ab	GLTFLLTINENQAVT	2457	2471	Negative
	hCoV229E	orf1ab	GLTSQTVKPGHFNKE	4467	4481	Negative
	hCoV229E	orf1ab	GLVCLIQFYLCFFMP	2499	2513	Negative
	hCoV229E	orf1ab	GMACNRVTLAVASDS	1	14	Negative
	hCoV229E	orf1ab	GMLNGNAIATVKSED	6265	6279	Negative
	hCoV229E	orf1ab	GMPSFVAYETARQEY	3637	3651	Negative
	hCoV229E	orf1ab	GNAGVCYDIFGVTTP	2607	2621	Negative
	hCoV229E	orf1ab	GRVGNGYVCGTGLWN	2719	2733	Negative
	hCoV229E	orf1ab	GSFVGADGELPVAIS	6123	6137	Negative
	hCoV229E	orf1ab	GSGKSHCSIGIGVYY	5281	5295	Negative
	hCoV229E	orf1ab	GSGSGQAITSTIDSN	3981	3995	Negative
	hCoV229E	orf1ab	GTAFLGVVGATMHGV	3035	3049	Negative
	hCoV229E	orf1ab	GTCAKRFKRWLGILL	752	766	Negative
	hCoV229E	orf1ab	GTDHRFILAITPYVC	5031	5045	Negative
	hCoV229E	orf1ab	GTDIDYCVRAFDVYN	4091	4105	Negative
	hCoV229E	orf1ab	GTNDPIRFCLENTVC	4035	4049	Negative
	hCoV229E	orf1ab	GVFLGYKETNWFLHF	2109	2123	Negative
	hCoV229E	orf1ab	GVIKNVNYVRDWLKS	726	740	Negative
	hCoV229E	orf1ab	GVLTLDNQDLNGNFY	4265	4279	Negative
	hCoV229E	orf1ab	GVMEPIDYNVVTQRM	5411	5425	Negative
	hCoV229E	orf1ab	GVMVECDSLRIFNVV	1345	1359	Negative
	hCoV229E	orf1ab	GVMYGGFEDQPNLQV	3143	3157	Negative
	hCoV229E	orf1ab	GVNKIQPWTNDALNT	1221	1235	Negative
	hCoV229E	orf1ab	GVNLQSGKTTSMFKS	3263	3277	Negative
	hCoV229E	orf1ab	GVNMRTNWTIRGSFI	3091	3105	Negative
	hCoV229E	orf1ab	GVNVHDVTVTTDKSF	1611	1625	Negative
	hCoV229E	orf1ab	GVQVGYCVHGIKYYS	1807	1821	Negative
	hCoV229E	orf1ab	GVREGGLNKVKYATV	510	524	Negative
	hCoV229E	orf1ab	GVSVWRVIALQSVDC	312	326	Negative
	hCoV229E	orf1ab	GVTTPEKCIFTSACT	2617	2631	Negative
	hCoV229E	orf1ab	GVVCYNKTYAELGYI	4825	4839	Negative
	hCoV229E	orf1ab	GVVLKRSLKYNLKAS	1967	1981	Negative
	hCoV229E	orf1ab	GVVTVELEPPCRFVI	3883	3897	Negative
	hCoV229E	orf1ab	GWDYPKCDRAMPSMI	4679	4693	Negative
	hCoV229E	orf1ab	GWLGMDVEGAHVTGD	5677	5691	Negative
	hCoV229E	orf1ab	GYNLKNGEVEFVYMH	3113	3127	Negative
	hCoV229E	orf1ab	HFSMMILSDDGVVCY	4815	4829	Negative
	hCoV229E	orf1ab	HGIKYYSRVKSVRGR	1815	1829	Negative
	hCoV229E	orf1ab	HIGLAGKVRVGTGVM	1333	1347	Negative
	hCoV229E	orf1ab	HKAYIDVLRNSFGKD	2333	2347	Negative
	hCoV229E	orf1ab	HLDNNVQRCTRKLNR	1549	1563	Negative
	hCoV229E	orf1ab	HLSFPLCSAGNVFGL	5073	5087	Negative
	hCoV229E	orf1ab	HSFRTLKSGEGFNIL	3065	3079	Negative
	hCoV229E	orf1ab	HTPRHSFRTLKSGEG	3061	3075	Negative
	hCoV229E	orf1ab	HYAKFGFTPLNKQSC	2557	2571	Negative
	hCoV229E	orf1ab	IANNYSKLSDEGYTV	546	560	Negative
	hCoV229E	orf1ab	IGAIIFRICRFGVAF	3437	3451	Negative
	hCoV229E	orf1ab	ILKAEEFVAASDITL	6373	6387	Negative
	hCoV229E	orf1ab	ILKVIDGGKIWNGVI	714	728	Negative
	hCoV229E	orf1ab	IMRAAIKLYNPKAIH	5907	5921	Negative
	hCoV229E	orf1ab	IRMLSAMILGSKHVT	4693	4707	Negative
	hCoV229E	orf1ab	ISDMYDGRTKAIDGE	6585	6599	Negative
	hCoV229E	orf1ab	IVVDNDVVDYVSDAD	6551	6565	Negative
	hCoV229E	orf1ab	IVVGVSEIVNTVAGI	2573	2587	Negative
	hCoV229E	orf1ab	KEGFFTYINGFICEK	6603	6617	Negative
	hCoV229E	orf1ab	KLCFEFEDEKLVDVC	918	932	Negative
	hCoV229E	orf1ab	KSGEGFNILACYDGC	3071	3085	Negative
	hCoV229E	orf1ab	KVTEYSWNKKLYELV	6627	6641	Negative
	hCoV229E	orf1ab	KYGLEDFNFEHVVYG	6335	6349	Negative
	hCoV229E	orf1ab	LACYDGCAQGVFGVN	3079	3093	Negative
	hCoV229E	orf1ab	LCFALRNFDEKDCGV	4189	4203	Negative
	hCoV229E	orf1ab	LDDRGLALDNALSGV	1493	1507	Negative
	hCoV229E	orf1ab	LDITDAAVKAAESKA	688	702	Negative
	hCoV229E	orf1ab	LDNQDLNGNFYDFGD	4269	4283	Negative
	hCoV229E	orf1ab	LDYSIDVIDNEIIVK	632	646	Negative
	hCoV229E	orf1ab	LEMAKEVKTSSKVVL	194	208	Negative
	hCoV229E	orf1ab	LGMDVEGAHVTGDNV	5679	5693	Negative
	hCoV229E	orf1ab	LHLLISQVRLSKMGI	6359	6373	Negative
	hCoV229E	orf1ab	LHNFSIISGTAFLGV	3027	3041	Negative
	hCoV229E	orf1ab	LKCVAFCDEMVLKGV	4249	4263	Negative
	hCoV229E	orf1ab	LKKAMNVAKAEFDRE	3667	3681	Negative
	hCoV229E	orf1ab	LLDAEFVEPGCGGIL	850	864	Negative
	hCoV229E	orf1ab	LLGTCAKRFKRWLGI	750	764	Negative
	hCoV229E	orf1ab	LLYWINRFCKCTLGV	3483	3497	Negative
	hCoV229E	orf1ab	LNLKYAISGKERART	4605	4619	Negative
	hCoV229E	orf1ab	LNMDIGVFIQKYGLE	6325	6339	Negative
	hCoV229E	orf1ab	LQGLENIAFNVVNKG	6109	6123	Negative
	hCoV229E	orf1ab	LQSAEWKCGYSMPGI	6457	6471	Negative
	hCoV229E	orf1ab	LTDLKCTNVVLMGIL	3549	3563	Negative
	hCoV229E	orf1ab	LTGILDGDYAMQFFK	1065	1079	Negative
	hCoV229E	orf1ab	LTIANNYSKLSDEGY	544	558	Negative
	hCoV229E	orf1ab	LTLDDRGLALDNALS	1491	1505	Negative
	hCoV229E	orf1ab	LTLDNQDLNGNFYDF	4267	4281	Negative
	hCoV229E	orf1ab	LVGKTLIFTLQAAFG	2593	2607	Negative
	hCoV229E	orf1ab	MADVDDPKLMGWDYP	4669	4683	Negative
	hCoV229E	orf1ab	MAKEVKTSSKVVLSD	196	210	Negative
	hCoV229E	orf1ab	MDIGVFIQKYGLEDF	6327	6341	Negative
	hCoV229E	orf1ab	MDVEGAHVTGDNVGT	5681	5695	Negative
	hCoV229E	orf1ab	MIDKVEFENGFYRLY	2239	2253	Negative
	hCoV229E	orf1ab	MKVKATKGEGDGGII	3833	3846	Negative
	hCoV229E	orf1ab	MLCTKCAYDHVFGTD	5019	5033	Negative
	hCoV229E	orf1ab	MSSVDNILNMARNGV	3729	3743	Negative
	hCoV229E	orf1ab	MTSNVRRQVASGVID	366	380	Negative
	hCoV229E	orf1ab	MVDGFVHYAGVVWTL	3771	3785	Negative
	hCoV229E	orf1ab	MVGDYVAPVSTVKPK	1895	1909	Negative
	hCoV229E	orf1ab	NENQAVTQIPATSIV	2465	2479	Negative
	hCoV229E	orf1ab	NEVVKQMFGVNLQSG	3255	3269	Negative
	hCoV229E	orf1ab	NIYSQNLCVDGFGVN	1209	1223	Negative
	hCoV229E	orf1ab	NNYSKLSDEGYTVVI	548	562	Negative
	hCoV229E	orf1ab	PAYVMIDKVEFENGF	2235	2249	Negative
	hCoV229E	orf1ab	PGDAVITTQQAGAGV	282	296	Negative
	hCoV229E	orf1ab	PIKNTVDTIPKEEFV	1253	1267	Negative
	hCoV229E	orf1ab	PPGSGKSHCSIGIGV	5279	5293	Negative
	hCoV229E	orf1ab	PVCSSIFRGAVSCGH	1191	1205	Negative
	hCoV229E	orf1ab	QGDVDTVVNGVDFDF	1285	1299	Negative
	hCoV229E	orf1ab	QKHFSMMILSDDGVV	4813	4827	Negative
	hCoV229E	orf1ab	QLGLVWNKDVNTHST	4413	4427	Negative
	hCoV229E	orf1ab	QPFIVMVLLLIFGDN	2077	2091	Negative
	hCoV229E	orf1ab	QTVFDCAVETCTIAG	470	484	Negative
	hCoV229E	orf1ab	QVGYCVHGIKYYSRV	1809	1823	Negative
	hCoV229E	orf1ab	QYLKPHFISQGLDAA	1711	1725	Negative
	hCoV229E	orf1ab	RAFDVYNKDASFIGK	4099	4113	Negative
	hCoV229E	orf1ab	RAYVESYNIFTQAGF	6073	6087	Negative
	hCoV229E	orf1ab	RFDTRTRSTLNLEGV	5985	5999	Negative
	hCoV229E	orf1ab	RFDVSMPGSHSLFCT	5653	5667	Negative
	hCoV229E	orf1ab	RGSSAARLEPCNGTD	4079	4093	Negative
	hCoV229E	orf1ab	RSTMEEDFLNMDIGV	6317	6331	Negative
	hCoV229E	orf1ab	RTLFDALKFFEVTMT	5575	5589	Negative
	hCoV229E	orf1ab	RVKLCFEFEDEKLVD	916	930	Negative
	hCoV229E	orf1ab	SAFKATLYYQNGVFM	4843	4857	Negative
	hCoV229E	orf1ab	SCGIFGVKLETSLEV	1391	1405	Negative
	hCoV229E	orf1ab	SFDSSYLNRVRGSSA	4069	4083	Negative
	hCoV229E	orf1ab	SFGKDLNANMSLADC	2343	2357	Negative
	hCoV229E	orf1ab	SFNVSDAYANLVPYY	5251	5265	Negative
	hCoV229E	orf1ab	SFSTFESAYMPIADP	826	840	Negative
	hCoV229E	orf1ab	SKGVMEPIDYNVVTQ	5409	5423	Negative
	hCoV229E	orf1ab	SKHPKPEYRKVFYAL	4933	4947	Negative
	hCoV229E	orf1ab	SKLTDLKCTNVVLMG	3547	3561	Negative
	hCoV229E	orf1ab	SLNDEFSINEVVKQM	3247	3261	Negative
	hCoV229E	orf1ab	SSDVLVFVLWAGGLE	5769	5783	Negative
	hCoV229E	orf1ab	SSKTVCTYMDLLLDD	6399	6413	Negative
	hCoV229E	orf1ab	STGLTSQTVKPGHFN	4465	4479	Negative
	hCoV229E	orf1ab	STGWFDVYDDIFAES	382	396	Negative
	hCoV229E	orf1ab	SVNTSSSEAFVVGIN	6653	6667	Negative
	hCoV229E	orf1ab	TAFGPLCRKVFIDGV	4387	4401	Negative
	hCoV229E	orf1ab	TNVPLQVGFSNGVDF	5695	5709	Negative
	hCoV229E	orf1ab	TQLNLKYAISGKERA	4603	4617	Negative
	hCoV229E	orf1ab	TSELLTKAIDVDWVE	1649	1663	Negative
	hCoV229E	orf1ab	TSTIDSNTTQDTYGG	3989	4003	Negative
	hCoV229E	orf1ab	VAFLPVEYVSYFDGV	3449	3463	Negative
	hCoV229E	orf1ab	VCTCYDNSIQGSYER	6221	6235	Negative
	hCoV229E	orf1ab	VDSNAGVCFGFDKWF	2701	2715	Negative
	hCoV229E	orf1ab	VEGAHVTGDNVGTNV	5683	5697	Negative
	hCoV229E	orf1ab	VEHYNEWAQANGFTA	3191	3205	Negative
	hCoV229E	orf1ab	VELLDAEFVEPGCGG	848	862	Negative
	hCoV229E	orf1ab	VEMHNKINLCDDPET	3579	3593	Negative
	hCoV229E	orf1ab	VFVDDVTKTDAVILL	4905	4919	Negative
	hCoV229E	orf1ab	VGFSNGVDFVAQPEG	5701	5715	Negative
	hCoV229E	orf1ab	VGTNVPLQVGFSNGV	5693	5707	Negative
	hCoV229E	orf1ab	VGVSEIVNTVAGIPS	2575	2589	Negative
	hCoV229E	orf1ab	VIASNTTSAIDYDHE	3007	3021	Negative
	hCoV229E	orf1ab	VKATKGEGDGGIISE	3835	3849	Negative
	hCoV229E	orf1ab	VKDIEPVYRVKLCFE	908	922	Negative
	hCoV229E	orf1ab	VKHLNKTLNEGVLES	4951	4965	Negative
	hCoV229E	orf1ab	VKSSRVERSNAVLTI	532	546	Negative
	hCoV229E	orf1ab	VLDDFIVFNNNGTNV	2281	2295	Negative
	hCoV229E	orf1ab	VLRNSFGKDLNANMS	2339	2353	Negative
	hCoV229E	orf1ab	VMGLHGNQTLFCNIM	62	76	Negative
	hCoV229E	orf1ab	VPLQVGFSNGVDFVA	5697	5711	Negative
	hCoV229E	orf1ab	VSCYVNLPTYYIYDE	960	974	Negative
	hCoV229E	orf1ab	VTKENQEILVWPLIL	3801	3815	Negative
	hCoV229E	orf1ab	VVATYKFVLWDYEAE	6187	6201	Negative
	hCoV229E	orf1ab	VVFYQGDVDTVVNGV	1281	1295	Negative
	hCoV229E	orf1ab	VVGINYLGDFAQGPF	6663	6677	Negative
	hCoV229E	orf1ab	VVGVLTLDNQDLNGN	4263	4277	Negative
	hCoV229E	orf1ab	VVNGVDFDFIVNAAN	1291	1305	Negative
	hCoV229E	orf1ab	VYRVKLCFEFEDEKL	914	928	Negative
	hCoV229E	orf1ab	WAELFVYTTTIWVNP	3289	3303	Negative
	hCoV229E	orf1ab	WYIGAIIFRICRFGV	3435	3449	Negative
	hCoV229E	orf1ab	YAISGKERARTVGGV	4609	4623	Negative
	hCoV229E	orf1ab	YDFGDFVLCPPGMGI	4279	4293	Negative
	hCoV229E	orf1ab	YLPYPDPSRIISAGV	4891	4905	Negative
	hCoV229E	orf1ab	YSKLSDEGYTVVIGD	550	564	Negative
	hCoV229E	orf1ab	YTAEQCIRGAMGDVG	1091	1105	Negative
	hCoV229E	orf1ab	YVMIDKVEFENGFYR	2237	2251	Negative
	hCoV229E	orf1ab	YWINRFCKCTLGVYD	3485	3499	Negative
	hCoV229E	orf1ab	AAEAKVITIKVTEDG	1597	1611	Overlapping
	hCoV229E	orf1ab	AAETVKAKEESVKSS	5129	5143	Overlapping
	hCoV229E	orf1ab	ADPTHFDIEEVELLD	838	852	Overlapping
	hCoV229E	orf1ab	AGHSLTWLWLLCGLV	2487	2501	Overlapping
	hCoV229E	orf1ab	AIDYDHEYSIMRLHN	3015	3029	Overlapping
	hCoV229E	orf1ab	AITSTIDSNTTQDTY	3987	4001	Overlapping
	hCoV229E	orf1ab	AVDPAAAYLDAVKQG	3953	3967	Overlapping
	hCoV229E	orf1ab	AVDSLCAKAVTAYSV	5309	5323	Overlapping
	hCoV229E	orf1ab	AVLTIANNYSKLSDE	542	556	Overlapping
	hCoV229E	orf1ab	CFEFEDEKLVDVCEK	920	934	Overlapping
	hCoV229E	orf1ab	CYEGGCITSREVVVT	4545	4559	Overlapping
	hCoV229E	orf1ab	DAEFVEPGCGGILAV	852	866	Overlapping
	hCoV229E	orf1ab	DAIVVDNDVVDYVSD	6549	6563	Overlapping
	hCoV229E	orf1ab	DDFIVFNNNGTNVTQ	2283	2297	Overlapping
	hCoV229E	orf1ab	DDGSCEVVHDQVNYV	6033	6047	Overlapping
	hCoV229E	orf1ab	DEISVTPIKNTVDTI	1248	1260	Overlapping
	hCoV229E	orf1ab	DFCRQYSNESWFEDD	666	680	Overlapping
	hCoV229E	orf1ab	DFGLGDLVDSYFEND	3611	3625	Overlapping
	hCoV229E	orf1ab	DGELPVAISGDKVFV	6129	6143	Overlapping
	hCoV229E	orf1ab	DGENVSKEGFFTYIN	6597	6611	Overlapping
	hCoV229E	orf1ab	DGFVHYAGVVWTLQE	3773	3787	Overlapping
	hCoV229E	orf1ab	DGGIISEGNALYNNE	3843	3857	Overlapping
	hCoV229E	orf1ab	DGKPVMSEDLWQFVD	124	138	Overlapping
	hCoV229E	orf1ab	DHEFTSAISNAHRCD	2367	2381	Overlapping
	hCoV229E	orf1ab	DHEYSIMRLHNFSII	3019	3033	Overlapping
	hCoV229E	orf1ab	DHSAFAYESAVVNGI	1677	1691	Overlapping
	hCoV229E	orf1ab	DHVFGTDHRFILAIT	5027	5041	Overlapping
	hCoV229E	orf1ab	DHYDGFYTQGRNLQD	6299	6313	Overlapping
	hCoV229E	orf1ab	DIEEVELLDAEFVEP	844	858	Overlapping
	hCoV229E	orf1ab	DIETVDVKHEMSPFE	1021	1035	Overlapping
	hCoV229E	orf1ab	DLWQFVDHFGENEEI	132	146	Overlapping
	hCoV229E	orf1ab	DNEIIVKPNISLCVP	640	654	Overlapping
	hCoV229E	orf1ab	DRESSVQKKINRMAE	3679	3693	Overlapping
	hCoV229E	orf1ab	DVEIFVAFVYYVARL	1733	1747	Overlapping
	hCoV229E	orf1ab	DYDHEYSIMRLHNFS	3017	3031	Overlapping
	hCoV229E	orf1ab	DYFEMKNWFDPIENE	4217	4231	Overlapping
	hCoV229E	orf1ab	DYVSDADFSVTGDCA	6559	6573	Overlapping
	hCoV229E	orf1ab	EAERPLTSFTKSVCG	6199	6213	Overlapping
	hCoV229E	orf1ab	EAFTKPVFISALVQC	232	246	Overlapping
	hCoV229E	orf1ab	EAKVITIKVTEDGVN	1599	1613	Overlapping
	hCoV229E	orf1ab	EAQVQLEHYSSCVEC	1769	1783	Overlapping
	hCoV229E	orf1ab	EATHIAEDVVDQVEE	999	1015	Overlapping
	hCoV229E	orf1ab	ECDSLRIFNVVGPRK	1349	1363	Overlapping
	hCoV229E	orf1ab	ECRLAMLGAEMTSNV	356	370	Overlapping
	hCoV229E	orf1ab	ECVDSNAGVCFGFDK	2699	2713	Overlapping
	hCoV229E	orf1ab	ECYSGFKPNNTSAQY	5337	5351	Overlapping
	hCoV229E	orf1ab	EDAFSILAAKTGVCV	3209	3223	Overlapping
	hCoV229E	orf1ab	EDDYKAFISVLDITD	678	692	Overlapping
	hCoV229E	orf1ab	EDEKLVDVCEKAIGK	924	938	Overlapping
	hCoV229E	orf1ab	EDFNFEHVVYGDVSK	6339	6353	Overlapping
	hCoV229E	orf1ab	EDGVNVHDVTVTTDK	1609	1623	Overlapping
	hCoV229E	orf1ab	EDIHRVYAALGKVVA	4231	4245	Overlapping
	hCoV229E	orf1ab	EDVCTCYDNSIQGSY	6219	6233	Overlapping
	hCoV229E	orf1ab	EDVQQAQQEATHIAE	992	1007	Overlapping
	hCoV229E	orf1ab	EDVVDQVEEVNSIFD	1007	1021	Overlapping
	hCoV229E	orf1ab	EEDFLNMDIGVFIQK	6321	6335	Overlapping
	hCoV229E	orf1ab	EEDLSIGPHEFCSQH	4865	4879	Overlapping
	hCoV229E	orf1ab	EEFVAASDITLKCCT	6377	6391	Overlapping
	hCoV229E	orf1ab	EEGGNDLSLPVMISE	974	988	Overlapping
	hCoV229E	orf1ab	EEHVNRMDTFCFNVR	336	350	Overlapping
	hCoV229E	orf1ab	EEIVINGRTYVCAWL	144	158	Overlapping
	hCoV229E	orf1ab	EELNGLKILKQLDNN	1039	1053	Overlapping
	hCoV229E	orf1ab	EEQDAIFLLTKRNIL	4585	4599	Overlapping
	hCoV229E	orf1ab	EESVKSSYAYATLKE	5137	5151	Overlapping
	hCoV229E	orf1ab	EEVELLDAEFVEPGC	846	860	Overlapping
	hCoV229E	orf1ab	EEVKSSRVERSNAVL	530	544	Overlapping
	hCoV229E	orf1ab	EFDRESSVQKKINRM	3677	3691	Overlapping
	hCoV229E	orf1ab	EFDVVFGKRGGGNVT	100	114	Overlapping
	hCoV229E	orf1ab	EFEDEKLVDVCEKAI	922	936	Overlapping
	hCoV229E	orf1ab	EFSINEVVKQMFGVN	3251	3265	Overlapping
	hCoV229E	orf1ab	EFSIVCRFDTRTRST	5979	5993	Overlapping
	hCoV229E	orf1ab	EFTSAISNAHRCDVL	2369	2383	Overlapping
	hCoV229E	orf1ab	EFVEPGCGGILAVID	854	868	Overlapping
	hCoV229E	orf1ab	EFVSNSHLLTHCAFA	3939	3953	Overlapping
	hCoV229E	orf1ab	EFYGFKDAVTFATVD	1663	1677	Overlapping
	hCoV229E	orf1ab	EGDGGIISEGNALYN	3841	3855	Overlapping
	hCoV229E	orf1ab	EGGCITSREVVVTNL	4547	4561	Overlapping
	hCoV229E	orf1ab	EGGRAFMYAYVTTKP	3857	3871	Overlapping
	hCoV229E	orf1ab	EGNALYNNEGGRAFM	3849	3863	Overlapping
	hCoV229E	orf1ab	EGVNGGSLYVNNHAF	5997	6011	Overlapping
	hCoV229E	orf1ab	EGYTVVIGDVAYFAS	556	570	Overlapping
	hCoV229E	orf1ab	EHDSGVVTVELEPPC	3879	3893	Overlapping
	hCoV229E	orf1ab	EHESKFWDESFYASM	4973	4987	Overlapping
	hCoV229E	orf1ab	EHYSSCVECDAKFKN	1775	1789	Overlapping
	hCoV229E	orf1ab	EIEYVHGDALHTLRN	176	190	Overlapping
	hCoV229E	orf1ab	EIFVAFVYYVARLVK	1735	1749	Overlapping
	hCoV229E	orf1ab	EIIVKPNISLCVPLY	642	656	Overlapping
	hCoV229E	orf1ab	EILVWPLILTCERVV	3807	3821	Overlapping
	hCoV229E	orf1ab	EIMPGKMKVKATKGE	3827	3841	Overlapping
	hCoV229E	orf1ab	EIVGPKELLLLWESG	5151	5165	Overlapping
	hCoV229E	orf1ab	EIVNTVAGIPSNVYL	2579	2593	Overlapping
	hCoV229E	orf1ab	EIVNTVSELVYENKF	5443	5457	Overlapping
	hCoV229E	orf1ab	EKCVVRVCYGNTVLN	2979	2993	Overlapping
	hCoV229E	orf1ab	EKDKHLDNNVQRCTR	1545	1559	Overlapping
	hCoV229E	orf1ab	EKFDYNVSVMQMDIQ	3359	3373	Overlapping
	hCoV229E	orf1ab	EKFLNAFDVFVTTIQ	456	470	Overlapping
	hCoV229E	orf1ab	EKLKSYAASYNRYKY	2905	2919	Overlapping
	hCoV229E	orf1ab	EKLSAYDLACCMRAG	2401	2415	Overlapping
	hCoV229E	orf1ab	EKSTVLQAAGLCVVC	4989	5003	Overlapping
	hCoV229E	orf1ab	ELFPHNDRIKSFSTF	816	830	Overlapping
	hCoV229E	orf1ab	ELFVYTTTIWVNPGF	3291	3305	Overlapping
	hCoV229E	orf1ab	ELGNITKTNVQPTGP	2221	2235	Overlapping
	hCoV229E	orf1ab	ELGYIADISAFKATL	4836	4849	Overlapping
	hCoV229E	orf1ab	ELLLLWESGKAKPPL	5157	5171	Overlapping
	hCoV229E	orf1ab	ELLQFVTDPTLIVAS	4433	4447	Overlapping
	hCoV229E	orf1ab	ELLSTLSVDFNGVLH	2319	2333	Overlapping
	hCoV229E	orf1ab	ELLTKAIDVDWVEFY	1651	1665	Overlapping
	hCoV229E	orf1ab	ELMEGSLPYSSIQAN	2648	2661	Overlapping
	hCoV229E	orf1ab	ELPVAISGDKVFVRD	6131	6145	Overlapping
	hCoV229E	orf1ab	ELTLKHFFFTQKGDA	4497	4511	Overlapping
	hCoV229E	orf1ab	ELTTMRYFVKIGAVK	5783	5797	Overlapping
	hCoV229E	orf1ab	ELVQRFSFWTMFCTS	6639	6653	Overlapping
	hCoV229E	orf1ab	ELVRFVKSICNSAVA	428	442	Overlapping
	hCoV229E	orf1ab	EMCILHCSNFNTLFA	4367	4381	Overlapping
	hCoV229E	orf1ab	EMPFEELNGLKILKQ	1035	1049	Overlapping
	hCoV229E	orf1ab	EMVLKGVVGVLTLDN	4257	4271	Overlapping
	hCoV229E	orf1ab	ENAINKGGRTVQSHI	5893	5907	Overlapping
	hCoV229E	orf1ab	ENAQKFFDFGDFLVH	1917	1931	Overlapping
	hCoV229E	orf1ab	ENDSILQSVASSFVG	3623	3637	Overlapping
	hCoV229E	orf1ab	ENEDIHRVYAALGKV	4229	4243	Overlapping
	hCoV229E	orf1ab	ENEEIVINGRTYVCA	142	156	Overlapping
	hCoV229E	orf1ab	ENFEDWHYAKFGFTP	2551	2565	Overlapping
	hCoV229E	orf1ab	ENIAFNVVNKGSFVG	6113	6127	Overlapping
	hCoV229E	orf1ab	ENLESAVLFVNDKIT	614	628	Overlapping
	hCoV229E	orf1ab	ENTVCKVCGCWLNHG	4045	4059	Overlapping
	hCoV229E	orf1ab	ENVSKEGFFTYINGF	6599	6613	Overlapping
	hCoV229E	orf1ab	EPCVQSRLLSGVAYT	1839	1853	Overlapping
	hCoV229E	orf1ab	EPVYRVKLCFEFEDE	912	926	Overlapping
	hCoV229E	orf1ab	EQAAAAMYKEARAVN	3693	3707	Overlapping
	hCoV229E	orf1ab	EQGTPLTPILSCGIF	1381	1395	Overlapping
	hCoV229E	orf1ab	EQKPVSLIKVAPKPY	1447	1461	Overlapping
	hCoV229E	orf1ab	EQSMYNLLKGCNAVA	4145	4159	Overlapping
	hCoV229E	orf1ab	ERARTVGGVSLLATM	4615	4629	Overlapping
	hCoV229E	orf1ab	ERCTHWCTYLFSLIA	3395	3409	Overlapping
	hCoV229E	orf1ab	ERDLLVKAYNTINNE	1367	1381	Overlapping
	hCoV229E	orf1ab	ERPLTSFTKSVCGYT	6201	6215	Overlapping
	hCoV229E	orf1ab	ERSNAVLTIANNYSK	538	552	Overlapping
	hCoV229E	orf1ab	ESAAAGTFVIDIRSY	2881	2895	Overlapping
	hCoV229E	orf1ab	ESFYASMYEKSTVLQ	4981	4995	Overlapping
	hCoV229E	orf1ab	ESGAVLFCTPTKKAF	1135	1149	Overlapping
	hCoV229E	orf1ab	ESGKAKPPLNRNSVF	5163	5177	Overlapping
	hCoV229E	orf1ab	ESKFWDESFYASMYE	4975	4989	Overlapping
	hCoV229E	orf1ab	ESKYSCKEVFKNCNV	2267	2281	Overlapping
	hCoV229E	orf1ab	ESLRLFAAETVKAKE	5123	5137	Overlapping
	hCoV229E	orf1ab	ESSVQKKINRMAEQA	3681	3695	Overlapping
	hCoV229E	orf1ab	ESWFEDDYKAFISVL	674	688	Overlapping
	hCoV229E	orf1ab	ESYNIFTQAGFNIWV	6077	6091	Overlapping
	hCoV229E	orf1ab	ETARQEYENAVANGS	3645	3659	Overlapping
	hCoV229E	orf1ab	ETCTIAGKAFDKVFD	478	492	Overlapping
	hCoV229E	orf1ab	ETVDVKHEMSPFEMP	1023	1037	Overlapping
	hCoV229E	orf1ab	ETVKAKEESVKSSYA	5131	5145	Overlapping
	hCoV229E	orf1ab	EVIIDNKPWRWMLWC	6431	6445	Overlapping
	hCoV229E	orf1ab	EVKDNDGKNVHLKDV	3787	3801	Overlapping
	hCoV229E	orf1ab	EVLFNKYFKYWGQDY	4343	4357	Overlapping
	hCoV229E	orf1ab	EVNADIVVVDEVSMC	5361	5375	Overlapping
	hCoV229E	orf1ab	EVNSIFDIETVDVKH	1015	1029	Overlapping
	hCoV229E	orf1ab	EVSMCTNYDLSVINQ	5371	5385	Overlapping
	hCoV229E	orf1ab	EVSRELGNITKTNVQ	2217	2231	Overlapping
	hCoV229E	orf1ab	EVTMTDLQSESSCGL	5585	5599	Overlapping
	hCoV229E	orf1ab	EVVVTNLNKSAGWPL	4555	4569	Overlapping
	hCoV229E	orf1ab	EWKCGYSMPGIYKTQ	6461	6475	Overlapping
	hCoV229E	orf1ab	EWPLFESDKEEDVQQ	988	999	Overlapping
	hCoV229E	orf1ab	EYRKVFYALLDWVKH	4939	4953	Overlapping
	hCoV229E	orf1ab	EYSIMRLHNFSIISG	3021	3035	Overlapping
	hCoV229E	orf1ab	EYVHGDALHTLRNGS	178	192	Overlapping
	hCoV229E	orf1ab	EYVSYFDGVKTVLLF	3455	3469	Overlapping
	hCoV229E	orf1ab	FAEDVCTCYDNSIQG	6217	6231	Overlapping
	hCoV229E	orf1ab	FDCYNLWQTFTDVNL	6095	6109	Overlapping
	hCoV229E	orf1ab	FDGVMYGGFEDQPNL	3141	3155	Overlapping
	hCoV229E	orf1ab	FDPIENEDIHRVYAA	4225	4239	Overlapping
	hCoV229E	orf1ab	FEMKNWFDPIENEDI	4219	4233	Overlapping
	hCoV229E	orf1ab	FESDKEEDVQQAQQE	987	999	Overlapping
	hCoV229E	orf1ab	FGGKQILGYSSLNDE	3237	3251	Overlapping
	hCoV229E	orf1ab	FLPVEYVSYFDGVKT	3451	3465	Overlapping
	hCoV229E	orf1ab	FNKLSTSDWSDIRDY	5101	5115	Overlapping
	hCoV229E	orf1ab	FVGELKAAEAKVITI	1591	1605	Overlapping
	hCoV229E	orf1ab	FVNDKITEFQLDYSI	622	636	Overlapping
	hCoV229E	orf1ab	FVPVKEASKQCFKIF	5457	5471	Overlapping
	hCoV229E	orf1ab	GEFVFEKVDYGSDTV	5191	5205	Overlapping
	hCoV229E	orf1ab	GEVEFVYMHQIELGS	3119	3133	Overlapping
	hCoV229E	orf1ab	GLAGKVRVGTGVMVE	1335	1349	Overlapping
	hCoV229E	orf1ab	GLDAAWNKFVLGDVE	1721	1735	Overlapping
	hCoV229E	orf1ab	GLEDFNFEHVVYGDV	6337	6351	Overlapping
	hCoV229E	orf1ab	GLELTTMRYFVKIGA	5781	5795	Overlapping
	hCoV229E	orf1ab	GLENIAFNVVNKGSF	6111	6125	Overlapping
	hCoV229E	orf1ab	GLQTQTVDSAQGSEY	5523	5537	Overlapping
	hCoV229E	orf1ab	GLVWNKDVNTHSTRL	4415	4429	Overlapping
	hCoV229E	orf1ab	GMPSFVAYETARQEY	3637	3651	Overlapping
	hCoV229E	orf1ab	GPDVFLHKCYRCPAE	5429	5443	Overlapping
	hCoV229E	orf1ab	GPVDKGHYTVYDTAK	1857	1871	Overlapping
	hCoV229E	orf1ab	GTGVMVECDSLRIFN	1343	1357	Overlapping
	hCoV229E	orf1ab	GTPLTPILSCGIFGV	1383	1397	Overlapping
	hCoV229E	orf1ab	GVAYTAFSGPVDKGH	1849	1863	Overlapping
	hCoV229E	orf1ab	GVLESFSVTLLDEHE	4961	4975	Overlapping
	hCoV229E	orf1ab	GYTDFAEDVCTCYDN	6213	6227	Overlapping
	hCoV229E	orf1ab	HEMSPFEMPFEELNG	1029	1043	Overlapping
	hCoV229E	orf1ab	HFDIEEVELLDAEFV	842	856	Overlapping
	hCoV229E	orf1ab	HRNEHVASGDAIMTR	5855	5869	Overlapping
	hCoV229E	orf1ab	HVDHYDGFYTQGRNL	6298	6311	Overlapping
	hCoV229E	orf1ab	IAEDVVDQVEEVNSI	1005	1019	Overlapping
	hCoV229E	orf1ab	IDVIDNEIIVKPNIS	636	650	Overlapping
	hCoV229E	orf1ab	IEEIEYVHGDALHTL	174	188	Overlapping
	hCoV229E	orf1ab	ISEGNALYNNEGGRA	3848	3861	Overlapping
	hCoV229E	orf1ab	ISEWPLFESDKEEDV	986	999	Overlapping
	hCoV229E	orf1ab	IVVDNDVVDYVSDAD	6551	6565	Overlapping
	hCoV229E	orf1ab	KAEEFVAASDITLKC	6375	6389	Overlapping
	hCoV229E	orf1ab	KAEFDRESSVQKKIN	3675	3689	Overlapping
	hCoV229E	orf1ab	KDGKHVDHYDGFYTQ	6293	6307	Overlapping
	hCoV229E	orf1ab	KEEDVQQAQQEATHI	992	1001	Overlapping
	hCoV229E	orf1ab	KEEFVVKEKLNAFLV	1263	1277	Overlapping
	hCoV229E	orf1ab	KENQEILVWPLILTC	3803	3817	Overlapping
	hCoV229E	orf1ab	KGEGDGGIISEGNAL	3839	3853	Overlapping
	hCoV229E	orf1ab	KLSDEGYTVVIGDVA	552	566	Overlapping
	hCoV229E	orf1ab	KNCNVLDDFIVFNNN	2277	2291	Overlapping
	hCoV229E	orf1ab	KNGEVEFVYMHQIEL	3117	3131	Overlapping
	hCoV229E	orf1ab	KTLEYDYMTHGQMEG	5951	5965	Overlapping
	hCoV229E	orf1ab	KVDYGSDTVTYKSTA	5197	5211	Overlapping
	hCoV229E	orf1ab	KWEHDSGVVTVELEP	3877	3891	Overlapping
	hCoV229E	orf1ab	LDYKRQNNLAIEEIE	164	178	Overlapping
	hCoV229E	orf1ab	LEESGAVLFCTPTKK	1133	1147	Overlapping
	hCoV229E	orf1ab	LTCERVVKLQNNEIM	3815	3829	Overlapping
	hCoV229E	orf1ab	LVDSELLSTLSVDFN	2315	2329	Overlapping
	hCoV229E	orf1ab	MVECDSLRIFNVVGP	1347	1361	Overlapping
	hCoV229E	orf1ab	NDEFSINEVVKQMFG	3249	3263	Overlapping
	hCoV229E	orf1ab	NDGRVGNGYVCGTGL	2717	2731	Overlapping
	hCoV229E	orf1ab	NEGVLESFSVTLLDE	4959	4973	Overlapping
	hCoV229E	orf1ab	NEWAQANGFTAMNGE	3195	3209	Overlapping
	hCoV229E	orf1ab	NFDEKDCGVFKEILV	4195	4209	Overlapping
	hCoV229E	orf1ab	NGEDAFSILAAKTGV	3207	3221	Overlapping
	hCoV229E	orf1ab	NGVDFDFIVNAANEN	1293	1307	Overlapping
	hCoV229E	orf1ab	NGVDFVAQPEGCVLT	5705	5719	Overlapping
	hCoV229E	orf1ab	NKQSCPIVVGVSEIV	2567	2581	Overlapping
	hCoV229E	orf1ab	NLMADVDDPKLMGWD	4667	4681	Overlapping
	hCoV229E	orf1ab	NLYNYGAGLKLPSGI	6483	6497	Overlapping
	hCoV229E	orf1ab	NMLKNLMADVDDPKL	4663	4677	Overlapping
	hCoV229E	orf1ab	NMRVLHLGAGSDYGV	6521	6535	Overlapping
	hCoV229E	orf1ab	NNFNVKKLQRQLYDN	4779	4793	Overlapping
	hCoV229E	orf1ab	NNYSKLSDEGYTVVI	548	562	Overlapping
	hCoV229E	orf1ab	NTELMEGSLPYSSIQ	2645	2659	Overlapping
	hCoV229E	orf1ab	PAEIVNTVSELVYEN	5441	5455	Overlapping
	hCoV229E	orf1ab	PEEKLSAYDLACCMR	2399	2413	Overlapping
	hCoV229E	orf1ab	PEPVNPVSFVVKPVC	1179	1193	Overlapping
	hCoV229E	orf1ab	PETAQELLLALLAFF	3591	3605	Overlapping
	hCoV229E	orf1ab	PFDVICDELFVTVIV	2125	2139	Overlapping
	hCoV229E	orf1ab	PFEELNGLKILKQLD	1037	1051	Overlapping
	hCoV229E	orf1ab	PFEMPFEELNGLKIL	1033	1047	Overlapping
	hCoV229E	orf1ab	PGMKYVKWEHDSGVV	3871	3885	Overlapping
	hCoV229E	orf1ab	PIADPTHFDIEEVEL	836	850	Overlapping
	hCoV229E	orf1ab	PIDLPPSHATTYLSL	5607	5621	Overlapping
	hCoV229E	orf1ab	PIDYNVVTQRMCAIG	5415	5429	Overlapping
	hCoV229E	orf1ab	PIENEDIHRVYAALG	4227	4241	Overlapping
	hCoV229E	orf1ab	PIGTNDPIRFCLENT	4033	4047	Overlapping
	hCoV229E	orf1ab	PLFESDKEEDVQQAQ	983	997	Overlapping
	hCoV229E	orf1ab	PLNKQSCPIVVGVSE	2565	2579	Overlapping
	hCoV229E	orf1ab	PSFVAYETARQEYEN	3639	3653	Overlapping
	hCoV229E	orf1ab	PTHFDIEEVELLDAE	840	854	Overlapping
	hCoV229E	orf1ab	PTMDGFCQYKGKWVQ	4017	4031	Overlapping
	hCoV229E	orf1ab	PVAISGDKVFVRDGN	6133	6147	Overlapping
	hCoV229E	orf1ab	PVEYVSYFDGVKTVL	3453	3467	Overlapping
	hCoV229E	orf1ab	PVKEASKQCFKIFER	5459	5473	Overlapping
	hCoV229E	orf1ab	PVMGMTNCLASECFM	4305	4319	Overlapping
	hCoV229E	orf1ab	PVMTNGSNILEAFTK	222	236	Overlapping
	hCoV229E	orf1ab	PVNPVSFVVKPVCSS	1181	1195	Overlapping
	hCoV229E	orf1ab	QLEHYSSCVECDAKF	1773	1787	Overlapping
	hCoV229E	orf1ab	RVECYSGFKPNNTSA	5335	5349	Overlapping
	hCoV229E	orf1ab	RVERSNAVLTIANNY	536	550	Overlapping
	hCoV229E	orf1ab	SAVVNGIRVLKTSDN	1685	1699	Overlapping
	hCoV229E	orf1ab	SDKEEDVQQAQQEAT	987	1001	Overlapping
	hCoV229E	orf1ab	SEDLWQFVDHFGENE	130	144	Overlapping
	hCoV229E	orf1ab	SRELGNITKTNVQPT	2219	2233	Overlapping
	hCoV229E	orf1ab	SSKTVCTYMDLLLDD	6399	6413	Overlapping
	hCoV229E	orf1ab	SSRVERSNAVLTIAN	534	548	Overlapping
	hCoV229E	orf1ab	SSTFVEEEHVNRMDT	330	344	Overlapping
	hCoV229E	orf1ab	SVLEMAKEVKTSSKV	192	206	Overlapping
	hCoV229E	orf1ab	TDVNLQGLENIAFNV	6105	6119	Overlapping
	hCoV229E	orf1ab	TEFQLDYSIDVIDNE	628	642	Overlapping
	hCoV229E	orf1ab	TFVEEEHVNRMDTFC	332	346	Overlapping
	hCoV229E	orf1ab	TGDCATVYLEDKFDL	6569	6583	Overlapping
	hCoV229E	orf1ab	TGDNVGTNVPLQVGF	5689	5703	Overlapping
	hCoV229E	orf1ab	TGPAYVMIDKVEFEN	2233	2247	Overlapping
	hCoV229E	orf1ab	TMEEDFLNMDIGVFI	6319	6333	Overlapping
	hCoV229E	orf1ab	TMMDLCFALRNFDEK	4185	4199	Overlapping
	hCoV229E	orf1ab	VDNDVVDYVSDADFS	6553	6567	Overlapping
	hCoV229E	orf1ab	VEEEHVNRMDTFCFN	334	348	Overlapping
	hCoV229E	orf1ab	VFENFEDWHYAKFGF	2549	2563	Overlapping
	hCoV229E	orf1ab	VGECVDSNAGVCFGF	2697	2711	Overlapping
	hCoV229E	orf1ab	VIDNEIIVKPNISLC	638	652	Overlapping
	hCoV229E	orf1ab	VIRDIVCKVENKAEA	798	812	Overlapping
	hCoV229E	orf1ab	VKHEMSPFEMPFEEL	1027	1041	Overlapping
	hCoV229E	orf1ab	VKRDGVQVGYCVHGI	1803	1817	Overlapping
	hCoV229E	orf1ab	VLKTSDNNCWVNAVC	1693	1707	Overlapping
	hCoV229E	orf1ab	VMDYKCSCTSGRLEE	1121	1135	Overlapping
	hCoV229E	orf1ab	VMISEWPLFESDKEE	984	999	Overlapping
	hCoV229E	orf1ab	VPDHDSFVKMMVDGF	3761	3775	Overlapping
	hCoV229E	orf1ab	WDDFCRQYSNESWFE	664	678	Overlapping
	hCoV229E	orf1ab	WDNMLKNLMADVDDP	4661	4675	Overlapping
	hCoV229E	orf1ab	WFEDDYKAFISVLDI	676	690	Overlapping
	hCoV229E	orf1ab	WGQDYHPDCVDCHDE	4353	4367	Overlapping
	hCoV229E	orf1ab	WTEEDLSIGPHEFCS	4863	4877	Overlapping
	hCoV229E	orf1ab	YDFLRSQGFFDEGSE	4483	4497	Overlapping
	hCoV229E	orf1ab	YIYDEEGGNDLSLPV	970	984	Overlapping
	hCoV229E	orf1ab	YLGGLNYYCVDHKPH	5059	5073	Overlapping
	hCoV229E	orf1ab	YMPIADPTHFDIEEV	834	848	Overlapping
	hCoV229E	orf1ab	YNPKAIHDIGNPKGI	5915	5929	Overlapping
	hCoV229E	orf1ab	YPEFSIVCRFDTRTR	5977	5991	Overlapping
	hCoV229E	orf1ab	YVESYNIFTQAGFNI	6075	6089	Overlapping
	hCoV229E	spike	ADVSEMLTFDKKAFT	646	660	Positive
	hCoV229E	spike	AELNYTVQKLQTLID	1079	1093	Positive
	hCoV229E	spike	AIEDILFSKLVTSGL	691	705	Positive
	hCoV229E	spike	AMPIMANLVNHKSHN	397	408	Positive
	hCoV229E	spike	ANVSSFGDYNLSSVI	662	676	Positive
	hCoV229E	spike	ASSDVIRYNINFEEN	114	126	Positive
	hCoV229E	spike	CAMPIMANLVNHKSH	396	408	Positive
	hCoV229E	spike	CDQLSFDVPDGFYST	264	278	Positive
	hCoV229E	spike	DADYKKCTKGLSIAD	709	723	Positive
	hCoV229E	spike	DAERMAMYTGSLIGG	741	755	Positive
	hCoV229E	spike	DAFTGVNDAITQTSQ	807	821	Positive
	hCoV229E	spike	DAHIPSGTVLGNFYC	154	168	Positive
	hCoV229E	spike	DGFYSTSPIQPVELP	273	287	Positive
	hCoV229E	spike	DLVVEQYNQTILNLT	1054	1068	Positive
	hCoV229E	spike	DQLSFDVPDGFYSTS	265	279	Positive
	hCoV229E	spike	EISTLENKSAELNYT	1070	1084	Positive
	hCoV229E	spike	FDVPDGFYSTSPIQP	269	282	Positive
	hCoV229E	spike	FGDYNLSSVIPSLPR	667	680	Positive
	hCoV229E	spike	FNNWFLLTNTSSVVD	54	68	Positive
	hCoV229E	spike	GFYSTSPIQPVELPM	274	288	Positive
	hCoV229E	spike	GHFYINGYRYFSLGD	199	213	Positive
	hCoV229E	spike	GPGKCYNCRPSVINI	313	327	Positive
	hCoV229E	spike	GSGMFVLLVAYALLH	1	12	Positive
	hCoV229E	spike	GSGSGMFVLLVAYAL	1	10	Positive
	hCoV229E	spike	GSGSGSGMFVLLVAY	1	8	Positive
	hCoV229E	spike	HIFSLVNAAPEGLVF	933	947	Positive
	hCoV229E	spike	HSVCNGCVGHSENVF	26	40	Positive
	hCoV229E	spike	IAVQPRNVSYDSVSA	562	576	Positive
	hCoV229E	spike	IDVNKTLQELSYKLP	1034	1048	Positive
	hCoV229E	spike	IENCNVTFVNISRSE	1011	1025	Positive
	hCoV229E	spike	ILAASFNKAMTNIVD	793	807	Positive
	hCoV229E	spike	INRLRCDQLSFDVPD	259	273	Positive
	hCoV229E	spike	IPGGCAMPIMANLVN	392	403	Positive
	hCoV229E	spike	IPSGTVLGNFYCFVN	157	171	Positive
	hCoV229E	spike	IPSLPRSGSRVAGRS	676	690	Positive
	hCoV229E	spike	IPSNWTTSVQVEYLQ	584	598	Positive
	hCoV229E	spike	IPTIADFVQIENCNV	1002	1016	Positive
	hCoV229E	spike	IRYNINFEENLRRGT	117	131	Positive
	hCoV229E	spike	ISTLENKSAELNYTV	1071	1085	Positive
	hCoV229E	spike	ITGVPKPVEGVSSFM	425	439	Positive
	hCoV229E	spike	IYDVSGVGVIRISND	451	465	Positive
	hCoV229E	spike	KFEHQRGPGKCYNCR	308	320	Positive
	hCoV229E	spike	KIQDVVNQQGNSLNH	832	846	Positive
	hCoV229E	spike	KPVEGVSSFMNVTLN	430	444	Positive
	hCoV229E	spike	LENKSAELNYTVQKL	1074	1088	Positive
	hCoV229E	spike	LNLTSEISTLENKSA	1065	1079	Positive
	hCoV229E	spike	MANLVNHKSHNIGSL	401	415	Positive
	hCoV229E	spike	MPIMANLVNHKSHNI	398	412	Positive
	hCoV229E	spike	NAAPEGLVFLHTVLL	939	953	Positive
	hCoV229E	spike	NAATIVCTVALASYA	223	238	Positive
	hCoV229E	spike	NCLWSVSGSQFTTGF	80	94	Positive
	hCoV229E	spike	NCNVTFVNISRSELQ	1013	1027	Positive
	hCoV229E	spike	NCRPSVINITLANFN	319	333	Positive
	hCoV229E	spike	NCTDAVLTYSSFGVC	542	556	Positive
	hCoV229E	spike	NETKGPLCVDTSHFT	333	347	Positive
	hCoV229E	spike	NFEENLRRGTILFKT	122	136	Positive
	hCoV229E	spike	NFNVTNAATIVCTVA	218	233	Positive
	hCoV229E	spike	NHKSHNIGSLYVSWS	408	420	Positive
	hCoV229E	spike	NHLTSQLRQNFQAIS	845	859	Positive
	hCoV229E	spike	NIGSLYVSWSDGDVI	411	425	Positive
	hCoV229E	spike	NINFEENLRRGTILF	120	134	Positive
	hCoV229E	spike	NISRSELQTIVPEYI	1020	1034	Positive
	hCoV229E	spike	NKCTKYNIYDVSGVG	444	458	Positive
	hCoV229E	spike	NKIQDVVNQQGNSLN	831	845	Positive
	hCoV229E	spike	NKSAELNYTVQKLQT	1076	1090	Positive
	hCoV229E	spike	NKTLQELSYKLPNYT	1037	1051	Positive
	hCoV229E	spike	NLALYKEGNYYRITS	980	994	Positive
	hCoV229E	spike	NLLGFKDVTNGTIYS	479	493	Positive
	hCoV229E	spike	NLRRGTILFKTSYGA	126	139	Positive
	hCoV229E	spike	NLSIPSNWTTSVQVE	581	595	Positive
	hCoV229E	spike	NLTSEISTLENKSAE	1066	1080	Positive
	hCoV229E	spike	NLVNHKSHNIGSLYV	403	417	Positive
	hCoV229E	spike	NNTLVSGDAHIPSGT	147	161	Positive
	hCoV229E	spike	NNWFLLTNTSSVVDG	55	69	Positive
	hCoV229E	spike	NQKILAASFNKAMTN	790	804	Positive
	hCoV229E	spike	NQQGNSLNHLTSQLR	838	852	Positive
	hCoV229E	spike	NRLRCDQLSFDVPDG	260	274	Positive
	hCoV229E	spike	NRVETYIKWPWWVWL	1106	1120	Positive
	hCoV229E	spike	NSAMLESADVSEMLT	639	653	Positive
	hCoV229E	spike	NSLNHLTSQLRQNFQ	842	856	Positive
	hCoV229E	spike	NSTLVDLKWLNRVET	1096	1110	Positive
	hCoV229E	spike	NSVINRLRCDQLSFD	256	270	Positive
	hCoV229E	spike	NTLVSGDAHIPSGTV	148	162	Positive
	hCoV229E	spike	NTSHSVCNGCVGHSE	23	37	Positive
	hCoV229E	spike	NVFAVESGGYIPSNF	38	52	Positive
	hCoV229E	spike	NVKLARWSASINTGN	356	368	Positive
	hCoV229E	spike	NVRCVELLKQYTSAC	616	630	Positive
	hCoV229E	spike	NVSYDSVSAIVTANL	568	582	Positive
	hCoV229E	spike	NVVEMPKFFYASNGT	526	540	Positive
	hCoV229E	spike	NWTTSVQVEYLQITS	587	601	Positive
	hCoV229E	spike	NYTVPDLVVEQYNQT	1049	1063	Positive
	hCoV229E	spike	NYTVQKLQTLIDNIN	1082	1096	Positive
	hCoV229E	spike	NYVALQTDVLQENQK	778	792	Positive
	hCoV229E	spike	PEGLVFLHTVLLPTQ	942	956	Positive
	hCoV229E	spike	PGGCAMPIMANLVNH	393	403	Positive
	hCoV229E	spike	PIMANLVNHKSHNIG	399	413	Positive
	hCoV229E	spike	PKPVEGVSSFMNVTL	429	443	Positive
	hCoV229E	spike	PLCVDTSHFTTQFVD	338	351	Positive
	hCoV229E	spike	PNYTVPDLVVEQYNQ	1048	1062	Positive
	hCoV229E	spike	PVEGVSSFMNVTLNK	431	445	Positive
	hCoV229E	spike	PVELPMSIVSLPVYH	284	297	Positive
	hCoV229E	spike	PYYDVEKIHIQGSGS	1163	1173	Positive
	hCoV229E	spike	QELSYKLPNYTVPDL	1041	1055	Positive
	hCoV229E	spike	QPVELPMSIVSLPVY	282	296	Positive
	hCoV229E	spike	RCDQLSFDVPDGFYS	263	277	Positive
	hCoV229E	spike	RCVELLKQYTSACKT	618	632	Positive
	hCoV229E	spike	REFVISRTGHFYING	191	205	Positive
	hCoV229E	spike	RTGHFYINGYRYFSL	197	211	Positive
	hCoV229E	spike	SAIVTANLSIPSNWT	575	589	Positive
	hCoV229E	spike	SEISTLENKSAELNY	1069	1083	Positive
	hCoV229E	spike	SELQTIVPEYIDVNK	1024	1038	Positive
	hCoV229E	spike	SEMLTFDKKAFTLAN	649	663	Positive
	hCoV229E	spike	SENVFAVESGGYIPS	36	50	Positive
	hCoV229E	spike	SHSVCNGCVGHSENV	25	39	Positive
	hCoV229E	spike	SMLLLCCCSTGCCGF	1131	1145	Positive
	hCoV229E	spike	SNASSDVIRYNINFE	110	124	Positive
	hCoV229E	spike	SRTGHFYINGYRYFS	196	210	Positive
	hCoV229E	spike	SSDVIRYNINFEENL	114	127	Positive
	hCoV229E	spike	STLENKSAELNYTVQ	1072	1086	Positive
	hCoV229E	spike	TDAVLTYSSFGVCAD	544	558	Positive
	hCoV229E	spike	TDVLQENQKILAASF	784	798	Positive
	hCoV229E	spike	TGHFYINGYRYFSLG	198	212	Positive
	hCoV229E	spike	TIEDALRNSAMLESA	632	646	Positive
	hCoV229E	spike	TLENKSAELNYTVQK	1073	1087	Positive
	hCoV229E	spike	TLIDNINSTLVDLKW	1090	1104	Positive
	hCoV229E	spike	TLQELSYKLPNYTVP	1039	1053	Positive
	hCoV229E	spike	TNGTIYSITPCNPPD	487	501	Positive
	hCoV229E	spike	TSEISTLENKSAELN	1068	1082	Positive
	hCoV229E	spike	TSGLGTVDADYKKCT	702	716	Positive
	hCoV229E	spike	TSGNLLGFKDVTNGT	476	490	Positive
	hCoV229E	spike	TSRIMFEPRIPTIAD	993	1007	Positive
	hCoV229E	spike	TVPDLVVEQYNQTIL	1051	1065	Positive
	hCoV229E	spike	TVREFVISRTGHFYI	189	203	Positive
	hCoV229E	spike	VADAERMAMYTGSLI	739	753	Positive
	hCoV229E	spike	VDADYKKCTKGLSIA	708	722	Positive
	hCoV229E	spike	VDAFTGVNDAITQTS	806	820	Positive
	hCoV229E	spike	VDTSHFTTQFVDNVK	341	351	Positive
	hCoV229E	spike	VEAVNFNVTNAATIV	214	226	Positive
	hCoV229E	spike	VELPMSIVSLPVYHK	284	298	Positive
	hCoV229E	spike	VEQYNQTILNLTSEI	1057	1071	Positive
	hCoV229E	spike	VESGGYIPSNFSFNN	42	56	Positive
	hCoV229E	spike	VEYLQITSTPIVVDC	594	608	Positive
	hCoV229E	spike	VFAVESGGYIPSNFS	39	53	Positive
	hCoV229E	spike	VNFNVTNAATIVCTV	217	232	Positive
	hCoV229E	spike	VPDGFYSTSPIQPVE	271	285	Positive
	hCoV229E	spike	VPDLVVEQYNQTILN	1052	1066	Positive
	hCoV229E	spike	VPEYIDVNKTLQELS	1030	1044	Positive
	hCoV229E	spike	VSEMLTFDKKAFTLA	648	662	Positive
	hCoV229E	spike	VVEMPKFFYASNGTY	527	541	Positive
	hCoV229E	spike	VVGAMLSENFTSYGF	510	524	Positive
	hCoV229E	spike	YDVEKIHIQGSGSGS	1165	1173	Positive
	hCoV229E	spike	YHKHTFIVLHVKFEH	296	309	Positive
	hCoV229E	spike	YVALQTDVLQENQKI	779	793	Positive
	hCoV229E	spike	YYDVEKIHIQGSGSG	1164	1173	Positive
	hCoV229E	spike	ACAQYYNGIMVLPGV	725	739	Negative
	hCoV229E	spike	ADAERMAMYTGSLIG	740	754	Negative
	hCoV229E	spike	ADGSIIAVQPRNVSY	557	571	Negative
	hCoV229E	spike	AGCQTTNGTNTSHSV	14	28	Negative
	hCoV229E	spike	AMTNIVDAFTGVNDA	801	815	Negative
	hCoV229E	spike	AQYYNGIMVLPGVAD	727	741	Negative
	hCoV229E	spike	AWSGLCVDGINGYVL	962	976	Negative
	hCoV229E	spike	CQTTNGTNTSHSVCN	16	30	Negative
	hCoV229E	spike	CRPSVINITLANFNE	320	334	Negative
	hCoV229E	spike	CTKYNIYDVSGVGVI	446	460	Negative
	hCoV229E	spike	DVEAVNFNVTNAATI	213	226	Negative
	hCoV229E	spike	DVEAWSGLCVDGING	959	973	Negative
	hCoV229E	spike	DVEKIHIQGSGSGSG	1166	1173	Negative
	hCoV229E	spike	EGLVFLHTVLLPTQY	943	957	Negative
	hCoV229E	spike	EGNYYRITSRIMFEP	986	1000	Negative
	hCoV229E	spike	EGVSSFMNVTLNKCT	433	447	Negative
	hCoV229E	spike	EISTLENKSAELNYT	1070	1084	Negative
	hCoV229E	spike	ELLKQYTSACKTIED	621	635	Negative
	hCoV229E	spike	ELNYTVQKLQTLIDN	1080	1094	Negative
	hCoV229E	spike	ELPMSIVSLPVYHKH	285	299	Negative
	hCoV229E	spike	ELQTIVPEYIDVNKT	1025	1039	Negative
	hCoV229E	spike	ELSYKLPNYTVPDLV	1042	1056	Negative
	hCoV229E	spike	EMLTFDKKAFTLANV	650	664	Negative
	hCoV229E	spike	EYIDVNKTLQELSYK	1032	1046	Negative
	hCoV229E	spike	FEHQRGPGKCYNCRP	308	322	Negative
	hCoV229E	spike	FLLTNTSSVVDGVVR	58	72	Negative
	hCoV229E	spike	FNETKGPLCVDTSHF	332	346	Negative
	hCoV229E	spike	FSLGDVEAVNFNVTN	209	222	Negative
	hCoV229E	spike	FSNVVEMPKFFYASN	524	538	Negative
	hCoV229E	spike	FTGVNDAITQTSQAL	809	823	Negative
	hCoV229E	spike	GCQTTNGTNTSHSVC	15	29	Negative
	hCoV229E	spike	GDVEAVNFNVTNAAT	212	226	Negative
	hCoV229E	spike	GFSNVVEMPKFFYAS	523	537	Negative
	hCoV229E	spike	GHFYINGYRYFSLGD	199	213	Negative
	hCoV229E	spike	GHSENVFAVESGGYI	34	48	Negative
	hCoV229E	spike	GIALGGLTSAASIPF	755	769	Negative
	hCoV229E	spike	GIMVLPGVADAERMA	732	746	Negative
	hCoV229E	spike	GINGYVLRQPNLALY	970	984	Negative
	hCoV229E	spike	GITYTSTSGNLLGFK	470	484	Negative
	hCoV229E	spike	GKVNNFVKFGSVCFS	374	388	Negative
	hCoV229E	spike	GLCVDGINGYVLRQP	965	979	Negative
	hCoV229E	spike	GLGTVDADYKKCTKG	704	718	Negative
	hCoV229E	spike	GLSIADLACAQYYNG	718	732	Negative
	hCoV229E	spike	GLTSAASIPFSLAIQ	760	774	Negative
	hCoV229E	spike	GMFVLLVAYALLHIA	1	14	Negative
	hCoV229E	spike	GRSAIEDILFSKLVT	688	702	Negative
	hCoV229E	spike	GSGMFVLLVAYALLH	1	12	Negative
	hCoV229E	spike	GSGSGMFVLLVAYAL	1	10	Negative
	hCoV229E	spike	GSGSGSGMFVLLVAY	1	8	Negative
	hCoV229E	spike	GTHIFSLVNAAPEGL	931	945	Negative
	hCoV229E	spike	GTNTSHSVCNGCVGH	21	35	Negative
	hCoV229E	spike	GTVDADYKKCTKGLS	706	720	Negative
	hCoV229E	spike	GVADAERMAMYTGSL	738	752	Negative
	hCoV229E	spike	GVCADGSIIAVQPRN	554	568	Negative
	hCoV229E	spike	GVGVIRISNDTFLNG	456	470	Negative
	hCoV229E	spike	GVIRISNDTFLNGIT	458	472	Negative
	hCoV229E	spike	GVNDAITQTSQALQT	811	825	Negative
	hCoV229E	spike	GVSSFMNVTLNKCTK	434	448	Negative
	hCoV229E	spike	GVVRSFQPLLLNCLW	69	83	Negative
	hCoV229E	spike	HIAGCQTTNGTNTSH	12	26	Negative
	hCoV229E	spike	IAGCQTTNGTNTSHS	13	27	Negative
	hCoV229E	spike	IDVNKTLQELSYKLP	1034	1048	Negative
	hCoV229E	spike	IMANLVNHKSHNIGS	400	414	Negative
	hCoV229E	spike	IMFEPRIPTIADFVQ	996	1010	Negative
	hCoV229E	spike	IMVLPGVADAERMAM	733	747	Negative
	hCoV229E	spike	IRISNDTFLNGITYT	460	474	Negative
	hCoV229E	spike	ISRSELQTIVPEYID	1021	1035	Negative
	hCoV229E	spike	IVPEYIDVNKTLQEL	1029	1043	Negative
	hCoV229E	spike	IYDRLDIIQADQQVD	865	879	Negative
	hCoV229E	spike	KAMTNIVDAFTGVND	800	814	Negative
	hCoV229E	spike	KCTKYNIYDVSGVGV	445	459	Negative
	hCoV229E	spike	KDVEAWSGLCVDGIN	958	972	Negative
	hCoV229E	spike	KGLSIADLACAQYYN	717	731	Negative
	hCoV229E	spike	KLPNYTVPDLVVEQY	1046	1060	Negative
	hCoV229E	spike	KTIEDALRNSAMLES	631	645	Negative
	hCoV229E	spike	LGTVDADYKKCTKGL	705	719	Negative
	hCoV229E	spike	LHIAGCQTTNGTNTS	11	25	Negative
	hCoV229E	spike	LQELSYKLPNYTVPD	1040	1054	Negative
	hCoV229E	spike	LSIADLACAQYYNGI	719	733	Negative
	hCoV229E	spike	LTSEISTLENKSAEL	1067	1081	Negative
	hCoV229E	spike	MLSENFTSYGFSNVV	514	528	Negative
	hCoV229E	spike	NETKGPLCVDTSHFT	333	347	Negative
	hCoV229E	spike	NFSFNNWFLLTNTSS	51	65	Negative
	hCoV229E	spike	PIVVDCSTYVCNGNV	603	617	Negative
	hCoV229E	spike	PTIADFVQIENCNVT	1003	1017	Negative
	hCoV229E	spike	QSRLNYVALQTDVLQ	774	788	Negative
	hCoV229E	spike	QTLIDNINSTLVDLK	1089	1103	Negative
	hCoV229E	spike	RMAMYTGSLIGGIAL	744	758	Negative
	hCoV229E	spike	RSAIEDILFSKLVTS	689	703	Negative
	hCoV229E	spike	RVETYIKWPWWVWLC	1107	1121	Negative
	hCoV229E	spike	SAIEDILFSKLVTSG	690	704	Negative
	hCoV229E	spike	SKRYGFCGNGTHIFS	922	936	Negative
	hCoV229E	spike	SLGDVEAVNFNVTNA	210	224	Negative
	hCoV229E	spike	SSIKGCCESTKLPYY	1151	1165	Negative
	hCoV229E	spike	SSVIPSLPRSGSRVA	673	687	Negative
	hCoV229E	spike	SSVVDGVVRSFQPLL	64	78	Negative
	hCoV229E	spike	STKLPYYDVEKIHIQ	1159	1173	Negative
	hCoV229E	spike	STLVDLKWLNRVETY	1097	1111	Negative
	hCoV229E	spike	SYKLPNYTVPDLVVE	1044	1058	Negative
	hCoV229E	spike	TKYNIYDVSGVGVIR	447	461	Negative
	hCoV229E	spike	TLVDLKWLNRVETYI	1098	1112	Negative
	hCoV229E	spike	TNTSHSVCNGCVGHS	23	36	Negative
	hCoV229E	spike	TNTSSVVDGVVRSFQ	61	75	Negative
	hCoV229E	spike	TPIVVDCSTYVCNGN	602	616	Negative
	hCoV229E	spike	VEAVNFNVTNAATIV	214	226	Negative
	hCoV229E	spike	VELLKQYTSACKTIE	620	634	Negative
	hCoV229E	spike	VGVIRISNDTFLNGI	457	471	Negative
	hCoV229E	spike	VIRISNDTFLNGITY	459	473	Negative
	hCoV229E	spike	WFLLTNTSSVVDGVV	57	71	Negative
	hCoV229E	spike	YKDVEAWSGLCVDGI	957	970	Negative
	hCoV229E	spike	YNCTDAVLTYSSFGV	541	555	Negative
	hCoV229E	spike	AERMAMYTGSLIGGI	742	756	Overlapping
	hCoV229E	spike	DGDVITGVPKPVEGV	421	435	Overlapping
	hCoV229E	spike	DGSIIAVQPRNVSYD	558	572	Overlapping
	hCoV229E	spike	DVIRYNINFEENLRR	115	129	Overlapping
	hCoV229E	spike	EAVNFNVTNAATIVC	215	230	Overlapping
	hCoV229E	spike	EAWSGLCVDGINGYV	961	975	Overlapping
	hCoV229E	spike	EDALRNSAMLESADV	634	648	Overlapping
	hCoV229E	spike	EDILFSKLVTSGLGT	693	707	Overlapping
	hCoV229E	spike	EENLRRGTILFKTSY	124	138	Overlapping
	hCoV229E	spike	EFVISRTGHFYINGY	192	206	Overlapping
	hCoV229E	spike	EGLVFLHTVLLPTQY	943	957	Overlapping
	hCoV229E	spike	EGNYYRITSRIMFEP	986	1000	Overlapping
	hCoV229E	spike	EGVSSFMNVTLNKCT	433	447	Overlapping
	hCoV229E	spike	EHQRGPGKCYNCRPS	311	323	Overlapping
	hCoV229E	spike	ELLKQYTSACKTIED	621	635	Overlapping
	hCoV229E	spike	ELNYTVQKLQTLIDN	1080	1094	Overlapping
	hCoV229E	spike	ELPMSIVSLPVYHKH	285	299	Overlapping
	hCoV229E	spike	ELQTIVPEYIDVNKT	1025	1039	Overlapping
	hCoV229E	spike	ELSYKLPNYTVPDLV	1042	1056	Overlapping
	hCoV229E	spike	EMLTFDKKAFTLANV	650	664	Overlapping
	hCoV229E	spike	EMPKFFYASNGTYNC	529	543	Overlapping
	hCoV229E	spike	ENCNVTFVNISRSEL	1012	1026	Overlapping
	hCoV229E	spike	ENFTSYGFSNVVEMP	517	531	Overlapping
	hCoV229E	spike	ENKSAELNYTVQKLQ	1075	1089	Overlapping
	hCoV229E	spike	ENLRRGTILFKTSYG	125	139	Overlapping
	hCoV229E	spike	ENQKILAASFNKAMT	789	803	Overlapping
	hCoV229E	spike	ENVFAVESGGYIPSN	37	51	Overlapping
	hCoV229E	spike	EPRIPTIADFVQIEN	999	1013	Overlapping
	hCoV229E	spike	EQYNQTILNLTSEIS	1058	1072	Overlapping
	hCoV229E	spike	ERMAMYTGSLIGGIA	743	757	Overlapping
	hCoV229E	spike	ESADVSEMLTFDKKA	644	658	Overlapping
	hCoV229E	spike	ESGGYIPSNFSFNNW	43	57	Overlapping
	hCoV229E	spike	ESTKLPYYDVEKIHI	1158	1172	Overlapping
	hCoV229E	spike	ETKGPLCVDTSHFTT	334	348	Overlapping
	hCoV229E	spike	ETTSAFVGALPKTVR	177	191	Overlapping
	hCoV229E	spike	ETYIKWPWWVWLCIS	1109	1123	Overlapping
	hCoV229E	spike	EVRASRQLAQQKVNE	902	916	Overlapping
	hCoV229E	spike	EYLQITSTPIVVDCS	595	609	Overlapping
	hCoV229E	spike	FEENLRRGTILFKTS	123	137	Overlapping
	hCoV229E	spike	FEPRIPTIADFVQIE	998	1012	Overlapping
	hCoV229E	spike	FYINGYRYFSLGDVE	201	215	Overlapping
	hCoV229E	spike	GDVITGVPKPVEGVS	422	436	Overlapping
	hCoV229E	spike	GHSENVFAVESGGYI	34	48	Overlapping
	hCoV229E	spike	GPLCVDTSHFTTQFV	337	351	Overlapping
	hCoV229E	spike	GTNTSHSVCNGCVGH	21	35	Overlapping
	hCoV229E	spike	GVPKPVEGVSSFMNV	427	441	Overlapping
	hCoV229E	spike	IEDALRNSAMLESAD	633	647	Overlapping
	hCoV229E	spike	IEDILFSKLVTSGLG	692	706	Overlapping
	hCoV229E	spike	KEGNYYRITSRIMFE	985	999	Overlapping
	hCoV229E	spike	NASSDVIRYNINFEE	114	125	Overlapping
	hCoV229E	spike	NFNETKGPLCVDTSH	331	345	Overlapping
	hCoV229E	spike	NKAMTNIVDAFTGVN	799	813	Overlapping
	hCoV229E	spike	NQTILNLTSEISTLE	1061	1075	Overlapping
	hCoV229E	spike	NWFLLTNTSSVVDGV	56	70	Overlapping
	hCoV229E	spike	PEYIDVNKTLQELSY	1031	1045	Overlapping
	hCoV229E	spike	PIQPVELPMSIVSLP	280	294	Overlapping
	hCoV229E	spike	PVEGVSSFMNVTLNK	431	445	Overlapping
	hCoV229E	spike	PVELPMSIVSLPVYH	284	297	Overlapping
	hCoV229E	spike	QENQKILAASFNKAM	788	802	Overlapping
	hCoV229E	spike	QVEYLQITSTPIVVD	593	607	Overlapping
	hCoV229E	spike	SDGDVITGVPKPVEG	420	434	Overlapping
	hCoV229E	spike	SDVIRYNINFEENLR	114	128	Overlapping
	hCoV229E	spike	SENFTSYGFSNVVEM	516	530	Overlapping
	hCoV229E	spike	SFDVPDGFYSTSPIQ	268	282	Overlapping
	hCoV229E	spike	TEVRASRQLAQQKVN	901	915	Overlapping
	hCoV229E	spike	TGVNDAITQTSQALQ	810	824	Overlapping
	hCoV229E	spike	VEAWSGLCVDGINGY	960	974	Overlapping
	hCoV229E	spike	VEGVSSFMNVTLNKC	432	446	Overlapping
	hCoV229E	spike	VEMPKFFYASNGTYN	528	542	Overlapping
	hCoV229E	spike	VETYIKWPWWVWLCI	1108	1122	Overlapping
	hCoV229E	spike	YINGYRYFSLGDVEA	202	216	Overlapping
