# Supplementary material for: Selection for immune evasion in SARS-CoV-2 revealed by high-resolution epitope mapping and sequence analysis
Source: iScience. 2023 Jul 13;26(8):107394. doi: 10.1016/j.isci.2023.107394 (PMC10433132; doi:10.1016/j.isci.2023.107394)
Supplement: Table S7. Cross-reactive epitope sites, related to Figure 5 — The columns of the table indicate from left to right: the proteins of SARS-CoV-2, the amino acid position of the site in the protein, the average RFU of antibody responses detected in SARS-CoV-2-positive patients for epitopes mapping at the site, the average RFU of antibody responses detected in SARS-CoV-2-negative patients for epitopes mapping at the site, the presence of cross-reactivity, and the number of mutations observed in NCBI samples during 2020 (first and second wave). [file mmc7.xlsx]

## Sheet: Sheet 1 - Table_S2_Epitope_site
Table S7
Epitope sites
Protein	Position in protein	AVG RFU COVID-19-positive patients	AVG RFU in COVID-19-negative patients	is cross reactive	# unique mutations observed in public database
orf1a	1	2084.12	1532.17	FALSE	2
orf1a	2	3407.75	3833.25	FALSE	3
orf1a	3	3407.75	3833.25	FALSE	3
orf1a	4	3407.75	3833.25	FALSE	3
orf1a	5	3407.75	3833.25	FALSE	4
orf1a	6	3407.75	3833.25	FALSE	3
orf1a	7	3407.75	3833.25	FALSE	3
orf1a	8	3407.75	3833.25	FALSE	3
orf1a	9	3407.75	3833.25	FALSE	2
orf1a	10	4024.25	4614.8	FALSE	4
orf1a	11	4619.5	6844.67	FALSE	2
orf1a	12	4619.5	6844.67	FALSE	2
orf1a	13	4977.4	6844.67	FALSE	4
orf1a	14	4977.4	6844.67	FALSE	3
orf1a	15	5964.38	9238.75	FALSE	1
orf1a	16	5964.38	9238.75	FALSE	2
orf1a	17	5873.75	7741	FALSE	3
orf1a	18	5873.75	7741	FALSE	4
orf1a	19	5873.75	7741	FALSE	4
orf1a	20	5873.75	7741	FALSE	4
orf1a	21	5873.75	7741	FALSE	2
orf1a	22	4989	7741	FALSE	3
orf1a	23	4989	7741	FALSE	2
orf1a	24	9288	7741	FALSE	4
orf1a	25	12702.2	0	FALSE	2
orf1a	26	12702.2	0	FALSE	2
orf1a	27	12702.2	0	FALSE	4
orf1a	28	8995.83	0	FALSE	4
orf1a	29	8995.83	0	FALSE	3
orf1a	30	8995.83	1399.5	FALSE	4
orf1a	31	8995.83	1399.5	FALSE	1
orf1a	32	7031.75	1321.75	FALSE	1
orf1a	33	7031.75	1321.75	FALSE	4
orf1a	34	5236.75	1337.17	FALSE	3
orf1a	35	5236.75	1337.17	FALSE	5
orf1a	36	8967.91	4813.21	FALSE	4
orf1a	37	9542.75	4813.21	FALSE	4
orf1a	38	9542.75	4813.21	FALSE	5
orf1a	39	8138.06	4813.21	FALSE	3
orf1a	40	8138.06	4813.21	FALSE	3
orf1a	41	8138.06	4813.21	FALSE	3
orf1a	42	8138.06	4813.21	FALSE	2
orf1a	43	8957.44	4813.21	FALSE	3
orf1a	44	8177.83	4813.21	FALSE	2
orf1a	45	8177.83	5382.17	FALSE	2
orf1a	46	8177.83	5382.17	FALSE	3
orf1a	47	9057.62	6209.8	FALSE	4
orf1a	48	9057.62	6209.8	FALSE	4
orf1a	49	11527.9	7420.25	FALSE	4
orf1a	50	11527.9	7420.25	FALSE	1
orf1a	51	1941	0	FALSE	3
orf1a	52	1556.75	14588	FALSE	4
orf1a	53	1556.75	14588	FALSE	1
orf1a	54	1556.75	14588	FALSE	1
orf1a	55	1556.75	14588	FALSE	3
orf1a	56	1556.75	14588	FALSE	2
orf1a	57	1556.75	14588	FALSE	1
orf1a	58	1556.75	14588	FALSE	2
orf1a	59	1172.5	14588	FALSE	6
orf1a	60	1172.5	14588	FALSE	2
orf1a	61	1172.5	14588	FALSE	5
orf1a	62	1172.5	14588	FALSE	2
orf1a	63	1172.5	14588	FALSE	1
orf1a	64	1172.5	14588	FALSE	2
orf1a	65	1172.5	14588	FALSE	1
orf1a	66	1172.5	14588	FALSE	5
orf1a	72	1424	0	FALSE	1
orf1a	73	1424	0	FALSE	5
orf1a	74	3488.83	0	FALSE	3
orf1a	75	3488.83	0	FALSE	4
orf1a	76	3372.75	0	FALSE	3
orf1a	77	3372.75	0	FALSE	3
orf1a	78	3010.7	0	FALSE	2
orf1a	79	3010.7	0	FALSE	4
orf1a	80	3147.5	0	FALSE	2
orf1a	81	3147.5	0	FALSE	2
orf1a	82	3147.5	0	FALSE	4
orf1a	83	3147.5	0	FALSE	2
orf1a	84	3147.5	0	FALSE	3
orf1a	85	3147.5	0	FALSE	6
orf1a	86	3147.5	0	FALSE	2
orf1a	87	3492.2	0	FALSE	2
orf1a	88	3078.83	0	FALSE	3
orf1a	89	2357.62	0	FALSE	2
orf1a	90	2357.62	0	FALSE	3
orf1a	91	2135.33	0	FALSE	2
orf1a	92	2135.33	0	FALSE	4
orf1a	93	2421.75	0	FALSE	5
orf1a	94	2421.75	3091.5	FALSE	4
orf1a	95	1012	3091.5	FALSE	3
orf1a	96	1012	3091.5	FALSE	5
orf1a	97	1012	3091.5	FALSE	3
orf1a	98	1012	2646.25	FALSE	3
orf1a	99	1012	2646.25	FALSE	1
orf1a	100	2905	2646.25	FALSE	4
orf1a	101	2905	2646.25	FALSE	1
orf1a	102	5353	3131.5	FALSE	2
orf1a	103	6800	3131.5	FALSE	3
orf1a	104	6800	3131.5	FALSE	2
orf1a	105	6800	3131.5	FALSE	4
orf1a	106	6800	3131.5	FALSE	4
orf1a	107	6800	3131.5	FALSE	3
orf1a	108	6800	3131.5	FALSE	2
orf1a	109	6800	3151.5	FALSE	2
orf1a	110	6800	3151.5	FALSE	4
orf1a	111	6800	3151.5	FALSE	2
orf1a	112	6800	3151.5	FALSE	4
orf1a	113	6800	4102	FALSE	2
orf1a	114	6800	4102	FALSE	2
orf1a	115	12697	4102	FALSE	2
orf1a	116	12697	4102	FALSE	3
orf1a	120	1797	0	FALSE	4
orf1a	121	1797	0	FALSE	2
orf1a	122	1797	0	FALSE	4
orf1a	123	1797	0	FALSE	2
orf1a	124	1797	0	FALSE	3
orf1a	125	1797	0	FALSE	2
orf1a	126	1797	0	FALSE	2
orf1a	127	1797	0	FALSE	3
orf1a	128	5192.5	0	FALSE	1
orf1a	129	5192.5	0	FALSE	3
orf1a	130	3822	0	FALSE	3
orf1a	131	3822	0	FALSE	4
orf1a	132	3822	1767	FALSE	4
orf1a	133	3822	1767	FALSE	4
orf1a	134	3822	1767	FALSE	2
orf1a	135	4834.5	1767	FALSE	3
orf1a	136	4834.5	1767	FALSE	4
orf1a	137	4834.5	1767	FALSE	7
orf1a	138	4834.5	2437.75	FALSE	2
orf1a	139	4834.5	2437.75	FALSE	3
orf1a	140	4834.5	2437.75	FALSE	5
orf1a	141	4834.5	2437.75	FALSE	4
orf1a	142	3033.1	1924.75	FALSE	2
orf1a	143	1644.38	1924.75	FALSE	5
orf1a	144	1672	2069.7	FALSE	4
orf1a	145	1770.5	2069.7	FALSE	4
orf1a	146	1798.95	2316	FALSE	5
orf1a	147	1798.95	2407.5	FALSE	1
orf1a	148	3257.34	3136.55	FALSE	4
orf1a	149	3257.34	3136.55	FALSE	3
orf1a	150	3187.09	4391.36	FALSE	5
orf1a	151	3187.09	4391.36	FALSE	3
orf1a	152	3187.09	4227.38	FALSE	5
orf1a	153	3187.09	4329.09	FALSE	3
orf1a	154	3187.09	4329.09	FALSE	4
orf1a	155	3187.09	4329.09	FALSE	6
orf1a	156	3187.09	4061.67	FALSE	6
orf1a	157	3477.43	4591.65	FALSE	2
orf1a	158	3477.43	4062.04	FALSE	2
orf1a	159	3959.77	4190.45	FALSE	4
orf1a	160	4007.75	4190.45	FALSE	1
orf1a	161	5090.81	4470.17	FALSE	8
orf1a	162	4703.11	4326.45	FALSE	4
orf1a	163	2733.33	4390.67	FALSE	2
orf1a	164	2733.33	3952.79	FALSE	2
orf1a	165	3068.5	1788.33	FALSE	2
orf1a	166	3068.5	1788.33	FALSE	5
orf1a	167	3068.5	1661.3	FALSE	1
orf1a	168	3068.5	3996.67	FALSE	3
orf1a	169	3068.5	3996.67	FALSE	3
orf1a	170	3068.5	3411.38	FALSE	3
orf1a	171	3068.5	3738.71	FALSE	3
orf1a	172	6226.88	4984.75	FALSE	5
orf1a	173	6226.88	5877.44	FALSE	5
orf1a	174	5285.4	5877.44	FALSE	3
orf1a	175	5472.88	5877.44	FALSE	4
orf1a	176	6493.4	5527.3	FALSE	6
orf1a	177	7716.38	5804.44	FALSE	2
orf1a	178	7716.38	5804.44	FALSE	2
orf1a	179	7716.38	6364.31	FALSE	4
orf1a	180	7716.38	6364.31	FALSE	7
orf1a	181	7716.38	6364.31	FALSE	3
orf1a	182	7716.38	6364.31	FALSE	3
orf1a	183	7716.38	5034.43	FALSE	1
orf1a	184	7716.38	5034.43	FALSE	3
orf1a	185	7716.38	6386	FALSE	2
orf1a	186	7716.38	6386	FALSE	3
orf1a	187	6047.5	4126.75	FALSE	1
orf1a	188	6047.5	4126.75	FALSE	4
orf1a	189	10575.5	4126.75	FALSE	3
orf1a	190	10575.5	4126.75	FALSE	3
orf1a	192	2010.75	0	FALSE	7
orf1a	193	2010.75	0	FALSE	5
orf1a	194	1743.67	0	FALSE	7
orf1a	195	1743.67	0	FALSE	3
orf1a	196	1743.67	0	FALSE	4
orf1a	197	1743.67	0	FALSE	4
orf1a	198	1743.67	0	FALSE	4
orf1a	199	1743.67	0	FALSE	6
orf1a	200	1743.67	0	FALSE	3
orf1a	201	1743.67	0	FALSE	0
orf1a	202	1743.67	0	FALSE	3
orf1a	203	1743.67	0	FALSE	2
orf1a	204	1743.67	0	FALSE	3
orf1a	205	1743.67	0	FALSE	3
orf1a	206	1743.67	0	FALSE	5
orf1a	207	1209.5	0	FALSE	6
orf1a	208	1209.5	0	FALSE	3
orf1a	216	1348.5	0	FALSE	4
orf1a	217	1348.5	0	FALSE	3
orf1a	218	1348.5	0	FALSE	2
orf1a	219	1348.5	0	FALSE	5
orf1a	220	1348.5	0	FALSE	6
orf1a	221	1348.5	0	FALSE	2
orf1a	222	1452.25	0	FALSE	3
orf1a	223	1452.25	0	FALSE	5
orf1a	224	1452.25	0	FALSE	3
orf1a	225	1452.25	0	FALSE	4
orf1a	226	1452.25	0	FALSE	3
orf1a	227	1452.25	0	FALSE	3
orf1a	228	1452.25	0	FALSE	3
orf1a	229	1452.25	0	FALSE	4
orf1a	230	1466.43	1155.5	FALSE	3
orf1a	231	1486.08	1155.5	FALSE	4
orf1a	232	2693.33	1681.3	FALSE	3
orf1a	233	2693.33	1681.3	FALSE	4
orf1a	234	2480.93	1681.3	FALSE	3
orf1a	235	2480.93	1681.3	FALSE	4
orf1a	236	2480.93	1681.3	FALSE	1
orf1a	237	2552.08	1681.3	FALSE	3
orf1a	238	2552.08	1681.3	FALSE	3
orf1a	239	2552.08	1681.3	FALSE	2
orf1a	240	2552.08	1681.3	FALSE	1
orf1a	241	2552.08	1681.3	FALSE	3
orf1a	242	2872.67	1581.42	FALSE	3
orf1a	243	2872.67	1581.42	FALSE	0
orf1a	244	2872.67	2234.93	FALSE	3
orf1a	245	3572.95	2666.7	FALSE	5
orf1a	246	4927.18	4041.67	FALSE	3
orf1a	247	6159.1	6051.5	FALSE	6
orf1a	248	6607.75	4880.75	FALSE	4
orf1a	249	9308.38	4880.75	FALSE	3
orf1a	250	8975.3	4634.25	FALSE	4
orf1a	251	8975.3	4634.25	FALSE	2
orf1a	252	8975.3	4634.25	FALSE	3
orf1a	253	8975.3	4634.25	FALSE	3
orf1a	254	8566.25	4634.25	FALSE	4
orf1a	255	8566.25	4634.25	FALSE	0
orf1a	256	8898.21	4477.43	FALSE	2
orf1a	257	10474.9	5043.33	FALSE	4
orf1a	258	10474.9	5043.33	FALSE	2
orf1a	259	10474.9	4820.8	FALSE	4
orf1a	260	10474.9	4820.8	FALSE	3
orf1a	261	8476.25	3296.88	FALSE	2
orf1a	262	8476.25	3296.88	FALSE	1
orf1a	263	8351.33	3939.67	FALSE	2
orf1a	264	8351.33	3939.67	FALSE	2
orf1a	265	8705.5	3536.5	FALSE	3
orf1a	266	8705.5	3536.5	FALSE	4
orf1a	267	8705.5	3536.5	FALSE	3
orf1a	268	8705.5	2278	FALSE	5
orf1a	269	10890	2278	FALSE	2
orf1a	270	10890	2278	FALSE	1
orf1a	271	0	1019.5	FALSE	3
orf1a	272	1496.5	1019.5	FALSE	4
orf1a	273	1496.5	1019.5	FALSE	2
orf1a	274	1496.5	1019.5	FALSE	4
orf1a	275	1496.5	1019.5	FALSE	3
orf1a	276	1496.5	1019.5	FALSE	3
orf1a	277	1496.5	1019.5	FALSE	2
orf1a	278	1496.5	1019.5	FALSE	2
orf1a	279	1496.5	1019.5	FALSE	3
orf1a	280	1496.5	1019.5	FALSE	2
orf1a	281	1496.5	1019.5	FALSE	4
orf1a	282	5608.25	1019.5	FALSE	1
orf1a	283	5608.25	0	FALSE	2
orf1a	284	5608.25	0	FALSE	3
orf1a	285	5608.25	0	FALSE	2
orf1a	286	5608.25	0	FALSE	3
orf1a	287	9720	0	FALSE	6
orf1a	288	9720	0	FALSE	3
orf1a	289	9720	0	FALSE	3
orf1a	290	9720	4367.5	FALSE	5
orf1a	291	9720	4367.5	FALSE	3
orf1a	292	9720	4367.5	FALSE	1
orf1a	293	9720	4367.5	FALSE	1
orf1a	294	5601.5	4367.5	FALSE	2
orf1a	295	5601.5	4367.5	FALSE	5
orf1a	296	5601.5	4367.5	FALSE	3
orf1a	297	1483	4367.5	FALSE	1
orf1a	298	1483	4367.5	FALSE	4
orf1a	299	1483	4367.5	FALSE	1
orf1a	300	1483	4367.5	FALSE	3
orf1a	301	1483	4367.5	FALSE	6
orf1a	302	1483	4367.5	FALSE	2
orf1a	303	1483	4367.5	FALSE	3
orf1a	304	1483	4367.5	FALSE	1
orf1a	305	1483	0	FALSE	2
orf1a	306	1483	0	FALSE	1
orf1a	307	1483	0	FALSE	7
orf1a	308	1483	0	FALSE	3
orf1a	310	1079	0	FALSE	3
orf1a	311	1079	0	FALSE	2
orf1a	312	1079	0	FALSE	4
orf1a	313	1079	0	FALSE	2
orf1a	314	1079	0	FALSE	4
orf1a	315	1079	0	FALSE	2
orf1a	316	1079	0	FALSE	3
orf1a	317	1079	0	FALSE	3
orf1a	318	1079	0	FALSE	2
orf1a	319	1079	0	FALSE	2
orf1a	320	1079	0	FALSE	2
orf1a	321	1079	0	FALSE	3
orf1a	322	1274.5	0	FALSE	3
orf1a	323	1274.5	0	FALSE	2
orf1a	324	1274.5	0	FALSE	3
orf1a	325	1470	0	FALSE	5
orf1a	326	2078.75	1458.75	FALSE	4
orf1a	327	2078.75	1458.75	FALSE	3
orf1a	328	5491.4	1963.25	FALSE	1
orf1a	329	5491.4	1963.25	FALSE	3
orf1a	330	5491.4	1963.25	FALSE	4
orf1a	331	5491.4	1963.25	FALSE	4
orf1a	332	5491.4	1963.25	FALSE	2
orf1a	333	5491.4	1963.25	FALSE	3
orf1a	334	5491.4	1963.25	FALSE	4
orf1a	335	5491.4	1963.25	FALSE	4
orf1a	336	5491.4	1963.25	FALSE	1
orf1a	337	6496.75	1963.25	FALSE	2
orf1a	338	6496.75	1963.25	FALSE	3
orf1a	339	6496.75	1963.25	FALSE	3
orf1a	340	5402	1963.25	FALSE	1
orf1a	341	6080.62	2467.75	FALSE	2
orf1a	342	6445.8	3670.17	FALSE	6
orf1a	343	4464.75	6075	FALSE	4
orf1a	344	4464.75	6075	FALSE	2
orf1a	345	4464.75	6075	FALSE	3
orf1a	346	4464.75	6075	FALSE	1
orf1a	347	4464.75	6075	FALSE	5
orf1a	348	4798	6075	FALSE	6
orf1a	349	4798	6075	FALSE	3
orf1a	350	4798	4279.5	FALSE	2
orf1a	351	4798	4279.5	FALSE	0
orf1a	352	4275.25	7827.12	FALSE	5
orf1a	353	4275.25	7827.12	FALSE	3
orf1a	354	4275.25	7827.12	FALSE	2
orf1a	355	4925.7	7827.12	FALSE	2
orf1a	356	4925.7	7827.12	FALSE	3
orf1a	357	4180.5	8411.17	FALSE	3
orf1a	358	4180.5	8411.17	FALSE	4
orf1a	359	4180.5	8411.17	FALSE	1
orf1a	360	4180.5	8411.17	FALSE	1
orf1a	361	4180.5	8411.17	FALSE	3
orf1a	362	3667.2	8411.17	FALSE	4
orf1a	363	3217.88	8411.17	FALSE	3
orf1a	364	2958.7	8411.17	FALSE	4
orf1a	365	2958.7	11374.8	FALSE	3
orf1a	366	2958.7	11374.8	FALSE	4
orf1a	367	1768	0	FALSE	4
orf1a	368	1952.33	0	FALSE	3
orf1a	369	1952.33	0	FALSE	1
orf1a	370	1952.33	0	FALSE	3
orf1a	371	1952.33	0	FALSE	2
orf1a	372	1952.33	0	FALSE	2
orf1a	373	1952.33	0	FALSE	1
orf1a	374	1756	0	FALSE	2
orf1a	375	1756	0	FALSE	2
orf1a	376	1755.58	0	FALSE	3
orf1a	377	1783.9	0	FALSE	3
orf1a	378	1839.58	0	FALSE	1
orf1a	379	1823.1	0	FALSE	6
orf1a	380	1786.25	0	FALSE	6
orf1a	381	1786.25	0	FALSE	4
orf1a	382	1786.25	0	FALSE	2
orf1a	383	1679.3	0	FALSE	2
orf1a	384	1679.3	0	FALSE	3
orf1a	385	1679.3	0	FALSE	4
orf1a	386	3661.17	7707	FALSE	6
orf1a	387	3661.17	7707	FALSE	1
orf1a	388	3661.17	7707	FALSE	2
orf1a	389	4160	7707	FALSE	3
orf1a	390	6264.5	8146.25	FALSE	4
orf1a	391	8519.38	8146.25	FALSE	2
orf1a	392	8519.38	8146.25	FALSE	5
orf1a	393	10653.2	8146.25	FALSE	4
orf1a	394	10653.2	8146.25	FALSE	1
orf1a	395	15178.8	8146.25	FALSE	4
orf1a	396	15178.8	8146.25	FALSE	1
orf1a	397	15178.8	8146.25	FALSE	3
orf1a	398	15178.8	8146.25	FALSE	4
orf1a	399	15178.8	8146.25	FALSE	5
orf1a	400	15178.8	8146.25	FALSE	1
orf1a	401	16787	8585.5	FALSE	3
orf1a	402	16787	8585.5	FALSE	3
orf1a	403	16787	8585.5	FALSE	3
orf1a	404	16787	8585.5	FALSE	1
orf1a	430	0	1485	FALSE	1
orf1a	431	0	1485	FALSE	1
orf1a	432	0	2539.5	FALSE	3
orf1a	433	0	2539.5	FALSE	4
orf1a	434	1873.5	2730.33	FALSE	1
orf1a	435	1873.5	2730.33	FALSE	2
orf1a	436	1873.5	2082.2	FALSE	4
orf1a	437	1873.5	2082.2	FALSE	4
orf1a	438	1955.83	2107.07	FALSE	4
orf1a	439	1955.83	2107.07	FALSE	2
orf1a	440	1813	2178.06	FALSE	5
orf1a	441	1813	2178.06	FALSE	2
orf1a	442	1813	2178.06	FALSE	7
orf1a	443	1813	2178.06	FALSE	4
orf1a	444	3916.93	4325.5	FALSE	6
orf1a	445	3916.93	4609.55	FALSE	5
orf1a	446	3916.93	4609.55	FALSE	5
orf1a	447	3916.93	4722.39	FALSE	5
orf1a	448	3916.93	4722.39	FALSE	6
orf1a	449	4734.3	4923.69	FALSE	2
orf1a	450	4734.3	4923.69	FALSE	4
orf1a	451	4734.3	6194.92	FALSE	3
orf1a	452	6286.5	5869.19	FALSE	3
orf1a	453	7119.7	7102.5	FALSE	3
orf1a	454	7119.7	7102.5	FALSE	4
orf1a	455	8553.5	7988	FALSE	4
orf1a	456	8553.5	7988	FALSE	3
orf1a	457	8553.5	7988	FALSE	4
orf1a	458	7672.5	7988	FALSE	3
orf1a	459	9098	4892	FALSE	2
orf1a	460	6604	4892	FALSE	3
orf1a	461	6604	4892	FALSE	4
orf1a	462	5376.1	4892	FALSE	3
orf1a	463	5376.1	4892	FALSE	3
orf1a	464	5376.1	4892	FALSE	4
orf1a	465	5376.1	4892	FALSE	4
orf1a	466	5376.1	4892	FALSE	1
orf1a	467	3208.25	0	FALSE	3
orf1a	468	3208.25	0	FALSE	3
orf1a	469	3208.25	0	FALSE	3
orf1a	470	2813.5	2480	FALSE	2
orf1a	471	2813.5	2480	FALSE	4
orf1a	472	2813.5	2480	FALSE	2
orf1a	473	2479.75	2480	FALSE	1
orf1a	474	2479.75	2480	FALSE	3
orf1a	475	2767.67	2480	FALSE	1
orf1a	476	2767.67	2480	FALSE	1
orf1a	477	1234.5	2480	FALSE	2
orf1a	478	1234.5	2480	FALSE	2
orf1a	479	1234.5	2480	FALSE	3
orf1a	480	1234.5	2480	FALSE	4
orf1a	481	1234.5	2480	FALSE	1
orf1a	482	1234.5	1740.5	FALSE	2
orf1a	483	1234.5	1740.5	FALSE	3
orf1a	484	1234.5	1740.5	FALSE	3
orf1a	485	0	1001	FALSE	4
orf1a	486	0	1001	FALSE	5
orf1a	487	0	1001	FALSE	3
orf1a	488	1879.5	1001	FALSE	2
orf1a	489	1879.5	1001	FALSE	2
orf1a	490	1879.5	1001	FALSE	2
orf1a	491	1879.5	1001	FALSE	4
orf1a	492	1879.5	1001	FALSE	2
orf1a	493	1879.5	1001	FALSE	5
orf1a	494	1879.5	1001	FALSE	2
orf1a	495	1879.5	1001	FALSE	2
orf1a	496	1879.5	1001	FALSE	3
orf1a	497	1879.5	0	FALSE	4
orf1a	498	1879.5	0	FALSE	5
orf1a	499	1879.5	0	FALSE	3
orf1a	500	1879.5	0	FALSE	0
orf1a	501	1879.5	0	FALSE	1
orf1a	502	6843.25	0	FALSE	2
orf1a	503	11807	0	FALSE	1
orf1a	504	11807	5826	FALSE	3
orf1a	505	11807	5826	FALSE	2
orf1a	506	11807	5826	FALSE	4
orf1a	507	11807	5826	FALSE	4
orf1a	508	11807	5826	FALSE	2
orf1a	509	11807	5826	FALSE	2
orf1a	510	11807	5826	FALSE	2
orf1a	511	11807	5826	FALSE	4
orf1a	512	11807	5826	FALSE	4
orf1a	513	11807	5826	FALSE	1
orf1a	514	11807	5826	FALSE	5
orf1a	515	11807	5826	FALSE	1
orf1a	516	11807	5826	FALSE	6
orf1a	517	0	5826	FALSE	2
orf1a	518	0	5826	FALSE	3
orf1a	534	0	1107.5	FALSE	2
orf1a	535	0	1107.5	FALSE	2
orf1a	536	1142	1107.5	FALSE	1
orf1a	537	1142	1107.5	FALSE	3
orf1a	538	1142	1107.5	FALSE	2
orf1a	539	1142	1107.5	FALSE	4
orf1a	540	1142	1107.5	FALSE	3
orf1a	541	1142	1107.5	FALSE	5
orf1a	542	1142	1107.5	FALSE	2
orf1a	543	1142	1107.5	FALSE	1
orf1a	544	1142	1107.5	FALSE	4
orf1a	545	1142	1107.5	FALSE	5
orf1a	546	1142	1107.5	FALSE	3
orf1a	547	1142	1107.5	FALSE	4
orf1a	548	1142	1107.5	FALSE	1
orf1a	549	1142	0	FALSE	4
orf1a	550	1142	1985	FALSE	2
orf1a	551	0	1985	FALSE	2
orf1a	552	0	1985	FALSE	3
orf1a	553	0	1985	FALSE	2
orf1a	554	0	1985	FALSE	5
orf1a	555	0	1985	FALSE	5
orf1a	556	0	1985	FALSE	5
orf1a	557	0	1985	FALSE	4
orf1a	558	0	1985	FALSE	5
orf1a	559	0	1985	FALSE	2
orf1a	560	0	1985	FALSE	2
orf1a	561	0	1985	FALSE	2
orf1a	562	0	1985	FALSE	0
orf1a	563	0	1985	FALSE	1
orf1a	564	0	1985	FALSE	2
orf1a	570	0	1523	FALSE	2
orf1a	571	0	1523	FALSE	1
orf1a	572	0	2442	FALSE	3
orf1a	573	0	2442	FALSE	3
orf1a	574	0	2442	FALSE	2
orf1a	575	0	2442	FALSE	3
orf1a	576	0	2442	FALSE	2
orf1a	577	0	2442	FALSE	3
orf1a	578	0	2442	FALSE	3
orf1a	579	0	2442	FALSE	4
orf1a	580	0	2442	FALSE	3
orf1a	581	0	2442	FALSE	4
orf1a	582	3451	2442	FALSE	1
orf1a	583	3451	2442	FALSE	3
orf1a	584	3451	2442	FALSE	2
orf1a	585	3451	3361	FALSE	1
orf1a	586	3451	3361	FALSE	4
orf1a	587	3451	0	FALSE	2
orf1a	588	4584.83	0	FALSE	1
orf1a	589	4584.83	0	FALSE	6
orf1a	590	4584.83	0	FALSE	4
orf1a	591	4584.83	0	FALSE	3
orf1a	592	4584.83	2052	FALSE	2
orf1a	593	4584.83	2052	FALSE	3
orf1a	594	7772.88	2052	FALSE	2
orf1a	595	7772.88	2052	FALSE	1
orf1a	596	6566.3	2052	FALSE	0
orf1a	597	8643.17	2052	FALSE	2
orf1a	598	8643.17	2052	FALSE	1
orf1a	599	8643.17	2052	FALSE	3
orf1a	600	8643.17	2052	FALSE	3
orf1a	601	8643.17	2052	FALSE	2
orf1a	602	8643.17	2052	FALSE	1
orf1a	603	9538.5	2052	FALSE	3
orf1a	604	9538.5	4044	FALSE	5
orf1a	605	9538.5	4044	FALSE	4
orf1a	606	9538.5	4044	FALSE	2
orf1a	607	9538.5	6036	FALSE	2
orf1a	608	9538.5	6036	FALSE	3
orf1a	609	1740	6036	FALSE	3
orf1a	610	1740	6036	FALSE	2
orf1a	611	0	6036	FALSE	3
orf1a	612	0	6036	FALSE	4
orf1a	613	0	6036	FALSE	2
orf1a	614	0	6036	FALSE	3
orf1a	615	0	6036	FALSE	1
orf1a	616	0	6036	FALSE	4
orf1a	617	0	6036	FALSE	0
orf1a	618	0	4408.5	FALSE	5
orf1a	619	0	2781	FALSE	3
orf1a	620	0	1901.75	FALSE	3
orf1a	621	0	1901.75	FALSE	3
orf1a	622	11608	3203.67	FALSE	4
orf1a	623	11608	3203.67	FALSE	1
orf1a	624	11608	3203.67	FALSE	3
orf1a	625	11608	3203.67	FALSE	0
orf1a	626	5101.8	2497.17	FALSE	5
orf1a	627	5101.8	2497.17	FALSE	3
orf1a	628	5101.8	2497.17	FALSE	1
orf1a	629	5101.8	2497.17	FALSE	2
orf1a	630	6891.58	2465.14	FALSE	3
orf1a	631	6891.58	2465.14	FALSE	2
orf1a	632	10026.1	4538.5	FALSE	4
orf1a	633	10026.1	4733.78	FALSE	4
orf1a	634	10026.1	4733.78	FALSE	2
orf1a	635	10026.1	5197.69	FALSE	3
orf1a	636	9222.64	4978.17	FALSE	3
orf1a	637	8984.1	4874.5	FALSE	1
orf1a	638	8984.1	5814.89	FALSE	2
orf1a	639	8984.1	5814.89	FALSE	3
orf1a	640	8861.23	5775.65	FALSE	4
orf1a	641	11938.9	7483.5	FALSE	1
orf1a	642	11938.9	7483.5	FALSE	1
orf1a	643	11938.9	7483.5	FALSE	1
orf1a	644	11938.9	7483.5	FALSE	3
orf1a	645	11288.7	8351.92	FALSE	1
orf1a	646	11288.7	8351.92	FALSE	1
orf1a	647	4410.25	7327.5	FALSE	3
orf1a	648	4410.25	7327.5	FALSE	5
orf1a	649	4410.25	7327.5	FALSE	5
orf1a	650	4410.25	7327.5	FALSE	5
orf1a	651	7632.5	9380.25	FALSE	2
orf1a	652	7632.5	9380.25	FALSE	5
orf1a	653	7632.5	5422.5	FALSE	2
orf1a	654	7632.5	5422.5	FALSE	4
orf1a	658	0	1570.5	FALSE	3
orf1a	659	0	1570.5	FALSE	2
orf1a	660	0	1570.5	FALSE	3
orf1a	661	0	1570.5	FALSE	6
orf1a	662	0	1570.5	FALSE	3
orf1a	663	0	1570.5	FALSE	3
orf1a	664	0	1570.5	FALSE	0
orf1a	665	0	1570.5	FALSE	4
orf1a	666	0	1570.5	FALSE	2
orf1a	667	0	1570.5	FALSE	2
orf1a	668	0	1570.5	FALSE	4
orf1a	669	0	1570.5	FALSE	4
orf1a	670	9709	2984.75	FALSE	5
orf1a	671	9709	2984.75	FALSE	4
orf1a	672	9709	2984.75	FALSE	3
orf1a	673	9709	4399	FALSE	3
orf1a	674	9709	4399	FALSE	4
orf1a	675	9709	4399	FALSE	3
orf1a	676	9709	4399	FALSE	5
orf1a	677	9709	4399	FALSE	3
orf1a	678	9709	4399	FALSE	1
orf1a	679	9709	4399	FALSE	2
orf1a	680	9709	4399	FALSE	5
orf1a	681	9709	4399	FALSE	2
orf1a	682	9709	4399	FALSE	1
orf1a	683	9709	4399	FALSE	1
orf1a	684	9709	4399	FALSE	3
orf1a	704	1937	0	FALSE	2
orf1a	705	1937	0	FALSE	2
orf1a	706	1937	1216.5	FALSE	7
orf1a	707	1937	1216.5	FALSE	6
orf1a	708	1937	1216.5	FALSE	5
orf1a	709	1937	1216.5	FALSE	1
orf1a	710	1937	1216.5	FALSE	4
orf1a	711	1937	1216.5	FALSE	4
orf1a	712	1937	1216.5	FALSE	4
orf1a	713	1937	1216.5	FALSE	7
orf1a	714	1937	1216.5	FALSE	6
orf1a	715	1937	1216.5	FALSE	3
orf1a	716	1937	1216.5	FALSE	3
orf1a	717	1937	1216.5	FALSE	3
orf1a	718	1937	1216.5	FALSE	2
orf1a	719	0	1216.5	FALSE	3
orf1a	720	0	1216.5	FALSE	3
orf1a	724	2706	0	FALSE	7
orf1a	725	2706	0	FALSE	6
orf1a	726	2706	2184.5	FALSE	3
orf1a	727	2706	2184.5	FALSE	3
orf1a	728	2706	2391.75	FALSE	3
orf1a	729	2706	2391.75	FALSE	1
orf1a	730	1751.5	2391.75	FALSE	4
orf1a	731	1751.5	2391.75	FALSE	3
orf1a	732	1466.5	2391.75	FALSE	4
orf1a	733	1466.5	2391.75	FALSE	2
orf1a	734	1466.5	2391.75	FALSE	4
orf1a	735	1466.5	2391.75	FALSE	5
orf1a	736	2149.83	1763.25	FALSE	6
orf1a	737	2149.83	1763.25	FALSE	2
orf1a	738	3295.55	2798.57	FALSE	4
orf1a	739	3361.06	2798.57	FALSE	2
orf1a	740	3361.06	2665.88	FALSE	3
orf1a	741	3361.06	2734.64	FALSE	2
orf1a	742	3261.6	2734.64	FALSE	2
orf1a	743	3261.6	2757.25	FALSE	2
orf1a	744	2844.85	2790.36	FALSE	1
orf1a	745	3130.41	2790.36	FALSE	3
orf1a	746	3132.57	2490.09	FALSE	1
orf1a	747	3481.5	2490.09	FALSE	1
orf1a	748	4393.89	2514.73	FALSE	4
orf1a	749	4393.89	2514.73	FALSE	4
orf1a	750	5333.05	4067.19	FALSE	2
orf1a	751	5321.93	4486.11	FALSE	3
orf1a	752	6134.09	4650.59	FALSE	2
orf1a	753	6382.97	4759.42	FALSE	4
orf1a	754	7755	5198.56	FALSE	4
orf1a	755	7755	5414.91	FALSE	3
orf1a	756	7755	5414.91	FALSE	2
orf1a	757	8011.6	5414.91	FALSE	4
orf1a	758	8011.6	5414.91	FALSE	4
orf1a	759	9104.25	5576.63	FALSE	1
orf1a	760	8124.05	5576.63	FALSE	3
orf1a	761	8910.92	6890.09	FALSE	0
orf1a	762	8122.7	6890.09	FALSE	4
orf1a	763	8836.72	7832.28	FALSE	3
orf1a	764	7758.21	7832.28	FALSE	2
orf1a	765	7277.93	6351.17	FALSE	2
orf1a	766	6635.15	6351.17	FALSE	3
orf1a	767	5600.5	6625.75	FALSE	3
orf1a	768	5220.92	6625.75	FALSE	2
orf1a	769	2732.86	0	FALSE	2
orf1a	770	2720.23	0	FALSE	2
orf1a	771	2720.23	0	FALSE	3
orf1a	772	3661.03	12250.5	FALSE	1
orf1a	773	3661.03	12250.5	FALSE	1
orf1a	774	3661.03	12250.5	FALSE	3
orf1a	775	3645	12250.5	FALSE	2
orf1a	776	3645	12250.5	FALSE	3
orf1a	777	3799.3	12250.5	FALSE	3
orf1a	778	3799.3	8532.67	FALSE	3
orf1a	779	4567.79	8532.67	FALSE	1
orf1a	780	4567.79	8532.67	FALSE	1
orf1a	781	5669.2	8532.67	FALSE	1
orf1a	782	5669.2	8532.67	FALSE	3
orf1a	783	7992.5	8532.67	FALSE	2
orf1a	784	7992.5	8532.67	FALSE	1
orf1a	785	10717	8532.67	FALSE	2
orf1a	786	7740.67	8532.67	FALSE	2
orf1a	787	1788	1097	FALSE	2
orf1a	788	1788	1097	FALSE	4
orf1a	789	1788	1097	FALSE	2
orf1a	790	4395	1097	FALSE	2
orf1a	791	4395	1097	FALSE	1
orf1a	792	7545.67	3490.25	FALSE	1
orf1a	793	7545.67	5883.5	FALSE	1
orf1a	794	7545.67	5883.5	FALSE	2
orf1a	795	7545.67	5883.5	FALSE	2
orf1a	796	5942.25	5883.5	FALSE	1
orf1a	797	5942.25	5883.5	FALSE	3
orf1a	798	5942.25	3758.25	FALSE	3
orf1a	799	5942.25	3758.25	FALSE	2
orf1a	800	5942.25	3758.25	FALSE	1
orf1a	801	7327	3758.25	FALSE	2
orf1a	802	7327	3758.25	FALSE	4
orf1a	803	7327	3758.25	FALSE	3
orf1a	804	7327	3758.25	FALSE	4
orf1a	805	7489.5	3758.25	FALSE	0
orf1a	806	7489.5	3758.25	FALSE	1
orf1a	807	1132	1633	FALSE	1
orf1a	808	1132	1633	FALSE	2
orf1a	809	1132	1633	FALSE	2
orf1a	810	1132	1633	FALSE	2
orf1a	811	0	1633	FALSE	1
orf1a	812	0	1633	FALSE	3
orf1a	818	1480.5	0	FALSE	1
orf1a	819	1480.5	0	FALSE	0
orf1a	820	1575.67	0	FALSE	3
orf1a	821	1575.67	0	FALSE	1
orf1a	822	1575.67	0	FALSE	2
orf1a	823	1575.67	0	FALSE	4
orf1a	824	1575.67	0	FALSE	3
orf1a	825	1575.67	0	FALSE	1
orf1a	826	1575.67	1167	FALSE	3
orf1a	827	1575.67	1167	FALSE	2
orf1a	828	1575.67	1167	FALSE	2
orf1a	829	1575.67	1167	FALSE	1
orf1a	830	4321.2	1167	FALSE	3
orf1a	831	4321.2	1167	FALSE	2
orf1a	832	5965.5	1272.17	FALSE	1
orf1a	833	8208	1272.17	FALSE	2
orf1a	834	8208	1272.17	FALSE	2
orf1a	835	10355.3	1272.17	FALSE	2
orf1a	836	10355.3	1272.17	FALSE	2
orf1a	837	10355.3	1272.17	FALSE	1
orf1a	838	10355.3	1272.17	FALSE	1
orf1a	839	10355.3	1272.17	FALSE	2
orf1a	840	8179.12	1272.17	FALSE	2
orf1a	841	8179.12	1324.75	FALSE	2
orf1a	842	5989.42	1431	FALSE	3
orf1a	843	5989.42	1431	FALSE	0
orf1a	844	6653	3227.17	FALSE	1
orf1a	845	6057.5	3227.17	FALSE	1
orf1a	846	6057.5	3227.17	FALSE	2
orf1a	847	4431.6	4178.38	FALSE	1
orf1a	848	4431.6	4178.38	FALSE	3
orf1a	849	4431.6	4178.38	FALSE	2
orf1a	850	4431.6	4178.38	FALSE	1
orf1a	851	4431.6	4178.38	FALSE	3
orf1a	852	4431.6	4178.38	FALSE	0
orf1a	853	4431.6	4178.38	FALSE	2
orf1a	854	3578.5	4178.38	FALSE	3
orf1a	855	3899.83	4178.38	FALSE	2
orf1a	856	3899.83	4178.38	FALSE	3
orf1a	857	5044.75	5023.33	FALSE	3
orf1a	858	5044.75	5023.33	FALSE	1
orf1a	859	1445.75	0	FALSE	2
orf1a	860	1445.75	2831.5	FALSE	1
orf1a	861	1445.75	2831.5	FALSE	1
orf1a	862	1445.75	2831.5	FALSE	0
orf1a	863	1445.75	2831.5	FALSE	2
orf1a	864	1445.75	2831.5	FALSE	3
orf1a	865	1445.75	2831.5	FALSE	5
orf1a	866	1218.1	2017.25	FALSE	3
orf1a	867	1218.1	2017.25	FALSE	2
orf1a	868	1218.1	2017.25	FALSE	5
orf1a	869	1066.33	2017.25	FALSE	4
orf1a	870	2930.38	2224.5	FALSE	2
orf1a	871	2930.38	2224.5	FALSE	1
orf1a	872	2930.38	2224.5	FALSE	4
orf1a	873	2930.38	2224.5	FALSE	1
orf1a	874	2930.38	2224.5	FALSE	3
orf1a	875	2930.38	1921	FALSE	4
orf1a	876	2930.38	1621.67	FALSE	2
orf1a	877	2930.38	1621.67	FALSE	0
orf1a	878	2930.38	1621.67	FALSE	4
orf1a	879	2930.38	1621.67	FALSE	3
orf1a	880	2930.38	1621.67	FALSE	1
orf1a	881	8522.5	1831	FALSE	1
orf1a	882	8522.5	2202.5	FALSE	2
orf1a	883	8522.5	2202.5	FALSE	3
orf1a	884	8522.5	2202.5	FALSE	1
orf1a	885	0	1984.25	FALSE	4
orf1a	886	0	1984.25	FALSE	2
orf1a	887	0	1984.25	FALSE	3
orf1a	888	10084	4602.12	FALSE	2
orf1a	889	10084	4602.12	FALSE	1
orf1a	890	10084	4602.12	FALSE	1
orf1a	891	10084	5795.17	FALSE	2
orf1a	892	5454.33	4759.5	FALSE	3
orf1a	893	5454.33	4759.5	FALSE	4
orf1a	894	5454.33	10582.4	FALSE	5
orf1a	895	5454.33	10582.4	FALSE	1
orf1a	896	3500.58	10582.4	FALSE	2
orf1a	897	3500.58	12491.6	FALSE	0
orf1a	898	3152.64	12491.6	FALSE	2
orf1a	899	3152.64	12491.6	FALSE	3
orf1a	900	2927.12	12491.6	FALSE	4
orf1a	901	2927.12	12491.6	FALSE	3
orf1a	902	2927.12	12491.6	FALSE	1
orf1a	903	1904.71	17763.2	FALSE	2
orf1a	904	1904.71	17763.2	FALSE	2
orf1a	905	1904.71	17763.2	FALSE	0
orf1a	906	1904.71	17763.2	FALSE	2
orf1a	907	1410.8	33874	FALSE	1
orf1a	908	1446.92	14209	FALSE	0
orf1a	909	1446.92	4376.5	TRUE	3
orf1a	910	3264.7	6502	TRUE	1
orf1a	911	4000.93	6502	FALSE	4
orf1a	912	4000.93	6502	TRUE	1
orf1a	913	4490.25	6502	FALSE	2
orf1a	914	4490.25	6502	FALSE	3
orf1a	915	5118.6	6502	FALSE	4
orf1a	916	5118.6	6502	FALSE	1
orf1a	917	5118.6	6502	FALSE	2
orf1a	918	4836.83	6502	FALSE	3
orf1a	919	4836.83	6502	FALSE	3
orf1a	920	3860.89	6502	TRUE	2
orf1a	921	3860.89	6502	TRUE	2
orf1a	922	3701.71	5406.6	TRUE	3
orf1a	923	3890.27	6093.33	FALSE	3
orf1a	924	3559.19	5021	FALSE	2
orf1a	925	2864.29	1414.5	FALSE	1
orf1a	926	3164.6	2045	FALSE	5
orf1a	927	3164.6	2045	FALSE	4
orf1a	928	3507.33	2227.25	FALSE	4
orf1a	929	3507.33	2227.25	FALSE	1
orf1a	930	4083.96	2560.93	FALSE	6
orf1a	931	4083.96	2560.93	FALSE	3
orf1a	932	5013.37	3664.62	FALSE	4
orf1a	933	5049.4	3664.62	FALSE	3
orf1a	934	4767.68	3747.12	FALSE	2
orf1a	935	4954.12	3747.12	FALSE	1
orf1a	936	5319.29	3950.68	FALSE	4
orf1a	937	5450.24	4175.73	FALSE	2
orf1a	938	5879.29	4382.94	FALSE	2
orf1a	939	6285.06	4534.65	FALSE	4
orf1a	940	6226.91	4408.92	FALSE	4
orf1a	941	6618.55	4625.59	FALSE	1
orf1a	942	6455.53	4625.59	FALSE	3
orf1a	943	6964.38	4916.14	FALSE	2
orf1a	944	6964.38	4916.14	FALSE	1
orf1a	945	7056.77	4943.31	FALSE	2
orf1a	946	7056.77	4943.31	FALSE	2
orf1a	947	6272.39	4776.75	FALSE	1
orf1a	948	6253.23	4110.2	FALSE	6
orf1a	949	7296.55	4040.56	FALSE	2
orf1a	950	7012.75	4875.9	FALSE	3
orf1a	951	6457.37	4684.67	FALSE	3
orf1a	952	7217.18	5212.85	FALSE	3
orf1a	953	6392.88	5504	FALSE	6
orf1a	954	6392.88	5504	FALSE	4
orf1a	955	6711	6312.12	FALSE	2
orf1a	956	6711	6312.12	FALSE	3
orf1a	957	7845.14	6312.12	FALSE	3
orf1a	958	7845.14	6312.12	FALSE	2
orf1a	959	7845.14	6312.12	FALSE	3
orf1a	960	7845.14	6312.12	FALSE	4
orf1a	961	7845.14	6312.12	FALSE	3
orf1a	962	7066.31	4613.58	FALSE	1
orf1a	963	7245.43	6198.38	FALSE	5
orf1a	964	6373.41	4746.83	FALSE	2
orf1a	965	6848.7	3217.4	FALSE	4
orf1a	966	6173.79	2927.17	FALSE	3
orf1a	967	3800.36	1519.3	FALSE	3
orf1a	968	3497.4	1503.29	FALSE	3
orf1a	969	3497.4	1503.29	FALSE	5
orf1a	970	4144.86	1608.5	FALSE	1
orf1a	971	4144.86	1608.5	FALSE	3
orf1a	972	4560.34	3169.82	FALSE	5
orf1a	973	4560.34	3169.82	FALSE	5
orf1a	974	4627.82	3629.91	FALSE	5
orf1a	975	4627.82	3629.91	FALSE	4
orf1a	976	4903.18	4064.68	FALSE	5
orf1a	977	4989.72	4381.14	FALSE	3
orf1a	978	4892.29	4381.14	FALSE	4
orf1a	979	4897.43	4698.31	FALSE	5
orf1a	980	4897.43	4698.31	FALSE	4
orf1a	981	5024.59	4913.13	FALSE	4
orf1a	982	4915.26	4913.13	FALSE	3
orf1a	983	5120.89	5443.88	FALSE	3
orf1a	984	5120.89	5443.88	FALSE	4
orf1a	985	5025.69	6520.85	FALSE	5
orf1a	986	5025.69	6520.85	FALSE	2
orf1a	987	4982.06	6152.67	FALSE	1
orf1a	988	4755.74	6152.67	FALSE	0
orf1a	989	4672.14	5803.75	FALSE	4
orf1a	990	4672.14	5803.75	FALSE	4
orf1a	991	1210.67	0	FALSE	3
orf1a	992	1413.2	1288.5	FALSE	4
orf1a	993	1469	1288.5	FALSE	4
orf1a	994	1528	1288.5	FALSE	2
orf1a	995	1528	1288.5	FALSE	4
orf1a	996	1528	1288.5	FALSE	4
orf1a	997	1572.1	1288.5	FALSE	3
orf1a	998	1572.1	1288.5	FALSE	5
orf1a	999	1572.1	1288.5	FALSE	2
orf1a	1000	1572.1	1288.5	FALSE	3
orf1a	1001	1572.1	1288.5	FALSE	3
orf1a	1002	1562.58	1288.5	FALSE	2
orf1a	1003	1648.2	1288.5	FALSE	3
orf1a	1004	1610.67	1288.5	FALSE	1
orf1a	1005	1610.67	1288.5	FALSE	0
orf1a	1006	1610.67	1288.5	FALSE	3
orf1a	1007	1557.5	0	FALSE	4
orf1a	1008	1560.8	0	FALSE	4
orf1a	1009	1504	0	FALSE	1
orf1a	1010	1807.7	0	FALSE	3
orf1a	1011	1807.7	0	FALSE	3
orf1a	1012	1807.7	1162	FALSE	2
orf1a	1013	1807.7	1162	FALSE	4
orf1a	1014	1807.7	1162	FALSE	3
orf1a	1015	1807.7	1162	FALSE	2
orf1a	1016	1701.25	1162	FALSE	2
orf1a	1017	1738.5	1162	FALSE	2
orf1a	1018	1660.21	1469	FALSE	2
orf1a	1019	1699.75	1469	FALSE	3
orf1a	1020	1898.5	1469	FALSE	2
orf1a	1021	1898.5	1469	FALSE	5
orf1a	1022	1829.12	1469	FALSE	3
orf1a	1023	1865.57	1469	FALSE	0
orf1a	1024	2110.72	1469	FALSE	5
orf1a	1025	2067.14	1469	FALSE	4
orf1a	1026	2067.14	1469	FALSE	1
orf1a	1027	2067.14	1776	FALSE	3
orf1a	1028	2067.14	1776	FALSE	1
orf1a	1029	2067.14	1776	FALSE	2
orf1a	1030	2067.14	1776	FALSE	5
orf1a	1031	2216.83	1776	FALSE	2
orf1a	1032	2216.83	1776	FALSE	2
orf1a	1033	2593	0	FALSE	3
orf1a	1034	2504.2	1169	FALSE	1
orf1a	1035	2357.5	1169	FALSE	4
orf1a	1036	2234.5	1169	FALSE	5
orf1a	1037	2457.25	1169	FALSE	3
orf1a	1038	2760	1169	FALSE	2
orf1a	1039	2620.83	1169	FALSE	3
orf1a	1040	2620.83	1169	FALSE	3
orf1a	1041	2620.83	1169	FALSE	4
orf1a	1042	5411.12	1149.5	FALSE	2
orf1a	1043	5411.12	1149.5	FALSE	4
orf1a	1044	5411.12	1149.5	FALSE	3
orf1a	1045	5411.12	1149.5	FALSE	1
orf1a	1046	5411.12	1149.5	FALSE	4
orf1a	1047	5411.12	1149.5	FALSE	4
orf1a	1048	6765.7	3690.25	FALSE	5
orf1a	1049	7919.88	6211.5	FALSE	7
orf1a	1050	7919.88	6211.5	FALSE	2
orf1a	1051	9979	6211.5	FALSE	3
orf1a	1052	7749.75	6211.5	FALSE	2
orf1a	1053	9009.33	6211.5	FALSE	0
orf1a	1054	9009.33	6211.5	FALSE	5
orf1a	1055	9009.33	6211.5	FALSE	1
orf1a	1056	9009.33	6211.5	FALSE	4
orf1a	1057	6623	11312.5	FALSE	1
orf1a	1058	6623	11312.5	TRUE	0
orf1a	1059	6623	11312.5	TRUE	1
orf1a	1060	6623	11312.5	FALSE	3
orf1a	1061	6623	11312.5	FALSE	6
orf1a	1062	6623	11312.5	FALSE	2
orf1a	1063	1062	0	FALSE	1
orf1a	1064	1062	0	FALSE	2
orf1a	1065	1062	0	TRUE	7
orf1a	1066	1062	1460	TRUE	3
orf1a	1067	0	1460	FALSE	6
orf1a	1068	0	1460	TRUE	3
orf1a	1069	0	1460	FALSE	3
orf1a	1070	0	2385.25	FALSE	4
orf1a	1071	0	2385.25	TRUE	3
orf1a	1072	0	2385.25	FALSE	4
orf1a	1073	0	2385.25	FALSE	3
orf1a	1074	0	2385.25	TRUE	4
orf1a	1075	0	2385.25	TRUE	2
orf1a	1076	14682.5	2385.25	FALSE	1
orf1a	1077	14682.5	2385.25	FALSE	5
orf1a	1078	14682.5	2385.25	FALSE	1
orf1a	1079	14682.5	2385.25	FALSE	4
orf1a	1080	16921.2	2385.25	FALSE	5
orf1a	1081	16921.2	3310.5	FALSE	3
orf1a	1082	16921.2	2880	FALSE	5
orf1a	1083	16921.2	2880	FALSE	2
orf1a	1084	17060	3644.3	FALSE	3
orf1a	1085	17060	3727.75	FALSE	1
orf1a	1086	10366.2	5818.5	FALSE	4
orf1a	1087	10366.2	5818.5	TRUE	2
orf1a	1088	10366.2	5818.5	FALSE	3
orf1a	1089	10366.2	5818.5	FALSE	2
orf1a	1090	10366.2	5818.5	FALSE	2
orf1a	1091	9886.61	5818.5	FALSE	0
orf1a	1092	9886.61	5818.5	FALSE	2
orf1a	1093	9886.61	5818.5	FALSE	2
orf1a	1094	9886.61	5818.5	FALSE	3
orf1a	1095	8727.44	5818.5	FALSE	4
orf1a	1096	8727.44	5818.5	TRUE	4
orf1a	1097	8727.44	6380	TRUE	2
orf1a	1098	8727.44	5708	FALSE	2
orf1a	1099	7497.43	6873.62	FALSE	4
orf1a	1100	6774.25	6873.62	FALSE	4
orf1a	1101	1712	1676	FALSE	2
orf1a	1102	1640	1676	FALSE	2
orf1a	1103	1640	1676	FALSE	2
orf1a	1104	1640	1676	FALSE	2
orf1a	1105	1640	1676	FALSE	1
orf1a	1106	1640	1676	FALSE	4
orf1a	1107	1640	1676	FALSE	4
orf1a	1108	1640	1676	FALSE	2
orf1a	1109	1640	1676	FALSE	1
orf1a	1110	1640	1676	FALSE	2
orf1a	1111	1640	1676	FALSE	4
orf1a	1112	1640	1676	FALSE	0
orf1a	1113	1640	0	FALSE	2
orf1a	1114	1640	0	FALSE	3
orf1a	1115	1568	0	FALSE	2
orf1a	1116	1568	0	FALSE	3
orf1a	1124	5607	3264	FALSE	3
orf1a	1125	5607	3264	FALSE	6
orf1a	1126	9339.3	4084.33	FALSE	2
orf1a	1127	9339.3	4084.33	FALSE	5
orf1a	1128	8187.58	4084.33	FALSE	2
orf1a	1129	8187.58	4084.33	FALSE	4
orf1a	1130	8187.58	4084.33	FALSE	2
orf1a	1131	8187.58	4084.33	FALSE	3
orf1a	1132	8187.58	4084.33	FALSE	3
orf1a	1133	8187.58	4084.33	FALSE	4
orf1a	1134	8187.58	4084.33	FALSE	4
orf1a	1135	8187.58	4084.33	FALSE	3
orf1a	1136	9480.36	4304.88	FALSE	4
orf1a	1137	9480.36	4304.88	FALSE	4
orf1a	1138	9480.36	4304.88	FALSE	3
orf1a	1139	11029.7	4651.83	FALSE	2
orf1a	1140	9421.58	4651.83	FALSE	3
orf1a	1141	7015.67	4966.5	FALSE	2
orf1a	1142	6881.38	2671	FALSE	3
orf1a	1143	8365.5	2671	FALSE	3
orf1a	1144	8365.5	2671	FALSE	3
orf1a	1145	8365.5	2671	FALSE	1
orf1a	1146	8365.5	2671	FALSE	2
orf1a	1147	8365.5	2671	FALSE	2
orf1a	1148	8365.5	2671	FALSE	4
orf1a	1149	8365.5	2671	FALSE	1
orf1a	1150	8365.5	2671	FALSE	3
orf1a	1151	3929.75	1523.25	FALSE	4
orf1a	1152	3929.75	1523.25	FALSE	5
orf1a	1153	3929.75	1523.25	FALSE	4
orf1a	1154	3929.75	1523.25	FALSE	2
orf1a	1155	6478.5	1523.25	FALSE	4
orf1a	1156	5836.25	1523.25	FALSE	4
orf1a	1157	5194	0	FALSE	1
orf1a	1158	3422	1394.25	FALSE	4
orf1a	1159	3422	1394.25	FALSE	3
orf1a	1160	3422	1394.25	FALSE	3
orf1a	1161	3422	1394.25	FALSE	1
orf1a	1162	3422	1394.25	FALSE	1
orf1a	1163	3422	1394.25	FALSE	2
orf1a	1164	3422	1394.25	FALSE	1
orf1a	1165	3422	1394.25	FALSE	2
orf1a	1166	3422	1394.25	FALSE	3
orf1a	1167	3422	1394.25	FALSE	6
orf1a	1168	3422	1394.25	FALSE	1
orf1a	1169	3422	1394.25	FALSE	2
orf1a	1170	3422	1394.25	FALSE	4
orf1a	1171	2536	1394.25	FALSE	3
orf1a	1172	2536	1394.25	FALSE	0
orf1a	1192	7345.5	10335.5	FALSE	3
orf1a	1193	7345.5	10335.5	FALSE	3
orf1a	1194	8728.17	10335.5	FALSE	2
orf1a	1195	8728.17	10335.5	FALSE	0
orf1a	1196	9434.1	5597.5	FALSE	3
orf1a	1197	9434.1	5597.5	FALSE	3
orf1a	1198	9434.1	5597.5	FALSE	1
orf1a	1199	9434.1	5597.5	FALSE	3
orf1a	1200	9911	4946.25	FALSE	4
orf1a	1201	9911	4946.25	FALSE	4
orf1a	1202	8646.07	4946.25	FALSE	4
orf1a	1203	8646.07	4946.25	FALSE	4
orf1a	1204	7729.81	4946.25	FALSE	5
orf1a	1205	7729.81	4946.25	FALSE	4
orf1a	1206	6768.3	4224	FALSE	3
orf1a	1207	6704.17	2696.12	FALSE	3
orf1a	1208	7902.95	2493.5	FALSE	1
orf1a	1209	7565.94	2493.5	FALSE	8
orf1a	1210	7565.94	2281.25	FALSE	4
orf1a	1211	6729.64	1807.62	FALSE	2
orf1a	1212	6729.64	1807.62	FALSE	3
orf1a	1213	6729.64	1807.62	FALSE	3
orf1a	1214	6729.64	1807.62	FALSE	0
orf1a	1215	5802	1412.67	FALSE	2
orf1a	1216	5802	1412.67	FALSE	3
orf1a	1217	6751.1	1412.67	FALSE	1
orf1a	1218	6751.1	1314.75	FALSE	4
orf1a	1219	8109.88	1314.75	FALSE	4
orf1a	1220	8109.88	1314.75	FALSE	2
orf1a	1221	13297.5	1308	FALSE	2
orf1a	1222	13297.5	1308	FALSE	2
orf1a	1223	0	1120.5	FALSE	1
orf1a	1224	0	1120.5	FALSE	4
orf1a	1225	0	1021	FALSE	6
orf1a	1226	0	1021	FALSE	2
orf1a	1227	0	1021	FALSE	3
orf1a	1228	0	1021	FALSE	2
orf1a	1229	0	1021	FALSE	4
orf1a	1230	0	1021	FALSE	5
orf1a	1231	0	1021	FALSE	3
orf1a	1232	0	1021	FALSE	6
orf1a	1234	1553	0	FALSE	4
orf1a	1235	1553	0	FALSE	2
orf1a	1236	12163	1852	FALSE	5
orf1a	1237	12163	1852	FALSE	3
orf1a	1238	10414	3197.3	FALSE	1
orf1a	1239	10414	3197.3	FALSE	4
orf1a	1240	10414	3197.3	FALSE	1
orf1a	1241	10414	3197.3	FALSE	1
orf1a	1242	8107.75	3197.3	FALSE	3
orf1a	1243	8107.75	3197.3	FALSE	4
orf1a	1244	11227.5	4425.94	FALSE	5
orf1a	1245	11227.5	4425.94	FALSE	1
orf1a	1246	11227.5	4425.94	FALSE	2
orf1a	1247	11227.5	4425.94	FALSE	7
orf1a	1248	11227.5	4425.94	FALSE	2
orf1a	1249	12107	4425.94	FALSE	5
orf1a	1250	10423.5	4425.94	FALSE	4
orf1a	1251	9394.38	5161.36	FALSE	3
orf1a	1252	9482.58	5161.36	FALSE	2
orf1a	1253	9552.95	5961.75	FALSE	0
orf1a	1254	9552.95	5961.75	FALSE	3
orf1a	1255	9552.95	5961.75	FALSE	2
orf1a	1256	9552.95	5961.75	FALSE	0
orf1a	1257	11819.6	5961.75	FALSE	1
orf1a	1258	11819.6	5961.75	FALSE	2
orf1a	1259	4289.83	0	FALSE	3
orf1a	1260	5893	0	FALSE	2
orf1a	1261	5893	0	FALSE	4
orf1a	1262	7590.67	0	FALSE	2
orf1a	1263	7590.67	0	FALSE	3
orf1a	1264	7590.67	0	FALSE	1
orf1a	1265	10803.9	0	FALSE	2
orf1a	1266	10803.9	0	FALSE	1
orf1a	1267	10891.5	0	FALSE	3
orf1a	1268	10891.5	0	FALSE	2
orf1a	1269	10891.5	0	FALSE	2
orf1a	1270	10891.5	0	FALSE	2
orf1a	1271	10891.5	0	FALSE	2
orf1a	1272	10754.9	0	FALSE	5
orf1a	1273	10754.9	0	FALSE	4
orf1a	1274	10754.9	0	FALSE	4
orf1a	1275	10772.3	0	FALSE	5
orf1a	1276	10772.3	0	FALSE	3
orf1a	1277	10345	0	FALSE	2
orf1a	1278	10345	0	FALSE	1
orf1a	1279	10345	0	FALSE	4
orf1a	1280	10345	0	FALSE	2
orf1a	1281	10345	0	FALSE	1
orf1a	1282	10345	0	FALSE	4
orf1a	1283	10345	0	FALSE	4
orf1a	1284	10345	0	FALSE	3
orf1a	1285	10345	0	FALSE	5
orf1a	1286	5818	0	FALSE	0
orf1a	1287	1291	0	FALSE	4
orf1a	1288	1291	2058	FALSE	2
orf1a	1289	1291	2058	FALSE	2
orf1a	1290	1291	2058	FALSE	2
orf1a	1291	1291	2058	FALSE	2
orf1a	1292	1291	2058	FALSE	3
orf1a	1293	1291	2058	FALSE	5
orf1a	1294	1291	2266.25	FALSE	6
orf1a	1295	1291	2266.25	FALSE	2
orf1a	1296	1291	2266.25	FALSE	2
orf1a	1297	1291	2266.25	FALSE	3
orf1a	1298	1291	2266.25	FALSE	3
orf1a	1299	1291	2266.25	FALSE	2
orf1a	1300	1291	2266.25	FALSE	2
orf1a	1301	0	2266.25	FALSE	0
orf1a	1302	0	2266.25	FALSE	4
orf1a	1303	0	2474.5	FALSE	2
orf1a	1304	0	2474.5	FALSE	5
orf1a	1305	0	2474.5	FALSE	4
orf1a	1306	0	2474.5	FALSE	4
orf1a	1307	0	2474.5	FALSE	3
orf1a	1308	0	3794.25	FALSE	2
orf1a	1309	0	5114	FALSE	2
orf1a	1310	2243.5	3062.5	FALSE	3
orf1a	1311	2243.5	3062.5	FALSE	3
orf1a	1312	2243.5	3062.5	FALSE	4
orf1a	1313	2243.5	3062.5	FALSE	3
orf1a	1314	2243.5	3062.5	FALSE	5
orf1a	1315	2243.5	3062.5	FALSE	2
orf1a	1316	2243.5	3062.5	FALSE	6
orf1a	1317	2243.5	3062.5	FALSE	4
orf1a	1318	2243.5	3062.5	FALSE	3
orf1a	1319	2243.5	3062.5	FALSE	4
orf1a	1320	2243.5	3062.5	FALSE	5
orf1a	1321	2243.5	3062.5	FALSE	3
orf1a	1322	3808.8	3062.5	FALSE	3
orf1a	1323	3808.8	1011	FALSE	6
orf1a	1324	3808.8	1011	FALSE	1
orf1a	1325	10070	0	FALSE	1
orf1a	1326	10070	0	FALSE	0
orf1a	1327	10070	0	FALSE	2
orf1a	1328	10070	0	FALSE	3
orf1a	1329	10070	0	FALSE	4
orf1a	1330	6080.75	0	FALSE	4
orf1a	1331	6080.75	0	FALSE	4
orf1a	1332	6080.75	0	FALSE	5
orf1a	1333	6080.75	0	FALSE	4
orf1a	1334	6080.75	0	FALSE	2
orf1a	1335	6080.75	0	FALSE	1
orf1a	1336	6080.75	3024.5	FALSE	3
orf1a	1337	2091.5	3024.5	FALSE	3
orf1a	1338	10771.3	2254.25	FALSE	2
orf1a	1339	10771.3	2254.25	FALSE	3
orf1a	1340	13291	4534.58	FALSE	4
orf1a	1341	13291	4534.58	FALSE	6
orf1a	1342	13291	4534.58	FALSE	4
orf1a	1343	13291	4534.58	FALSE	1
orf1a	1344	13291	4534.58	FALSE	3
orf1a	1345	15157.6	4534.58	FALSE	5
orf1a	1346	15157.6	4534.58	FALSE	5
orf1a	1347	15157.6	4534.58	FALSE	1
orf1a	1348	15157.6	4534.58	FALSE	5
orf1a	1349	15157.6	4534.58	FALSE	2
orf1a	1350	15157.6	4534.58	FALSE	0
orf1a	1351	15157.6	4836.6	FALSE	3
orf1a	1352	15157.6	4227.33	FALSE	6
orf1a	1353	15180.8	4776	FALSE	1
orf1a	1354	15180.8	4776	FALSE	4
orf1a	1355	0	1181	FALSE	3
orf1a	1356	0	1181	FALSE	3
orf1a	1357	0	1181	FALSE	7
orf1a	1358	0	1181	FALSE	4
orf1a	1359	0	1181	FALSE	3
orf1a	1360	0	1181	FALSE	4
orf1a	1361	0	1181	FALSE	4
orf1a	1362	0	1181	FALSE	2
orf1a	1363	0	1181	FALSE	5
orf1a	1364	4223.5	1181	FALSE	2
orf1a	1365	4223.5	1181	FALSE	1
orf1a	1366	7709	2822	FALSE	3
orf1a	1367	7709	3642.5	FALSE	1
orf1a	1368	7709	3642.5	FALSE	2
orf1a	1369	7709	3642.5	FALSE	3
orf1a	1370	5975	3642.5	FALSE	2
orf1a	1371	5975	3642.5	FALSE	2
orf1a	1372	5975	3642.5	FALSE	2
orf1a	1373	5975	3642.5	FALSE	3
orf1a	1374	6695.8	3642.5	FALSE	1
orf1a	1375	6695.8	3642.5	FALSE	2
orf1a	1376	5877.83	3642.5	FALSE	4
orf1a	1377	5877.83	3642.5	FALSE	6
orf1a	1378	5877.83	3642.5	FALSE	3
orf1a	1379	6208.7	3642.5	FALSE	4
orf1a	1380	5343.08	3642.5	FALSE	1
orf1a	1381	4172.8	0	FALSE	3
orf1a	1382	4172.8	0	FALSE	6
orf1a	1383	4172.8	0	FALSE	4
orf1a	1384	5104.17	2244	FALSE	1
orf1a	1385	5623.6	2244	FALSE	2
orf1a	1386	5623.6	2244	FALSE	5
orf1a	1387	5623.6	2244	FALSE	2
orf1a	1388	5623.6	2244	FALSE	1
orf1a	1389	4188	2244	FALSE	0
orf1a	1390	3374	2495.33	FALSE	3
orf1a	1391	3638.33	2495.33	FALSE	2
orf1a	1392	3638.33	2495.33	FALSE	2
orf1a	1393	3638.33	2495.33	FALSE	6
orf1a	1394	3359.86	2495.33	FALSE	4
orf1a	1395	3750.67	2495.33	FALSE	4
orf1a	1396	3422.79	2495.33	FALSE	3
orf1a	1397	3422.79	2495.33	FALSE	5
orf1a	1398	3422.79	2495.33	FALSE	0
orf1a	1399	2366.42	2621	FALSE	2
orf1a	1400	2366.42	2621	FALSE	1
orf1a	1401	2366.42	2621	FALSE	2
orf1a	1402	2366.42	2192.67	FALSE	1
orf1a	1403	2366.42	2192.67	FALSE	2
orf1a	1404	2366.42	2773.75	FALSE	4
orf1a	1405	1572.25	2926.5	FALSE	1
orf1a	1406	1572.25	2386.5	FALSE	2
orf1a	1407	1572.25	2386.5	FALSE	4
orf1a	1408	1572.25	2919.5	FALSE	3
orf1a	1409	1455.5	2919.5	FALSE	1
orf1a	1410	1455.5	2919.5	FALSE	1
orf1a	1411	0	2919.5	FALSE	2
orf1a	1412	0	2919.5	FALSE	4
orf1a	1413	0	2919.5	FALSE	4
orf1a	1414	0	5056.1	FALSE	3
orf1a	1415	0	5056.1	FALSE	3
orf1a	1416	0	5056.1	FALSE	2
orf1a	1417	0	5986.12	FALSE	1
orf1a	1418	0	5986.12	FALSE	3
orf1a	1419	0	6475.83	FALSE	2
orf1a	1420	0	6475.83	FALSE	1
orf1a	1421	0	9060.5	FALSE	4
orf1a	1422	0	9060.5	FALSE	2
orf1a	1423	0	13602.5	FALSE	1
orf1a	1424	0	13602.5	FALSE	2
orf1a	1425	0	13602.5	FALSE	1
orf1a	1426	0	13602.5	FALSE	5
orf1a	1427	0	13602.5	FALSE	2
orf1a	1428	0	13602.5	FALSE	3
orf1a	1430	0	3867	FALSE	3
orf1a	1431	0	3867	FALSE	0
orf1a	1432	0	3867	FALSE	3
orf1a	1433	0	3867	FALSE	1
orf1a	1434	0	3867	FALSE	2
orf1a	1435	0	3867	FALSE	2
orf1a	1436	1478	3892.5	FALSE	3
orf1a	1437	1478	3892.5	FALSE	2
orf1a	1438	1478	3892.5	FALSE	2
orf1a	1439	1478	3892.5	FALSE	3
orf1a	1440	1478	3892.5	FALSE	1
orf1a	1441	1478	3892.5	FALSE	3
orf1a	1442	2084	3892.5	FALSE	3
orf1a	1443	2084	3892.5	FALSE	1
orf1a	1444	1727	3892.5	FALSE	2
orf1a	1445	1727	3918	FALSE	1
orf1a	1446	1617.25	3918	FALSE	3
orf1a	1447	1617.25	3918	FALSE	3
orf1a	1448	1617.25	3918	FALSE	2
orf1a	1449	1617.25	3918	FALSE	4
orf1a	1450	1545.6	3918	FALSE	4
orf1a	1451	1562.5	0	FALSE	5
orf1a	1452	1562.5	0	FALSE	3
orf1a	1453	1562.5	0	FALSE	1
orf1a	1454	1562.5	2949.5	FALSE	3
orf1a	1455	1562.5	2949.5	FALSE	2
orf1a	1456	1562.5	6263	FALSE	2
orf1a	1457	1186.67	6263	FALSE	1
orf1a	1458	2838.25	6263	FALSE	4
orf1a	1459	3446.67	6263	FALSE	0
orf1a	1460	8490.8	5027.67	FALSE	3
orf1a	1461	10291.5	5027.67	FALSE	0
orf1a	1462	10291.5	5027.67	FALSE	2
orf1a	1463	10291.5	5027.67	FALSE	3
orf1a	1464	10291.5	5027.67	FALSE	7
orf1a	1465	13302.3	5027.67	FALSE	2
orf1a	1466	13302.3	5027.67	FALSE	4
orf1a	1467	13302.3	5027.67	FALSE	4
orf1a	1468	13302.3	5027.67	FALSE	2
orf1a	1469	13302.3	5443.3	FALSE	3
orf1a	1470	13302.3	5443.3	FALSE	5
orf1a	1471	13302.3	4410	FALSE	5
orf1a	1472	13302.3	4410	FALSE	3
orf1a	1473	16057	4410	FALSE	3
orf1a	1474	16057	4410	FALSE	1
orf1a	1490	4189.5	0	FALSE	1
orf1a	1491	4189.5	0	FALSE	3
orf1a	1492	2611.75	0	FALSE	4
orf1a	1493	2611.75	0	FALSE	3
orf1a	1494	2611.75	1369	FALSE	2
orf1a	1495	2611.75	1369	FALSE	1
orf1a	1496	4400.64	1303.5	FALSE	1
orf1a	1497	4400.64	1303.5	FALSE	3
orf1a	1498	7824.36	5654.75	FALSE	1
orf1a	1499	7824.36	5654.75	FALSE	1
orf1a	1500	7824.36	5654.75	FALSE	2
orf1a	1501	7824.36	5654.75	FALSE	3
orf1a	1502	7607	5654.75	FALSE	2
orf1a	1503	7607	5654.75	FALSE	1
orf1a	1504	7607	5654.75	FALSE	4
orf1a	1505	7851.11	5654.75	FALSE	3
orf1a	1506	7851.11	5654.75	FALSE	3
orf1a	1507	8375.5	5654.75	FALSE	3
orf1a	1508	8375.5	5654.75	FALSE	4
orf1a	1509	8375.5	6511.9	FALSE	1
orf1a	1510	8307.36	6511.9	FALSE	2
orf1a	1511	10080.2	7830.38	FALSE	2
orf1a	1512	10080.2	6641.8	FALSE	3
orf1a	1513	5992.75	1887.5	FALSE	2
orf1a	1514	5992.75	1887.5	FALSE	4
orf1a	1515	5992.75	1887.5	FALSE	3
orf1a	1516	5992.75	1887.5	FALSE	2
orf1a	1517	7421.5	1887.5	FALSE	3
orf1a	1518	7421.5	1887.5	FALSE	3
orf1a	1519	7421.5	1887.5	FALSE	2
orf1a	1520	7421.5	1887.5	FALSE	3
orf1a	1521	7421.5	1887.5	FALSE	4
orf1a	1522	7421.5	1889.25	FALSE	4
orf1a	1523	7421.5	1889.25	FALSE	4
orf1a	1524	4266.75	4348.17	FALSE	6
orf1a	1525	1112	4348.17	FALSE	2
orf1a	1526	3000.25	4009	FALSE	5
orf1a	1527	3000.25	4716.17	FALSE	2
orf1a	1528	3000.25	4716.17	FALSE	2
orf1a	1529	3000.25	4716.17	FALSE	4
orf1a	1530	3000.25	4716.17	FALSE	2
orf1a	1531	3000.25	4716.17	FALSE	4
orf1a	1532	3000.25	4716.17	FALSE	2
orf1a	1533	3000.25	4716.17	FALSE	4
orf1a	1534	3000.25	4716.17	FALSE	5
orf1a	1535	3000.25	4716.17	FALSE	4
orf1a	1536	3000.25	4716.17	FALSE	5
orf1a	1537	3000.25	6128.75	FALSE	2
orf1a	1538	3000.25	6128.75	FALSE	1
orf1a	1539	4888.5	2991.5	FALSE	3
orf1a	1540	3036.75	2991.5	FALSE	3
orf1a	1541	1185	0	FALSE	5
orf1a	1542	1185	0	FALSE	2
orf1a	1543	1185	0	FALSE	2
orf1a	1544	1185	1361.5	FALSE	1
orf1a	1545	1185	1361.5	FALSE	3
orf1a	1546	1185	1361.5	FALSE	1
orf1a	1547	1185	1361.5	FALSE	2
orf1a	1548	1185	1812	FALSE	3
orf1a	1549	1185	1812	FALSE	1
orf1a	1550	1185	1812	FALSE	3
orf1a	1551	1185	1812	FALSE	3
orf1a	1552	1185	1655.33	FALSE	2
orf1a	1553	1185	1655.33	FALSE	2
orf1a	1554	1185	1655.33	FALSE	5
orf1a	1555	0	1655.33	FALSE	2
orf1a	1556	0	1655.33	FALSE	2
orf1a	1557	0	1655.33	FALSE	2
orf1a	1558	0	1655.33	FALSE	1
orf1a	1559	0	1802.25	FALSE	2
orf1a	1560	0	1802.25	FALSE	1
orf1a	1561	0	1802.25	FALSE	3
orf1a	1562	0	1802.25	FALSE	5
orf1a	1563	0	1342	FALSE	2
orf1a	1564	18082	3350.25	FALSE	1
orf1a	1565	18082	3350.25	FALSE	2
orf1a	1566	18082	3350.25	FALSE	5
orf1a	1567	18082	5358.5	FALSE	5
orf1a	1568	18082	5358.5	FALSE	1
orf1a	1569	18082	5358.5	FALSE	4
orf1a	1570	18082	5358.5	FALSE	4
orf1a	1571	18082	5358.5	FALSE	1
orf1a	1572	18082	5358.5	FALSE	3
orf1a	1573	18082	5358.5	FALSE	4
orf1a	1574	18082	5358.5	FALSE	4
orf1a	1575	18082	5358.5	FALSE	3
orf1a	1576	10995.8	5358.5	FALSE	4
orf1a	1577	10995.8	5358.5	FALSE	4
orf1a	1578	9936.33	5358.5	FALSE	2
orf1a	1579	5863.5	0	FALSE	5
orf1a	1580	5863.5	0	FALSE	2
orf1a	1581	5863.5	0	FALSE	5
orf1a	1582	5863.5	0	FALSE	5
orf1a	1583	5863.5	0	FALSE	4
orf1a	1584	5863.5	0	FALSE	4
orf1a	1585	5863.5	0	FALSE	4
orf1a	1586	5863.5	0	FALSE	3
orf1a	1587	5863.5	0	FALSE	3
orf1a	1588	5863.5	0	FALSE	3
orf1a	1589	5863.5	0	FALSE	3
orf1a	1590	5863.5	0	FALSE	2
orf1a	1591	7817.5	0	FALSE	3
orf1a	1592	7817.5	0	FALSE	2
orf1a	1596	4131	6897	FALSE	2
orf1a	1597	4131	6897	FALSE	2
orf1a	1598	4131	6897	FALSE	3
orf1a	1599	4131	6897	FALSE	2
orf1a	1600	3311.17	4425	FALSE	1
orf1a	1601	3311.17	4425	FALSE	1
orf1a	1602	3311.17	4425	FALSE	1
orf1a	1603	3311.17	4425	FALSE	1
orf1a	1604	3388.12	4425	FALSE	1
orf1a	1605	3388.12	4425	FALSE	4
orf1a	1606	2915.33	4425	FALSE	1
orf1a	1607	2915.33	4425	FALSE	2
orf1a	1608	3028.5	4425	FALSE	3
orf1a	1609	3028.5	4425	FALSE	3
orf1a	1610	2862.31	4425	FALSE	2
orf1a	1611	2681.07	1953	FALSE	3
orf1a	1612	3330.17	1502.25	FALSE	1
orf1a	1613	3330.17	1502.25	FALSE	2
orf1a	1614	4176.77	5409.2	FALSE	4
orf1a	1615	4460.22	6273.25	FALSE	2
orf1a	1616	4460.22	6273.25	FALSE	1
orf1a	1617	4460.22	6273.25	FALSE	1
orf1a	1618	4460.22	6273.25	FALSE	2
orf1a	1619	4565.38	6273.25	FALSE	2
orf1a	1620	4332.9	6273.25	FALSE	1
orf1a	1621	4923.69	6273.25	FALSE	3
orf1a	1622	4923.69	6273.25	FALSE	2
orf1a	1623	5097.43	6273.25	FALSE	1
orf1a	1624	5097.43	5277.5	FALSE	1
orf1a	1625	5663.83	5277.5	FALSE	2
orf1a	1626	5260.93	5277.5	FALSE	5
orf1a	1627	5124.5	6334	FALSE	3
orf1a	1628	5124.5	5692.75	FALSE	6
orf1a	1629	3216.5	3371.67	FALSE	4
orf1a	1630	6890.33	6730.4	FALSE	4
orf1a	1631	6890.33	6730.4	FALSE	4
orf1a	1632	6890.33	6730.4	FALSE	0
orf1a	1633	6890.33	6730.4	FALSE	4
orf1a	1634	6890.33	6730.4	FALSE	2
orf1a	1635	8634	6730.4	FALSE	2
orf1a	1636	8634	6730.4	FALSE	2
orf1a	1637	8634	6730.4	FALSE	1
orf1a	1638	8560.2	6730.4	FALSE	2
orf1a	1639	8560.2	8089.38	FALSE	3
orf1a	1640	8560.2	8089.38	FALSE	3
orf1a	1641	9989.38	8089.38	FALSE	1
orf1a	1642	9989.38	8089.38	FALSE	4
orf1a	1643	9989.38	11768.5	FALSE	3
orf1a	1644	9989.38	11768.5	FALSE	2
orf1a	1645	8265	0	FALSE	5
orf1a	1646	8265	0	FALSE	3
orf1a	1647	8265	0	FALSE	5
orf1a	1648	8265	0	FALSE	2
orf1a	1649	8265	0	FALSE	5
orf1a	1650	8265	0	FALSE	0
orf1a	1651	8265	0	FALSE	2
orf1a	1652	8265	0	FALSE	2
orf1a	1670	0	3704.25	TRUE	4
orf1a	1671	0	3704.25	FALSE	0
orf1a	1672	1186	3704.25	TRUE	2
orf1a	1673	1186	3704.25	TRUE	3
orf1a	1674	1186	3704.25	TRUE	3
orf1a	1675	1186	3704.25	TRUE	3
orf1a	1676	1186	3704.25	TRUE	2
orf1a	1677	1186	3704.25	TRUE	5
orf1a	1678	1186	3704.25	TRUE	1
orf1a	1679	1186	3704.25	TRUE	4
orf1a	1680	1186	3704.25	TRUE	4
orf1a	1681	1186	3704.25	TRUE	3
orf1a	1682	1186	3704.25	TRUE	3
orf1a	1683	1186	3704.25	TRUE	3
orf1a	1684	1186	3704.25	TRUE	1
orf1a	1685	1186	0	FALSE	0
orf1a	1686	1186	0	FALSE	2
orf1a	1704	0	1438	FALSE	5
orf1a	1705	0	1438	FALSE	2
orf1a	1706	14732	4237.75	FALSE	4
orf1a	1707	14732	4237.75	FALSE	4
orf1a	1708	14732	4237.75	FALSE	2
orf1a	1709	14732	4237.75	FALSE	1
orf1a	1710	14732	4237.75	FALSE	2
orf1a	1711	14732	4237.75	FALSE	3
orf1a	1712	14732	4237.75	FALSE	2
orf1a	1713	14732	4237.75	FALSE	1
orf1a	1714	8145.5	4237.75	FALSE	2
orf1a	1715	8145.5	4237.75	FALSE	2
orf1a	1716	8145.5	4237.75	FALSE	3
orf1a	1717	8145.5	4237.75	FALSE	2
orf1a	1718	8145.5	4237.75	FALSE	1
orf1a	1719	8145.5	7037.5	FALSE	4
orf1a	1720	5888.17	7037.5	FALSE	3
orf1a	1721	1466.25	0	FALSE	1
orf1a	1722	5314.83	0	FALSE	4
orf1a	1723	5314.83	0	FALSE	1
orf1a	1724	7866.08	4691.12	FALSE	3
orf1a	1725	7866.08	4691.12	FALSE	3
orf1a	1726	6931.93	4691.12	FALSE	2
orf1a	1727	6931.93	4691.12	FALSE	2
orf1a	1728	6931.93	4691.12	FALSE	2
orf1a	1729	7827.42	4691.12	FALSE	3
orf1a	1730	8377.89	4432.67	FALSE	4
orf1a	1731	8377.89	4432.67	FALSE	1
orf1a	1732	8377.89	4432.67	FALSE	3
orf1a	1733	8377.89	4432.67	FALSE	4
orf1a	1734	8377.89	4432.67	FALSE	5
orf1a	1735	9253.44	4432.67	FALSE	1
orf1a	1736	9253.44	4432.67	FALSE	1
orf1a	1737	8716.5	4432.67	FALSE	3
orf1a	1738	8716.5	4432.67	FALSE	2
orf1a	1739	7440.88	3915.75	FALSE	6
orf1a	1740	6690.6	3915.75	FALSE	2
orf1a	1741	8031.5	3915.75	FALSE	1
orf1a	1742	8031.5	3915.75	FALSE	3
orf1a	1743	8031.5	3915.75	FALSE	2
orf1a	1744	8031.5	3915.75	FALSE	6
orf1a	1745	3689.5	0	FALSE	1
orf1a	1746	3689.5	0	FALSE	4
orf1a	1747	3689.5	0	FALSE	2
orf1a	1748	3689.5	0	FALSE	1
orf1a	1749	3689.5	0	FALSE	3
orf1a	1750	3689.5	0	FALSE	4
orf1a	1751	3689.5	0	FALSE	1
orf1a	1752	3689.5	3055.5	FALSE	0
orf1a	1753	3689.5	3055.5	FALSE	1
orf1a	1754	3689.5	3055.5	FALSE	1
orf1a	1755	0	3055.5	FALSE	1
orf1a	1756	0	2147.75	FALSE	6
orf1a	1757	0	2147.75	FALSE	2
orf1a	1758	0	2147.75	FALSE	3
orf1a	1759	0	2147.75	FALSE	3
orf1a	1760	0	2147.75	FALSE	2
orf1a	1761	0	2147.75	FALSE	3
orf1a	1762	0	2147.75	FALSE	2
orf1a	1763	0	2147.75	FALSE	2
orf1a	1764	0	9984.67	FALSE	2
orf1a	1765	0	9984.67	FALSE	4
orf1a	1766	10829	9867	FALSE	4
orf1a	1767	10829	11569.9	FALSE	2
orf1a	1768	10829	11569.9	FALSE	1
orf1a	1769	10829	11569.9	FALSE	2
orf1a	1770	10829	9712.5	FALSE	3
orf1a	1771	10829	11830.6	FALSE	2
orf1a	1772	10829	9888.8	FALSE	3
orf1a	1773	10829	9888.8	FALSE	2
orf1a	1774	10829	9888.8	FALSE	2
orf1a	1775	10829	9888.8	FALSE	2
orf1a	1776	10829	9888.8	FALSE	3
orf1a	1777	10829	9888.8	FALSE	4
orf1a	1778	10829	9888.8	FALSE	7
orf1a	1779	10829	5946.38	FALSE	2
orf1a	1780	10829	5384.7	FALSE	3
orf1a	1781	0	2514.17	FALSE	2
orf1a	1782	0	3062.75	FALSE	3
orf1a	1783	0	3062.75	FALSE	2
orf1a	1784	0	3062.75	FALSE	4
orf1a	1785	0	3322.67	FALSE	1
orf1a	1786	0	3322.67	FALSE	2
orf1a	1787	0	3923.25	FALSE	1
orf1a	1788	0	3923.25	FALSE	3
orf1a	1789	0	3923.25	FALSE	2
orf1a	1790	0	3923.25	FALSE	4
orf1a	1791	0	3923.25	FALSE	1
orf1a	1792	0	3923.25	FALSE	1
orf1a	1793	0	3923.25	FALSE	5
orf1a	1794	0	3923.25	FALSE	1
orf1a	1795	0	4708.5	FALSE	2
orf1a	1796	0	4708.5	FALSE	2
orf1a	1824	1800	0	FALSE	2
orf1a	1825	1800	0	FALSE	2
orf1a	1826	4123.17	3129.5	FALSE	2
orf1a	1827	4123.17	3129.5	FALSE	2
orf1a	1828	4123.17	3129.5	FALSE	2
orf1a	1829	4123.17	3129.5	FALSE	1
orf1a	1830	4123.17	3129.5	FALSE	3
orf1a	1831	4123.17	3129.5	FALSE	2
orf1a	1832	4123.17	3129.5	FALSE	0
orf1a	1833	4123.17	3129.5	FALSE	1
orf1a	1834	4123.17	3129.5	FALSE	2
orf1a	1835	4123.17	3129.5	FALSE	1
orf1a	1836	4123.17	3129.5	FALSE	2
orf1a	1837	4123.17	3129.5	FALSE	2
orf1a	1838	4123.17	3129.5	FALSE	3
orf1a	1839	8769.5	3129.5	FALSE	3
orf1a	1840	8769.5	3129.5	FALSE	1
orf1a	1852	1957.5	0	FALSE	3
orf1a	1853	1957.5	0	FALSE	2
orf1a	1854	1957.5	0	FALSE	2
orf1a	1855	1957.5	0	FALSE	1
orf1a	1856	1957.5	1322	FALSE	5
orf1a	1857	1957.5	1322	FALSE	2
orf1a	1858	7046.5	2527.5	FALSE	3
orf1a	1859	7046.5	2527.5	FALSE	3
orf1a	1860	5185	2527.5	FALSE	1
orf1a	1861	5185	2527.5	FALSE	4
orf1a	1862	4739	2856.3	FALSE	2
orf1a	1863	4739	2856.3	FALSE	1
orf1a	1864	5955.25	2856.3	FALSE	3
orf1a	1865	5955.25	2856.3	FALSE	1
orf1a	1866	5955.25	2856.3	FALSE	3
orf1a	1867	6754.8	2856.3	FALSE	3
orf1a	1868	6168.67	2856.3	FALSE	2
orf1a	1869	6168.67	2856.3	FALSE	2
orf1a	1870	7469.07	3023	FALSE	3
orf1a	1871	7469.07	3306.5	FALSE	1
orf1a	1872	7469.07	3306.5	FALSE	2
orf1a	1873	6691.33	3394.62	FALSE	2
orf1a	1874	6691.33	2600.42	FALSE	1
orf1a	1875	7737.2	2600.42	FALSE	2
orf1a	1876	7737.2	2600.42	FALSE	2
orf1a	1877	10182	2225.88	FALSE	2
orf1a	1878	10182	2225.88	FALSE	6
orf1a	1879	9254.75	2225.88	FALSE	3
orf1a	1880	6842.17	2225.88	FALSE	1
orf1a	1881	6842.17	2225.88	FALSE	5
orf1a	1882	6842.17	2225.88	FALSE	3
orf1a	1883	8644.25	2225.88	FALSE	3
orf1a	1884	8644.25	2665.9	FALSE	2
orf1a	1885	2017	2150	FALSE	5
orf1a	1886	2017	6352.38	FALSE	4
orf1a	1887	2017	6352.38	FALSE	1
orf1a	1888	1591.75	6352.38	FALSE	4
orf1a	1889	1591.75	11692.8	FALSE	3
orf1a	1890	1481	8143.17	FALSE	2
orf1a	1891	1481	8143.17	FALSE	4
orf1a	1892	1481	8143.17	FALSE	1
orf1a	1893	1481	8143.17	FALSE	2
orf1a	1894	1481	8143.17	FALSE	3
orf1a	1895	1302.33	8143.17	FALSE	2
orf1a	1896	1302.33	8143.17	FALSE	3
orf1a	1897	1302.33	8143.17	FALSE	2
orf1a	1898	1302.33	8143.17	FALSE	3
orf1a	1899	1302.33	10001.8	FALSE	1
orf1a	1900	1302.33	10001.8	FALSE	3
orf1a	1901	1302.33	1044	FALSE	5
orf1a	1902	1302.33	1044	FALSE	3
orf1a	1903	1370.25	1044	FALSE	3
orf1a	1904	1450.83	1044	FALSE	3
orf1a	1905	1612	0	FALSE	2
orf1a	1906	1612	0	FALSE	3
orf1a	1907	1612	0	FALSE	3
orf1a	1908	1592.6	0	FALSE	2
orf1a	1909	1592.6	0	FALSE	2
orf1a	1910	1542.75	0	FALSE	3
orf1a	1911	1542.75	0	FALSE	2
orf1a	1912	1542.75	0	FALSE	1
orf1a	1913	1542.75	0	FALSE	2
orf1a	1914	1542.75	0	FALSE	3
orf1a	1915	1542.75	0	FALSE	3
orf1a	1916	1542.75	0	FALSE	3
orf1a	1917	1542.75	0	FALSE	6
orf1a	1918	1542.75	0	FALSE	3
orf1a	1919	1528.9	0	FALSE	4
orf1a	1920	1528.9	0	FALSE	3
orf1a	1921	1528.9	0	FALSE	6
orf1a	1922	1545.58	0	FALSE	5
orf1a	1923	1461.25	0	FALSE	3
orf1a	1924	1461.25	0	FALSE	2
orf1a	1925	1629	0	FALSE	2
orf1a	1926	1629	0	FALSE	3
orf1a	1927	1629	0	FALSE	2
orf1a	1928	1629	0	FALSE	2
orf1a	1929	1629	0	FALSE	1
orf1a	1930	1629	0	FALSE	2
orf1a	1931	1629	0	FALSE	2
orf1a	1932	1629	0	FALSE	4
orf1a	1933	1629	0	FALSE	3
orf1a	1934	1629	0	FALSE	2
orf1a	1935	1629	0	FALSE	3
orf1a	1936	1324	0	FALSE	3
orf1a	1937	1019	0	FALSE	5
orf1a	1938	1271.5	0	FALSE	4
orf1a	1939	1271.5	0	FALSE	3
orf1a	1940	1271.5	0	FALSE	2
orf1a	1941	1271.5	0	FALSE	2
orf1a	1942	1297.67	0	FALSE	2
orf1a	1943	1297.67	0	FALSE	4
orf1a	1944	1297.67	0	FALSE	3
orf1a	1945	1297.67	0	FALSE	3
orf1a	1946	1297.67	0	FALSE	3
orf1a	1947	1297.67	0	FALSE	3
orf1a	1948	1297.67	0	FALSE	2
orf1a	1949	1297.67	0	FALSE	2
orf1a	1950	1297.67	0	FALSE	4
orf1a	1951	1437	0	FALSE	4
orf1a	1952	1437	2329.5	FALSE	3
orf1a	1953	1350	2329.5	FALSE	3
orf1a	1954	4412.38	2529.25	FALSE	4
orf1a	1955	4412.38	2529.25	FALSE	3
orf1a	1956	4412.38	2529.25	FALSE	4
orf1a	1957	5433.17	2529.25	FALSE	1
orf1a	1958	5433.17	2529.25	FALSE	4
orf1a	1959	5433.17	2529.25	FALSE	4
orf1a	1960	4436.62	2529.25	FALSE	2
orf1a	1961	4436.62	2529.25	FALSE	3
orf1a	1962	4436.62	2529.25	FALSE	5
orf1a	1963	4436.62	2529.25	FALSE	2
orf1a	1964	4436.62	2529.25	FALSE	3
orf1a	1965	4436.62	2529.25	FALSE	2
orf1a	1966	4436.62	2529.25	FALSE	3
orf1a	1967	4436.62	2595.83	FALSE	2
orf1a	1968	4436.62	2595.83	FALSE	2
orf1a	1969	1447	0	FALSE	4
orf1a	1970	1447	0	FALSE	1
orf1a	1971	1447	0	FALSE	2
orf1a	1972	1447	0	FALSE	1
orf1a	1973	1447	0	FALSE	1
orf1a	1974	1447	0	FALSE	2
orf1a	1980	2463	0	FALSE	4
orf1a	1981	2463	0	FALSE	2
orf1a	1982	2463	0	FALSE	4
orf1a	1983	2463	0	FALSE	4
orf1a	1984	1785	0	FALSE	2
orf1a	1985	1785	0	FALSE	3
orf1a	1986	1785	0	FALSE	2
orf1a	1987	1785	0	FALSE	3
orf1a	1988	1785	0	FALSE	2
orf1a	1989	1785	0	FALSE	4
orf1a	1990	1785	0	FALSE	4
orf1a	1991	1785	0	FALSE	4
orf1a	1992	1785	0	FALSE	3
orf1a	1993	1785	0	FALSE	5
orf1a	1994	1785	0	FALSE	4
orf1a	1995	1107	0	FALSE	3
orf1a	1996	1473.5	1117	FALSE	1
orf1a	1997	1473.5	1117	FALSE	3
orf1a	1998	1473.5	1117	FALSE	2
orf1a	1999	1840	1117	FALSE	0
orf1a	2000	1840	1117	FALSE	2
orf1a	2001	1840	1117	FALSE	4
orf1a	2002	1840	1117	FALSE	2
orf1a	2003	1840	1117	FALSE	1
orf1a	2004	1840	1117	FALSE	2
orf1a	2005	1840	1117	FALSE	2
orf1a	2006	1840	1117	FALSE	3
orf1a	2007	1840	1117	FALSE	4
orf1a	2008	1840	1117	FALSE	0
orf1a	2009	1840	1117	FALSE	1
orf1a	2010	1840	1117	FALSE	3
orf1a	2014	2252.5	0	FALSE	2
orf1a	2015	2252.5	0	FALSE	5
orf1a	2016	4638.25	0	FALSE	4
orf1a	2017	4638.25	0	FALSE	2
orf1a	2018	4802.95	3714.5	FALSE	4
orf1a	2019	4802.95	3714.5	FALSE	2
orf1a	2020	5439.18	3272	FALSE	3
orf1a	2021	5439.18	3272	FALSE	2
orf1a	2022	5439.18	2852	FALSE	3
orf1a	2023	5439.18	2852	FALSE	3
orf1a	2024	5439.18	2506.21	FALSE	3
orf1a	2025	5439.18	2506.21	FALSE	2
orf1a	2026	5439.18	2506.21	FALSE	2
orf1a	2027	5439.18	2506.21	FALSE	2
orf1a	2028	5439.18	2327.94	FALSE	4
orf1a	2029	5757.85	2327.94	FALSE	3
orf1a	2030	5757.85	2327.94	FALSE	2
orf1a	2031	5896.86	2327.94	FALSE	4
orf1a	2032	5896.86	2327.94	FALSE	3
orf1a	2033	11801.5	1865.75	FALSE	4
orf1a	2034	11801.5	1784.71	FALSE	3
orf1a	2035	0	1366.8	FALSE	6
orf1a	2036	2146	1366.8	FALSE	4
orf1a	2037	2146	1415.5	FALSE	4
orf1a	2038	4823	1415.5	FALSE	2
orf1a	2039	4823	1189.25	FALSE	3
orf1a	2040	6929.3	1189.25	FALSE	4
orf1a	2041	6929.3	1189.25	FALSE	2
orf1a	2042	10885.1	3098.38	FALSE	1
orf1a	2043	10885.1	3771.17	FALSE	5
orf1a	2044	9784.08	3724.38	FALSE	2
orf1a	2045	9784.08	3724.38	FALSE	3
orf1a	2046	10127.3	5068.08	FALSE	2
orf1a	2047	10127.3	5068.08	FALSE	3
orf1a	2048	10773.5	4272.94	FALSE	3
orf1a	2049	10773.5	4697.86	FALSE	3
orf1a	2050	10575.8	4872.25	FALSE	3
orf1a	2051	11250.2	4872.25	FALSE	4
orf1a	2052	11250.2	4872.25	FALSE	3
orf1a	2053	11294.9	4872.25	FALSE	3
orf1a	2054	11294.9	4872.25	FALSE	2
orf1a	2055	11404.6	4872.25	FALSE	2
orf1a	2056	11404.6	4872.25	FALSE	2
orf1a	2057	10445.6	4838.44	FALSE	1
orf1a	2058	10445.6	4838.44	FALSE	3
orf1a	2059	11311	5017.64	FALSE	3
orf1a	2060	11311	5017.64	FALSE	2
orf1a	2061	12145.8	3922.5	FALSE	2
orf1a	2062	12145.8	3922.5	FALSE	2
orf1a	2063	8994.5	5279.17	FALSE	3
orf1a	2064	8994.5	5279.17	FALSE	1
orf1a	2070	8497	2433	FALSE	1
orf1a	2071	8497	2433	FALSE	3
orf1a	2072	8497	2433	FALSE	2
orf1a	2073	8497	2433	FALSE	4
orf1a	2074	8497	2433	FALSE	3
orf1a	2075	8497	2433	FALSE	0
orf1a	2076	8497	2325.75	FALSE	2
orf1a	2077	8497	2325.75	FALSE	4
orf1a	2078	8497	2325.75	FALSE	3
orf1a	2079	8497	2325.75	FALSE	3
orf1a	2080	8497	2325.75	FALSE	4
orf1a	2081	8497	2325.75	FALSE	5
orf1a	2082	8457.17	2325.75	FALSE	4
orf1a	2083	8457.17	2325.75	FALSE	3
orf1a	2084	8457.17	2157	FALSE	2
orf1a	2085	8377.5	1743	FALSE	3
orf1a	2086	13733.3	2542.5	FALSE	3
orf1a	2087	13733.3	2542.5	FALSE	3
orf1a	2088	14469.7	5568.64	FALSE	3
orf1a	2089	14469.7	5568.64	FALSE	5
orf1a	2090	14469.7	5568.64	FALSE	1
orf1a	2091	14469.7	6162.75	FALSE	4
orf1a	2092	13068.7	6162.75	FALSE	2
orf1a	2093	13068.7	6162.75	FALSE	2
orf1a	2094	13068.7	6162.75	FALSE	2
orf1a	2095	13068.7	6162.75	FALSE	2
orf1a	2096	13068.7	6162.75	FALSE	2
orf1a	2097	13655.1	6162.75	FALSE	2
orf1a	2098	13655.1	6162.75	FALSE	1
orf1a	2099	13655.1	7098.9	FALSE	1
orf1a	2100	13655.1	7098.9	FALSE	3
orf1a	2101	12736.4	7838.25	FALSE	2
orf1a	2102	11201.4	7838.25	FALSE	4
orf1a	2103	1926	0	FALSE	4
orf1a	2104	1926	0	FALSE	2
orf1a	2105	1926	0	FALSE	2
orf1a	2106	1926	0	FALSE	1
orf1a	2107	1991	0	FALSE	4
orf1a	2108	1991	0	FALSE	3
orf1a	2109	1991	0	FALSE	2
orf1a	2110	1991	0	FALSE	3
orf1a	2111	1991	0	FALSE	2
orf1a	2112	3174	2395	FALSE	2
orf1a	2113	3174	2395	FALSE	2
orf1a	2114	3174	2395	FALSE	3
orf1a	2115	3174	2395	FALSE	4
orf1a	2116	3174	2053.83	FALSE	5
orf1a	2117	4357	2053.83	FALSE	2
orf1a	2118	4357	2382.12	FALSE	1
orf1a	2119	4357	2382.12	FALSE	4
orf1a	2120	4357	2382.12	FALSE	1
orf1a	2121	4357	2382.12	FALSE	3
orf1a	2122	4357	2382.12	FALSE	3
orf1a	2123	4357	2382.12	FALSE	4
orf1a	2124	4357	3477	FALSE	3
orf1a	2125	4357	3477	FALSE	2
orf1a	2126	4357	4161.58	FALSE	4
orf1a	2127	0	5044.88	FALSE	4
orf1a	2128	0	5044.88	FALSE	5
orf1a	2129	0	5044.88	FALSE	4
orf1a	2130	0	5044.88	FALSE	3
orf1a	2131	0	6269.33	FALSE	1
orf1a	2132	1424	6269.33	FALSE	1
orf1a	2133	1424	7720.5	FALSE	2
orf1a	2134	1424	7720.5	FALSE	3
orf1a	2135	1424	7720.5	FALSE	5
orf1a	2136	1424	7720.5	FALSE	3
orf1a	2137	1424	7720.5	FALSE	2
orf1a	2138	1424	7720.5	FALSE	2
orf1a	2139	1424	7584.5	FALSE	4
orf1a	2140	1363.5	7584.5	FALSE	3
orf1a	2141	1363.5	0	FALSE	0
orf1a	2142	1363.5	2713	FALSE	1
orf1a	2143	1363.5	2713	FALSE	1
orf1a	2144	1363.5	2713	FALSE	4
orf1a	2145	1363.5	2713	FALSE	3
orf1a	2146	1363.5	2713	FALSE	1
orf1a	2147	1242.5	2713	FALSE	2
orf1a	2148	1242.5	2713	FALSE	3
orf1a	2149	1242.5	2713	FALSE	5
orf1a	2150	1242.5	2713	FALSE	2
orf1a	2151	1242.5	2713	FALSE	3
orf1a	2152	1242.5	2713	FALSE	2
orf1a	2153	1242.5	2713	FALSE	2
orf1a	2154	1242.5	2713	FALSE	2
orf1a	2155	0	2713	FALSE	3
orf1a	2156	0	2713	FALSE	2
orf1a	2162	11956.5	0	FALSE	1
orf1a	2163	11956.5	0	FALSE	2
orf1a	2164	11956.5	0	FALSE	2
orf1a	2165	11956.5	0	FALSE	2
orf1a	2166	11956.5	0	FALSE	2
orf1a	2167	11956.5	0	FALSE	1
orf1a	2168	11956.5	0	FALSE	2
orf1a	2169	11956.5	0	FALSE	2
orf1a	2170	11956.5	0	FALSE	4
orf1a	2171	11956.5	0	FALSE	1
orf1a	2172	11956.5	0	FALSE	3
orf1a	2173	11956.5	0	FALSE	2
orf1a	2174	11956.5	0	FALSE	3
orf1a	2175	11956.5	0	FALSE	0
orf1a	2176	11956.5	0	FALSE	2
orf1a	2194	2239	0	FALSE	3
orf1a	2195	2239	0	FALSE	2
orf1a	2196	2239	0	FALSE	2
orf1a	2197	2239	0	FALSE	2
orf1a	2198	2239	0	FALSE	2
orf1a	2199	2239	0	FALSE	2
orf1a	2200	2239	0	FALSE	3
orf1a	2201	2239	0	FALSE	2
orf1a	2202	2239	0	FALSE	3
orf1a	2203	2239	0	FALSE	3
orf1a	2204	2239	0	FALSE	2
orf1a	2205	2239	0	FALSE	1
orf1a	2206	2239	0	FALSE	1
orf1a	2207	2239	0	FALSE	2
orf1a	2208	2239	0	FALSE	0
orf1a	2212	19010.5	8380.75	FALSE	2
orf1a	2213	19010.5	8380.75	FALSE	2
orf1a	2214	19010.5	8380.75	FALSE	4
orf1a	2215	19010.5	8380.75	FALSE	0
orf1a	2216	10588.2	8380.75	FALSE	3
orf1a	2217	10588.2	8380.75	FALSE	1
orf1a	2218	10588.2	8380.75	FALSE	0
orf1a	2219	10588.2	8380.75	FALSE	2
orf1a	2220	10588.2	8380.75	FALSE	2
orf1a	2221	10588.2	8380.75	FALSE	2
orf1a	2222	10588.2	8380.75	FALSE	2
orf1a	2223	10588.2	8380.75	FALSE	0
orf1a	2224	10588.2	8380.75	FALSE	2
orf1a	2225	10588.2	8380.75	FALSE	1
orf1a	2226	10588.2	8380.75	FALSE	2
orf1a	2227	2166	0	FALSE	3
orf1a	2228	2166	0	FALSE	1
orf1a	2229	2166	0	FALSE	2
orf1a	2230	2166	0	FALSE	2
orf1a	2238	0	1369.5	FALSE	2
orf1a	2239	0	1369.5	FALSE	4
orf1a	2240	0	1369.5	FALSE	2
orf1a	2241	0	1369.5	FALSE	1
orf1a	2242	0	1369.5	FALSE	2
orf1a	2243	0	1369.5	FALSE	2
orf1a	2244	0	1369.5	FALSE	2
orf1a	2245	0	1369.5	FALSE	1
orf1a	2246	5290.5	1369.5	FALSE	3
orf1a	2247	5290.5	1369.5	FALSE	3
orf1a	2248	3472.75	1369.5	FALSE	3
orf1a	2249	3472.75	1369.5	FALSE	6
orf1a	2250	3472.75	1369.5	FALSE	1
orf1a	2251	3472.75	1369.5	FALSE	5
orf1a	2252	3472.75	1369.5	FALSE	2
[truncated: 5,706 more rows]
