# Supplementary material for: Selection for immune evasion in SARS-CoV-2 revealed by high-resolution epitope mapping and sequence analysis
Source: iScience. 2023 Jul 13;26(8):107394. doi: 10.1016/j.isci.2023.107394 (PMC10433132; doi:10.1016/j.isci.2023.107394)
Supplement: Table S10. VOCs and VUIs nonsynonymous signature mutations in epitopes, related to STAR Methods [file mmc10.xlsx]

## Sheet: Table 1
Table S10
Labeling of mutation (ORF:Old AA/Residue/New AA)	SARS-CoV-2 Lineage	ORF	Is in epitope site (HDPA)	Is in cross-reactive epitope site (HDPA)	ORF protein site (AA)	Is in differential epitope site (HDPA)
N:D3L	Alpha (B.1.1.7)	N	TRUE	FALSE	3	FALSE
N:R203K	Alpha (B.1.1.7)	N	TRUE	FALSE	203	FALSE
N:G204R	Alpha (B.1.1.7)	N	TRUE	FALSE	204	FALSE
N:S235F	Alpha (B.1.1.7)	N	TRUE	FALSE	235	FALSE
ORF1a:T1001I	Alpha (B.1.1.7)	ORF1A	TRUE	FALSE	1001	FALSE
ORF1a:A1708D	Alpha (B.1.1.7)	ORF1A	TRUE	FALSE	1708	FALSE
ORF1a:I2230T	Alpha (B.1.1.7)	ORF1A	TRUE	FALSE	2230	FALSE
ORF1b:P314L	Alpha (B.1.1.7)	ORF1B	FALSE	FALSE	314	FALSE
ORF8:R52I	Alpha (B.1.1.7)	ORF8	FALSE	FALSE	52	FALSE
ORF8:Y73C	Alpha (B.1.1.7)	ORF8	FALSE	FALSE	73	FALSE
S:N501Y	Alpha (B.1.1.7)	S	TRUE	FALSE	501	FALSE
S:A570D	Alpha (B.1.1.7)	S	TRUE	FALSE	570	TRUE
S:D614G	Alpha (B.1.1.7)	S	TRUE	FALSE	614	FALSE
S:P681H	Alpha (B.1.1.7)	S	TRUE	FALSE	681	FALSE
S:T716I	Alpha (B.1.1.7)	S	TRUE	FALSE	716	FALSE
S:S982A	Alpha (B.1.1.7)	S	TRUE	TRUE	982	FALSE
S:D1118H	Alpha (B.1.1.7)	S	TRUE	FALSE	1118	TRUE
E:P71L	Beta (B.1.351)	E	FALSE	FALSE	71	FALSE
N:T205I	Beta (B.1.351)	N	TRUE	FALSE	205	FALSE
ORF1a:T265I	Beta (B.1.351)	ORF1A	TRUE	FALSE	265	FALSE
ORF1a:K1655N	Beta (B.1.351)	ORF1A	FALSE	FALSE	1655	FALSE
ORF1a:K3353R	Beta (B.1.351)	ORF1A	TRUE	FALSE	3353	FALSE
ORF3a:Q57H	Beta (B.1.351)	ORF3A	FALSE	FALSE	57	FALSE
ORF3a:S171L	Beta (B.1.351)	ORF3A	FALSE	FALSE	171	FALSE
S:D80A	Beta (B.1.351)	S	TRUE	FALSE	80	TRUE
S:D215G	Beta (B.1.351)	S	TRUE	FALSE	215	FALSE
S:L242H	Beta (B.1.351)	S	TRUE	FALSE	242	FALSE
S:K417N	Beta (B.1.351)	S	TRUE	FALSE	417	TRUE
S:D614G	Beta (B.1.351)	S	TRUE	FALSE	614	FALSE
S:A701V	Beta (B.1.351)	S	TRUE	FALSE	701	TRUE
N:P80R	Gamma (P.1)	N	TRUE	FALSE	80	FALSE
N:R203K	Gamma (P.1)	N	TRUE	FALSE	203	FALSE
N:G204R	Gamma (P.1)	N	TRUE	FALSE	204	FALSE
ORF1a:S1188L	Gamma (P.1)	ORF1A	FALSE	FALSE	1188	FALSE
ORF1a:K1795Q	Gamma (P.1)	ORF1A	TRUE	FALSE	1795	FALSE
ORF1b:P314L	Gamma (P.1)	ORF1B	FALSE	FALSE	314	FALSE
ORF1b:E1264D	Gamma (P.1)	ORF1B	TRUE	TRUE	1264	FALSE
ORF3a:S253P	Gamma (P.1)	ORF3A	FALSE	FALSE	253	FALSE
ORF8:E92K	Gamma (P.1)	ORF8	FALSE	FALSE	92	FALSE
S:L18F	Gamma (P.1)	S	TRUE	FALSE	18	FALSE
S:T20N	Gamma (P.1)	S	TRUE	FALSE	20	FALSE
S:P26S	Gamma (P.1)	S	TRUE	FALSE	26	FALSE
S:D138Y	Gamma (P.1)	S	TRUE	FALSE	138	TRUE
S:R190S	Gamma (P.1)	S	TRUE	FALSE	190	FALSE
S:K417T	Gamma (P.1)	S	TRUE	FALSE	417	TRUE
S:E484K	Gamma (P.1)	S	TRUE	FALSE	484	FALSE
S:N501Y	Gamma (P.1)	S	TRUE	FALSE	501	FALSE
S:D614G	Gamma (P.1)	S	TRUE	FALSE	614	FALSE
S:H655Y	Gamma (P.1)	S	TRUE	FALSE	655	FALSE
S:T1027I	Gamma (P.1)	S	TRUE	TRUE	1027	FALSE
S:V1176F	Gamma (P.1)	S	TRUE	FALSE	1176	FALSE
N:T205I	Epsilon (B.1.427+B.1.429)	N	TRUE	FALSE	205	FALSE
ORF1a:T265I	Epsilon (B.1.427+B.1.429)	ORF1A	TRUE	FALSE	265	FALSE
ORF1a:I4205V	Epsilon (B.1.427+B.1.429)	ORF1A	TRUE	TRUE	4205	FALSE
ORF1a:S3158T	Epsilon (B.1.427+B.1.429)	ORF1A	FALSE	FALSE	3158	FALSE
ORF1b:P314L	Epsilon (B.1.427+B.1.429)	ORF1B	FALSE	FALSE	314	FALSE
ORF1b:P976L	Epsilon (B.1.427+B.1.429)	ORF1B	TRUE	TRUE	976	FALSE
ORF1b:D1183Y	Epsilon (B.1.427+B.1.429)	ORF1B	TRUE	TRUE	1183	FALSE
ORF3a:Q57H	Epsilon (B.1.427+B.1.429)	ORF3A	FALSE	FALSE	57	FALSE
S:S13I	Epsilon (B.1.427+B.1.429)	S	TRUE	FALSE	13	FALSE
S:W152C	Epsilon (B.1.427+B.1.429)	S	TRUE	FALSE	152	TRUE
S:L452R	Epsilon (B.1.427+B.1.429)	S	TRUE	FALSE	452	FALSE
S:D614G	Epsilon (B.1.427+B.1.429)	S	TRUE	FALSE	614	FALSE
M:I82T	Kappa+Delta (B.1.617.X)	M	TRUE	FALSE	82	FALSE
N:D63G	Kappa+Delta (B.1.617.X)	N	TRUE	FALSE	63	FALSE
N:R203M	Kappa+Delta (B.1.617.X)	N	TRUE	FALSE	203	FALSE
N:D377Y	Kappa+Delta (B.1.617.X)	N	TRUE	FALSE	377	TRUE
ORF1b:P314L	Kappa+Delta (B.1.617.X)	ORF1B	FALSE	FALSE	314	FALSE
ORF3a:S26L	Kappa+Delta (B.1.617.X)	ORF3A	FALSE	FALSE	26	FALSE
ORF7a:V82A	Kappa+Delta (B.1.617.X)	ORF7A	FALSE	FALSE	82	FALSE
S:T19R	Kappa+Delta (B.1.617.X)	S	TRUE	FALSE	19	FALSE
S:L452R	Kappa+Delta (B.1.617.X)	S	TRUE	FALSE	452	FALSE
S:T478K	Kappa+Delta (B.1.617.X)	S	TRUE	FALSE	478	TRUE
S:D614G	Kappa+Delta (B.1.617.X)	S	TRUE	FALSE	614	FALSE
S:P681R	Kappa+Delta (B.1.617.X)	S	TRUE	FALSE	681	FALSE
S:D950N	Kappa+Delta (B.1.617.X)	S	TRUE	FALSE	950	FALSE
M:I82T	Eta (B.1.525)	M	TRUE	FALSE	82	FALSE
N:S2Y	Eta (B.1.525)	N	TRUE	FALSE	2	FALSE
N:A12G	Eta (B.1.525)	N	TRUE	FALSE	12	FALSE
N:T205I	Eta (B.1.525)	N	TRUE	FALSE	205	FALSE
ORF1a:T2007I	Eta (B.1.525)	ORF1A	TRUE	FALSE	2007	FALSE
ORF1b:P314F	Eta (B.1.525)	ORF1B	FALSE	FALSE	314	FALSE
S:A67V	Eta (B.1.525)	S	FALSE	FALSE	67	FALSE
S:E484K	Eta (B.1.525)	S	TRUE	FALSE	484	FALSE
S:D614G	Eta (B.1.525)	S	TRUE	FALSE	614	FALSE
S:Q677H	Eta (B.1.525)	S	TRUE	FALSE	677	FALSE
S:F888L	Eta (B.1.525)	S	TRUE	FALSE	888	FALSE
ORF1a:T265I	Iota (B.1.526)	ORF1A	TRUE	FALSE	265	FALSE
ORF1a:L3201P	Iota (B.1.526)	ORF1A	TRUE	FALSE	3201	FALSE
ORF1b:P314L	Iota (B.1.526)	ORF1B	FALSE	FALSE	314	FALSE
ORF3a:P42L	Iota (B.1.526)	ORF3A	FALSE	FALSE	42	FALSE
ORF3a:Q57H	Iota (B.1.526)	ORF3A	FALSE	FALSE	57	FALSE
ORF8:T11I	Iota (B.1.526)	ORF8	FALSE	FALSE	11	FALSE
S:D614G	Iota (B.1.526)	S	TRUE	FALSE	614	FALSE
N:P13L	Lambda (C.37)	N	TRUE	FALSE	13	FALSE
N:R203K	Lambda (C.37)	N	TRUE	FALSE	203	FALSE
N:G204R	Lambda (C.37)	N	TRUE	FALSE	204	FALSE
N:G214C	Lambda (C.37)	N	TRUE	FALSE	214	FALSE
ORF1a:T1246I	Lambda (C.37)	ORF1A	TRUE	FALSE	1246	FALSE
ORF1a:P2287S	Lambda (C.37)	ORF1A	TRUE	FALSE	2287	FALSE
ORF1a:F2387V	Lambda (C.37)	ORF1A	TRUE	FALSE	2387	FALSE
ORF1a:L3201P	Lambda (C.37)	ORF1A	TRUE	FALSE	3201	FALSE
ORF1a:T3255I	Lambda (C.37)	ORF1A	TRUE	TRUE	3255	FALSE
ORF1a:G3278S	Lambda (C.37)	ORF1A	TRUE	TRUE	3278	FALSE
ORF1b:P314L	Lambda (C.37)	ORF1B	FALSE	FALSE	314	FALSE
S:G75V	Lambda (C.37)	S	TRUE	FALSE	75	FALSE
S:T76I	Lambda (C.37)	S	TRUE	FALSE	76	FALSE
S:L452Q	Lambda (C.37)	S	TRUE	FALSE	452	FALSE
S:F490S	Lambda (C.37)	S	TRUE	FALSE	490	FALSE
S:D614G	Lambda (C.37)	S	TRUE	FALSE	614	FALSE
S:T859N	Lambda (C.37)	S	TRUE	TRUE	859	FALSE
S:Y505H	Omicron (B.1.1.529)	S	TRUE	FALSE	505	FALSE
N:G204R	Omicron (B.1.1.529)	N	TRUE	FALSE	204	FALSE
N:R203K	Omicron (B.1.1.529)	N	TRUE	FALSE	203	FALSE
ORF1a:A2710T	Omicron (B.1.1.529)	ORF1A	TRUE	FALSE	2710	FALSE
ORF1a:I3758V	Omicron (B.1.1.529)	ORF1A	TRUE	FALSE	3758	FALSE
ORF1a:K856R	Omicron (B.1.1.529)	ORF1A	TRUE	FALSE	856	FALSE
ORF1a:T3255I	Omicron (B.1.1.529)	ORF1A	TRUE	TRUE	3255	FALSE
ORF1b:I1566V	Omicron (B.1.1.529)	ORF1B	TRUE	FALSE	1566	FALSE
ORF1b:P314L	Omicron (B.1.1.529)	ORF1B	FALSE	FALSE	314	FALSE
S:D614G	Omicron (B.1.1.529)	S	TRUE	FALSE	614	FALSE
S:E484A	Omicron (B.1.1.529)	S	TRUE	FALSE	484	FALSE
S:G339D	Omicron (B.1.1.529)	S	TRUE	FALSE	339	FALSE
S:G446S	Omicron (B.1.1.529)	S	TRUE	FALSE	446	FALSE
S:G496S	Omicron (B.1.1.529)	S	TRUE	FALSE	496	FALSE
S:H655Y	Omicron (B.1.1.529)	S	TRUE	FALSE	655	FALSE
S:K417N	Omicron (B.1.1.529)	S	TRUE	FALSE	417	TRUE
S:N440K	Omicron (B.1.1.529)	S	TRUE	FALSE	440	FALSE
S:N501Y	Omicron (B.1.1.529)	S	TRUE	FALSE	501	FALSE
S:N679K	Omicron (B.1.1.529)	S	TRUE	FALSE	679	FALSE
S:P681H	Omicron (B.1.1.529)	S	TRUE	FALSE	681	FALSE
S:Q493R	Omicron (B.1.1.529)	S	TRUE	FALSE	493	FALSE
S:Q498R	Omicron (B.1.1.529)	S	TRUE	FALSE	498	FALSE
S:S371L	Omicron (B.1.1.529)	S	TRUE	FALSE	371	FALSE
S:S373P	Omicron (B.1.1.529)	S	TRUE	FALSE	373	FALSE
S:S375F	Omicron (B.1.1.529)	S	TRUE	FALSE	375	FALSE
S:S477N	Omicron (B.1.1.529)	S	TRUE	FALSE	477	TRUE
S:T478K	Omicron (B.1.1.529)	S	TRUE	FALSE	478	TRUE
S:T547K	Omicron (B.1.1.529)	S	TRUE	FALSE	547	FALSE
ORF1a:L2084I	Omicron (B.1.1.529)	ORF1A	TRUE	FALSE	2084	FALSE
S:A67V	Omicron (B.1.1.529)	S	FALSE	FALSE	67	FALSE
S:Y145D	Omicron (B.1.1.529)	S	TRUE	FALSE	145	TRUE
E:T9I	Omicron (B.1.1.529)	E	TRUE	FALSE	9	FALSE
M:A63T	Omicron (B.1.1.529)	M	FALSE	FALSE	63	FALSE
M:D3G	Omicron (B.1.1.529)	M	TRUE	FALSE	3	FALSE
M:Q19E	Omicron (B.1.1.529)	M	TRUE	FALSE	19	TRUE
S:L212I	Omicron (B.1.1.529)	S	TRUE	FALSE	212	FALSE
S:T95I	Omicron (B.1.1.529)	S	TRUE	FALSE	95	FALSE
ORF1a:P3395H	Omicron (B.1.1.529)	ORF1A	FALSE	FALSE	3395	FALSE
N:R203K	Theta (P.3)	N	TRUE	FALSE	203	FALSE
N:G204R	Theta (P.3)	N	TRUE	FALSE	204	FALSE
ORF1a:D1554G	Theta (P.3)	ORF1A	TRUE	FALSE	1554	FALSE
ORF1a:S2625F	Theta (P.3)	ORF1A	TRUE	FALSE	2625	FALSE
ORF1a:D2980N	Theta (P.3)	ORF1A	TRUE	TRUE	2980	FALSE
ORF1a:L3201P	Theta (P.3)	ORF1A	TRUE	FALSE	3201	FALSE
ORF1a:D3681E	Theta (P.3)	ORF1A	FALSE	FALSE	3681	FALSE
ORF1a:L3930F	Theta (P.3)	ORF1A	TRUE	FALSE	3930	FALSE
ORF1b:P314L	Theta (P.3)	ORF1B	FALSE	FALSE	314	FALSE
ORF1b:A1291V	Theta (P.3)	ORF1B	TRUE	TRUE	1291	FALSE
ORF8:K2Q	Theta (P.3)	ORF8	FALSE	FALSE	2	FALSE
S:E484K	Theta (P.3)	S	TRUE	FALSE	484	FALSE
S:N501Y	Theta (P.3)	S	TRUE	FALSE	501	FALSE
S:D614G	Theta (P.3)	S	TRUE	FALSE	614	FALSE
S:P681H	Theta (P.3)	S	TRUE	FALSE	681	FALSE
S:E1092K	Theta (P.3)	S	TRUE	FALSE	1092	FALSE
S:H1101Y	Theta (P.3)	S	TRUE	FALSE	1101	FALSE
S:V1176F	Theta (P.3)	S	TRUE	FALSE	1176	FALSE
N:A119S	Zeta (P.2)	N	TRUE	FALSE	119	TRUE
N:R203K	Zeta (P.2)	N	TRUE	FALSE	203	FALSE
N:G204R	Zeta (P.2)	N	TRUE	FALSE	204	FALSE
N:M234I	Zeta (P.2)	N	TRUE	FALSE	234	FALSE
ORF1a:L3468V	Zeta (P.2)	ORF1A	TRUE	FALSE	3468	FALSE
ORF1a:L3930F	Zeta (P.2)	ORF1A	TRUE	FALSE	3930	FALSE
ORF1b:P314L	Zeta (P.2)	ORF1B	FALSE	FALSE	314	FALSE
S:E484K	Zeta (P.2)	S	TRUE	FALSE	484	FALSE
S:D614G	Zeta (P.2)	S	TRUE	FALSE	614	FALSE
S:V1176F	Zeta (P.2)	S	TRUE	FALSE	1176	FALSE
N:S197L	A.2.5	N	TRUE	FALSE	197	FALSE
N:M234I	A.2.5	N	TRUE	FALSE	234	FALSE
N:P365S	A.2.5	N	TRUE	FALSE	365	TRUE
N:P383L	A.2.5	N	TRUE	FALSE	383	TRUE
ORF1a:L4F	A.2.5	ORF1A	TRUE	FALSE	4	FALSE
ORF1a:K1657E	A.2.5	ORF1A	FALSE	FALSE	1657	FALSE
ORF1a:F3071Y	A.2.5	ORF1A	FALSE	FALSE	3071	FALSE
ORF1a:T3255I	A.2.5	ORF1A	TRUE	TRUE	3255	FALSE
ORF1a:H3580Q	A.2.5	ORF1A	FALSE	FALSE	3580	FALSE
ORF1b:P1000L	A.2.5	ORF1B	FALSE	FALSE	1000	FALSE
ORF3a:S74F	A.2.5	ORF3A	FALSE	FALSE	74	FALSE
ORF3a:G196V	A.2.5	ORF3A	FALSE	FALSE	196	FALSE
ORF8:L84S	A.2.5	ORF8	FALSE	FALSE	84	FALSE
S:L452R	A.2.5	S	TRUE	FALSE	452	FALSE
S:D614G	A.2.5	S	TRUE	FALSE	614	FALSE
M:I82T	B.1.1.318	M	TRUE	FALSE	82	FALSE
N:R203K	B.1.1.318	N	TRUE	FALSE	203	FALSE
N:G204R	B.1.1.318	N	TRUE	FALSE	204	FALSE
N:A208G	B.1.1.318	N	TRUE	FALSE	208	FALSE
ORF1a:E1196V	B.1.1.318	ORF1A	TRUE	FALSE	1196	FALSE
ORF1a:K2511N	B.1.1.318	ORF1A	FALSE	FALSE	2511	FALSE
ORF1a:T2936I	B.1.1.318	ORF1A	FALSE	FALSE	2936	FALSE
ORF1a:A3209V	B.1.1.318	ORF1A	FALSE	FALSE	3209	FALSE
ORF1a:T3284I	B.1.1.318	ORF1A	TRUE	TRUE	3284	FALSE
ORF1b:P314L	B.1.1.318	ORF1B	FALSE	FALSE	314	FALSE
ORF1b:V2371M	B.1.1.318	ORF1B	FALSE	FALSE	2371	FALSE
S:T95I	B.1.1.318	S	TRUE	FALSE	95	FALSE
S:E484K	B.1.1.318	S	TRUE	FALSE	484	FALSE
S:D614G	B.1.1.318	S	TRUE	FALSE	614	FALSE
S:P681H	B.1.1.318	S	TRUE	FALSE	681	FALSE
S:D796H	B.1.1.318	S	FALSE	FALSE	796	FALSE
N:R203K	B.1.1.519	N	TRUE	FALSE	203	FALSE
N:G204R	B.1.1.519	N	TRUE	FALSE	204	FALSE
ORF1a:P959S	B.1.1.519	ORF1A	TRUE	FALSE	959	FALSE
ORF1a:T3255I	B.1.1.519	ORF1A	TRUE	TRUE	3255	FALSE
ORF1a:I3618V	B.1.1.519	ORF1A	TRUE	FALSE	3618	FALSE
ORF1a:T4175I	B.1.1.519	ORF1A	TRUE	FALSE	4175	FALSE
ORF1b:P314L	B.1.1.519	ORF1B	FALSE	FALSE	314	FALSE
S:T478K	B.1.1.519	S	TRUE	FALSE	478	TRUE
S:D614G	B.1.1.519	S	TRUE	FALSE	614	FALSE
S:P681H	B.1.1.519	S	TRUE	FALSE	681	FALSE
S:T732A	B.1.1.519	S	TRUE	TRUE	732	FALSE
N:T205I	B.1.466.2	N	TRUE	FALSE	205	FALSE
ORF1a:T1168I	B.1.466.2	ORF1A	TRUE	FALSE	1168	FALSE
ORF1a:P1640L	B.1.466.2	ORF1A	TRUE	FALSE	1640	FALSE
ORF1b:P314L	B.1.466.2	ORF1B	FALSE	FALSE	314	FALSE
ORF3a:Q57H	B.1.466.2	ORF3A	FALSE	FALSE	57	FALSE
S:N439K	B.1.466.2	S	TRUE	FALSE	439	FALSE
S:D614G	B.1.466.2	S	TRUE	FALSE	614	FALSE
N:T205I	B.1.621	N	TRUE	FALSE	205	FALSE
ORF1a:T1055A	B.1.621	ORF1A	TRUE	FALSE	1055	FALSE
ORF1a:T1538I	B.1.621	ORF1A	TRUE	FALSE	1538	FALSE
ORF1a:T3255I	B.1.621	ORF1A	TRUE	TRUE	3255	FALSE
ORF1a:Q3729R	B.1.621	ORF1A	FALSE	FALSE	3729	FALSE
ORF1b:P314L	B.1.621	ORF1B	FALSE	FALSE	314	FALSE
ORF1b:P1342S	B.1.621	ORF1B	TRUE	TRUE	1342	FALSE
ORF3a:Q57H	B.1.621	ORF3A	FALSE	FALSE	57	FALSE
ORF8:T11K	B.1.621	ORF8	FALSE	FALSE	11	FALSE
ORF8:P38S	B.1.621	ORF8	FALSE	FALSE	38	FALSE
S:T95I	B.1.621	S	TRUE	FALSE	95	FALSE
S:R346K	B.1.621	S	TRUE	FALSE	346	TRUE
S:E484K	B.1.621	S	TRUE	FALSE	484	FALSE
S:N501Y	B.1.621	S	TRUE	FALSE	501	FALSE
S:D614G	B.1.621	S	TRUE	FALSE	614	FALSE
S:P681H	B.1.621	S	TRUE	FALSE	681	FALSE
S:D950N	B.1.621	S	TRUE	FALSE	950	FALSE
N:T205I	B.1.214.2	N	TRUE	FALSE	205	FALSE
ORF1a:I1398V	B.1.214.2	ORF1A	TRUE	FALSE	1398	FALSE
ORF1a:T1881I	B.1.214.2	ORF1A	TRUE	FALSE	1881	FALSE
ORF1a:A4016V	B.1.214.2	ORF1A	TRUE	TRUE	4016	FALSE
ORF1b:P314L	B.1.214.2	ORF1B	FALSE	FALSE	314	FALSE
S:Q414K	B.1.214.2	S	TRUE	FALSE	414	TRUE
S:D614G	B.1.214.2	S	TRUE	FALSE	614	FALSE
S:T716I	B.1.214.2	S	TRUE	FALSE	716	FALSE
M:A63T	AV.1	M	FALSE	FALSE	63	FALSE
M:H125Y	AV.1	M	TRUE	TRUE	125	TRUE
N:I157V	AV.1	N	TRUE	FALSE	157	FALSE
N:R203K	AV.1	N	TRUE	FALSE	203	FALSE
N:G204R	AV.1	N	TRUE	FALSE	204	FALSE
ORF1a:D75G	AV.1	ORF1A	TRUE	FALSE	75	FALSE
ORF1a:G519S	AV.1	ORF1A	FALSE	FALSE	519	FALSE
ORF1a:A591V	AV.1	ORF1A	TRUE	FALSE	591	FALSE
ORF1a:H1160Y	AV.1	ORF1A	TRUE	FALSE	1160	FALSE
ORF1a:P1640L	AV.1	ORF1A	TRUE	FALSE	1640	FALSE
ORF1a:K1745I	AV.1	ORF1A	TRUE	FALSE	1745	FALSE
ORF1a:N2405S	AV.1	ORF1A	FALSE	FALSE	2405	FALSE
ORF1a:A3209V	AV.1	ORF1A	FALSE	FALSE	3209	FALSE
ORF1b:P314L	AV.1	ORF1B	FALSE	FALSE	314	FALSE
ORF1b:S425A	AV.1	ORF1B	TRUE	TRUE	425	FALSE
ORF1b:T1404M	AV.1	ORF1B	TRUE	TRUE	1404	FALSE
ORF1b:A1643V	AV.1	ORF1B	TRUE	TRUE	1643	FALSE
S:D80G	AV.1	S	TRUE	FALSE	80	TRUE
S:T95I	AV.1	S	TRUE	FALSE	95	FALSE
S:G142D	AV.1	S	TRUE	FALSE	142	TRUE
S:E484K	AV.1	S	TRUE	FALSE	484	FALSE
S:D614G	AV.1	S	TRUE	FALSE	614	FALSE
S:P681H	AV.1	S	TRUE	FALSE	681	FALSE
S:I1130V	AV.1	S	TRUE	FALSE	1130	TRUE
S:D1139H	AV.1	S	TRUE	TRUE	1139	FALSE
M:L16I	AT.1	M	TRUE	FALSE	16	FALSE
N:R203K	AT.1	N	TRUE	FALSE	203	FALSE
N:G204R	AT.1	N	TRUE	FALSE	204	FALSE
ORF1a:S376L	AT.1	ORF1A	TRUE	FALSE	376	FALSE
ORF1a:V1006F	AT.1	ORF1A	TRUE	FALSE	1006	FALSE
ORF1a:T2247N	AT.1	ORF1A	TRUE	FALSE	2247	FALSE
ORF1a:T3255I	AT.1	ORF1A	TRUE	TRUE	3255	FALSE
ORF1a:Q3729R	AT.1	ORF1A	FALSE	FALSE	3729	FALSE
ORF1a:S4119T	AT.1	ORF1A	TRUE	FALSE	4119	FALSE
ORF1b:P314L	AT.1	ORF1B	FALSE	FALSE	314	FALSE
ORF1b:T1173N	AT.1	ORF1B	TRUE	FALSE	1173	FALSE
ORF1b:V1905L	AT.1	ORF1B	TRUE	TRUE	1905	FALSE
ORF1b:A2431V	AT.1	ORF1B	TRUE	TRUE	2431	FALSE
ORF3a:L95M	AT.1	ORF3A	FALSE	FALSE	95	FALSE
S:P9L	AT.1	S	TRUE	FALSE	9	FALSE
S:C136Y	AT.1	S	TRUE	FALSE	136	FALSE
S:D215G	AT.1	S	TRUE	FALSE	215	FALSE
S:H245P	AT.1	S	TRUE	FALSE	245	FALSE
S:E484K	AT.1	S	TRUE	FALSE	484	FALSE
S:D614G	AT.1	S	TRUE	FALSE	614	FALSE
S:E780K	AT.1	S	TRUE	FALSE	780	FALSE
M:I82T	C.36.3	M	TRUE	FALSE	82	FALSE
N:R203K	C.36.3	N	TRUE	FALSE	203	FALSE
N:G204R	C.36.3	N	TRUE	FALSE	204	FALSE
N:G212V	C.36.3	N	TRUE	FALSE	212	FALSE
ORF1a:E102K	C.36.3	ORF1A	TRUE	FALSE	102	FALSE
ORF1a:A859V	C.36.3	ORF1A	TRUE	FALSE	859	FALSE
ORF1a:T1246I	C.36.3	ORF1A	TRUE	FALSE	1246	FALSE
ORF1a:D1639N	C.36.3	ORF1A	TRUE	FALSE	1639	FALSE
ORF1a:P2287S	C.36.3	ORF1A	TRUE	FALSE	2287	FALSE
ORF1a:D2980N	C.36.3	ORF1A	TRUE	TRUE	2980	FALSE
ORF1a:D3222N	C.36.3	ORF1A	TRUE	TRUE	3222	FALSE
ORF1a:G3278S	C.36.3	ORF1A	TRUE	TRUE	3278	FALSE
ORF1a:S3687L	C.36.3	ORF1A	FALSE	FALSE	3687	FALSE
ORF1a:L3691S	C.36.3	ORF1A	FALSE	FALSE	3691	FALSE
ORF1a:T4090I	C.36.3	ORF1A	TRUE	FALSE	4090	FALSE
ORF1b:P314L	C.36.3	ORF1B	FALSE	FALSE	314	FALSE
ORF1b:D1028Y	C.36.3	ORF1B	TRUE	TRUE	1028	FALSE
ORF7b:A43S	C.36.3	ORF7B	FALSE	FALSE	43	FALSE
S:S12F	C.36.3	S	TRUE	FALSE	12	FALSE
S:W152R	C.36.3	S	TRUE	FALSE	152	TRUE
S:R346S	C.36.3	S	TRUE	FALSE	346	TRUE
S:L452R	C.36.3	S	TRUE	FALSE	452	FALSE
S:D614G	C.36.3	S	TRUE	FALSE	614	FALSE
S:Q677H	C.36.3	S	TRUE	FALSE	677	FALSE
S:A899S	C.36.3	S	TRUE	TRUE	899	FALSE
M:F28L	R.1	M	TRUE	FALSE	28	TRUE
N:S187L	R.1	N	TRUE	FALSE	187	FALSE
N:R203K	R.1	N	TRUE	FALSE	203	FALSE
N:G204R	R.1	N	TRUE	FALSE	204	FALSE
N:Q418H	R.1	N	FALSE	FALSE	418	FALSE
ORF1b:P314L	R.1	ORF1B	FALSE	FALSE	314	FALSE
ORF1b:G1362R	R.1	ORF1B	TRUE	TRUE	1362	FALSE
ORF1b:P1936H	R.1	ORF1B	FALSE	FALSE	1936	FALSE
S:W152L	R.1	S	TRUE	FALSE	152	TRUE
S:E484K	R.1	S	TRUE	FALSE	484	FALSE
S:D614G	R.1	S	TRUE	FALSE	614	FALSE
S:G769V	R.1	S	TRUE	FALSE	769	FALSE
N:R203K	R.2	N	TRUE	FALSE	203	FALSE
N:G204R	R.2	N	TRUE	FALSE	204	FALSE
ORF1a:A1049V	R.2	ORF1A	TRUE	FALSE	1049	FALSE
ORF1a:K1202N	R.2	ORF1A	TRUE	FALSE	1202	FALSE
ORF1a:Q1592R	R.2	ORF1A	TRUE	FALSE	1592	FALSE
ORF1a:D4085G	R.2	ORF1A	TRUE	FALSE	4085	FALSE
ORF1b:P314L	R.2	ORF1B	FALSE	FALSE	314	FALSE
S:D614G	R.2	S	TRUE	FALSE	614	FALSE
S:Q677H	R.2	S	TRUE	FALSE	677	FALSE
S:T732S	R.2	S	TRUE	TRUE	732	FALSE
ORF9c:G50R	Alpha (B.1.1.7)	ORF9c	TRUE	FALSE	50	FALSE
ORF9c:L52F	Beta (B.1.351)	ORF9c	TRUE	FALSE	52	FALSE
ORF9c:G50R	Gamma (P.1)	ORF9c	TRUE	FALSE	50	FALSE
ORF9c:L52F	Epsilon (B.1.427+B.1.429)	ORF9c	TRUE	FALSE	52	FALSE
ORF9c:G50W	Kappa+Delta (B.1.617.X)	ORF9c	TRUE	FALSE	50	FALSE
ORF9c:L52F	Eta (B.1.525)	ORF9c	TRUE	FALSE	52	FALSE
ORF9c:G50R	Lambda (C.37)	ORF9c	TRUE	FALSE	50	FALSE
ORF9c:M60I	Lambda (C.37)	ORF9c	TRUE	FALSE	60	FALSE
ORF9c:G50R	Omicron (B.1.1.529)	ORF9c	TRUE	FALSE	50	FALSE
ORF9c:G50R	Theta (P.3)	ORF9c	TRUE	FALSE	50	FALSE
ORF9c:G50R	Zeta (P.2)	ORF9c	TRUE	FALSE	50	FALSE
ORF9c:Q44Stop	A.2.5	ORF9c	TRUE	FALSE	44Sto	FALSE
ORF9c:G50R	B.1.1.318	ORF9c	TRUE	FALSE	50	FALSE
ORF9c:L55V	B.1.1.318	ORF9c	TRUE	FALSE	55	FALSE
ORF9c:G50R	B.1.1.519	ORF9c	TRUE	FALSE	50	FALSE
ORF9c:L52F	B.1.466.2	ORF9c	TRUE	FALSE	52	FALSE
ORF9c:L52F	B.1.621	ORF9c	TRUE	FALSE	52	FALSE
ORF9c:L52F	B.1.214.2	ORF9c	TRUE	FALSE	52	FALSE
ORF9c:G50R	AV.1	ORF9c	TRUE	FALSE	50	FALSE
ORF9c:G50R	AT.1	ORF9c	TRUE	FALSE	50	FALSE
ORF9c:G50R	C.36.3	ORF9c	TRUE	FALSE	50	FALSE
ORF9c:A59S	C.36.3	ORF9c	TRUE	FALSE	59	FALSE
ORF9c:H34Y	R.1	ORF9c	TRUE	FALSE	34	FALSE
ORF9c:G50R	R.1	ORF9c	TRUE	FALSE	50	FALSE
ORF9c:G50R	R.2	ORF9c	TRUE	FALSE	50	FALSE
