# Supplementary material for: Selection for immune evasion in SARS-CoV-2 revealed by high-resolution epitope mapping and sequence analysis
Source: iScience. 2023 Jul 13;26(8):107394. doi: 10.1016/j.isci.2023.107394 (PMC10433132; doi:10.1016/j.isci.2023.107394)
Supplement: Table S11. Features of all the nonsynonymous mutations detected at epitope sites, related to Figure 7 [file mmc11.xlsx]

## Sheet: Feuil5
Mutation	Complete Mutation Name	Protein	Amino Acid Position in Protein	Average RFU	Average RFU of Epitope site in SARS-CoV-2-positive patients (HDPA)	Average RFU of Epitope site in SARS-CoV-2-negative patients (HDPA)	Is detected as cross-reactive epitope site (HDPA)	Prevalence of Epitope site in SARS-CoV-2-positive patients (HDPA)	Prevalence of Epitope site in SARS-CoV-2-negative patients (HDPA)	Is detected as cross-reactive epitope site (PhIP-Seq)	first time detected	1st candidate country of first apparition	Difference in Average RFU in Epitope sites (SARS-CoV-2-neg vs SARS-CoV-2-pos patients (HDPA)	Relative Abundance (Wave 1)	Relative Abundance (Wave 2)	pos_in_genome
NSP3:F106L	C3037A;F106L;orf1a;NSP3	orf1a	924	3825	3559	5021	FAUX	0.8	0.6	VRAI	2020-03-03	Australia	1462	0.850059516479908	0.769427875325548	3037
S:D614G	A23403G;D614G;S;S	S	614	1995	1512	2091	FAUX	0.1	0.4	FAUX	2020-01-02	South Africa	579	0.856257439559988	0.610854406452155	23403
N:G204R	G28883C;G204R;N;N	N	204	2294	1243	4047	FAUX	0.3	0.4	VRAI	2020-02-10	United Kingdom	2804	0.506382629397036	0.40317566999916	28883
N:R203S	G28882T;R203S;N;N	N	203	2367	1358	5394	FAUX	0.3	0.2	FAUX	2020-02-01	China	4036	0.505602758281	0.402671595396119	28882
N:R203K	G28881A;R203K;N;N	N	203	2367	1358	5394	FAUX	0.3	0.2	FAUX	2020-02-10	United Kingdom	4036	0.506423675245249	0.394522389313618	28881
N:G204R	G28883A;G204R;N;N	N	204	2294	1243	4047	FAUX	0.3	0.4	VRAI	2020-02-10	United Kingdom	2804	0.000170032	6.6e-05	28883
ORF9c:G50R	G28881A;G50R;ORF9c;ORF9c	ORF9c	50	2367	1358	5394	FAUX	0.3	0.2	FAUX	2020-02-10	United Kingdom	4036	0.361827843	0.316622691	28881
NSP2:T85I	C1059T;T85I;orf1a;NSP2	orf1a	265	6983	8706	3537	FAUX	0.1	0.2	VRAI	2020-01-02	South Africa	-5169	0.137134178877807	0.11287070486432	1059
NSP2:I120F	A1163T;I120F;orf1a;NSP2	orf1a	300	2925	1483	4368	FAUX	0.1	0.2	VRAI	2020-03-19	Australia	2885	0.0964577432992653	0.138662522053264	1163
NSP14:D172E	C18555G;D172E;orf1b;NSP14	orf1b	1696	9410	9410	NA	FAUX	0.1	0	FAUX	2020-07-11	USA	NA	0.097607027049214	0.10476350499874	18555
S:Q613H	G23401T;Q613H;S;S	S	613	1995	1512	2091	FAUX	0.1	0.4	FAUX	2020-03-24	Australia	579	0.0933793046833313	0.106905822061665	23401
S:L18F	C21614T;L18F;S;S	S	18	1507	1534	1498	FAUX	0.1	0.2	FAUX	2020-01-02	South Africa	-36	0.00525386857119402	0.155170965302865	21614
S:S477N	G22992A;S477N;S;S	S	477	6037	9568	2899	FAUX	0.4	0.4	VRAI	2020-02-02	China	-6669	0.0674793744612732	0.0655296983953625	22992
NSP6:L37F	G11083T;L37F;orf1a;NSP6	orf1a	3606	1340	NA	1340	FAUX	0	0.2	VRAI	2020-02-01	Canada	NA	0.0880022985674999	0.0317566999915988	11083
N:S194L	C28854T;S194L;N;N	N	194	7475	7935	6786	FAUX	0.3	0.6	VRAI	2020-01-30	China	-1149	0.0341090998645487	0.0862387633369739	28854
S:A222V	C22227T;A222V;S;S	S	222	6594	7561	3692	FAUX	0.3	0.2	FAUX	2020-01-10	United Kingdom	-3869	0.00291425522308418	0.105393598252541	22227
N:R41W	C28394T;R41W;N;N	N	41	5152	4815	6165	FAUX	0.1	0.2	FAUX	2020-03-19	United Kingdom	1350	0.00135451299101096	0.101949088465093	28394
NSP15:L216F	A20268C;L216F;orf1b;NSP15	orf1b	2267	3883	4246	3112	FAUX	0.8	0.8	VRAI	2020-04-22	Australia	-1133	0.0367360341501457	0.065739729479963	20268
NSP14:M72L	A18253T;M72L;orf1b;NSP14	orf1b	1596	1818	2071	1437	VRAI	0.2	0.2	VRAI	2020-05-19	United Kingdom	-635	0.000656733571399253	0.0961102243131984	18253
S:P681H	C23604A;P681H;S;S	S	681	1737	2037	1637	FAUX	0.1	0.2	VRAI	2020-05-23	USA	-400	0.00151869638386077	0.090313366378224	23604
S:D1118Y	G24914T;D1118Y;S;S	S	1118	5038	7592	1846	FAUX	0.4	0.4	FAUX	2020-03-18	United Kingdom	-5746	0.00036941263391208	0.085062589263211	24914
NSP12:H613Q	C15279A;H613Q;orf1b;NSP12	orf1b	604	5424	6231	3002	VRAI	0.4	0.4	VRAI	2020-11-03	USA	-3229	0.000697779419611706	0.0843484835755692	15279
N:D3V	A28281T;D3V;N;N	N	3	2763	2509	3271	FAUX	0.3	0.4	FAUX	2020-03-20	United Kingdom	762	0.000410458482124533	0.0828782659833655	28281
S:A570D	C23271A;A570D;S;S	S	570	5824	9780	2857	FAUX	0.2	0.4	VRAI	2020-05-27	USA	-6923	0.000574641874974346	0.0826262286818449	23271
N:D3E	T28282A;D3E;N;N	N	3	2763	2509	3271	FAUX	0.3	0.4	FAUX	2020-03-20	United Kingdom	762	0.000410458482124533	0.0817861043434428	28282
S:S982A	T24506G;S982A;S;S	S	982	2566	1662	4827	VRAI	0.3	0.4	VRAI	2020-05-27	USA	3165	0.00012313754463736	0.0817020919096026	24506
NSP5:G15S	G10097A;G15S;orf1a;NSP5	orf1a	3278	2573	NA	2573	FAUX	0	0.2	FAUX	2020-03-08	United Kingdom	NA	0.0645240733899766	0.0149542132235571	10097
NSP3:T183I	C3267T;T183I;orf1a;NSP3	orf1a	1001	1525	1572	1289	FAUX	0.4	0.2	FAUX	2020-03-10	United Kingdom	-284	0.000944054508886426	0.0790977064605562	3267
NSP3:A890V	C5388T;A890V;orf1a;NSP3	orf1a	1708	7736	14732	4238	FAUX	0.1	0.2	FAUX	2020-01-30	China	-10494	0.000820916964249066	0.0752751407208267	5388
NSP16:T117P	A21007C;T117P;orf1b;NSP16	orf1b	2514	1603	1603	NA	FAUX	0.1	0	FAUX	2020-03-25	United Kingdom	NA	0.000205229241062267	0.0708224817272956	21007
NSP6:L37F	G11083C;L37F;orf1a;NSP6	orf1a	3606	1340	NA	1340	FAUX	0	0.2	VRAI	2020-02-01	Canada	NA	4.25e-05	0	11083
NSP3:N321I	A3681T;N321I;orf1a;NSP3	orf1a	1139	8638	11030	4652	FAUX	0.4	0.4	VRAI	2020-05-12	United Kingdom	-6378	0	0.0561623120221793	3681
NSP5:L89F	C10319T;L89F;orf1a;NSP5	orf1a	3352	1191	1255	1063	FAUX	0.1	0.2	VRAI	2020-02-04	China	-192	0.00894799491031482	0.0443165588507099	10319
N:T205I	C28887T;T205I;N;N	N	205	2294	1243	4047	FAUX	0.3	0.4	FAUX	2020-01-02	South Africa	2804	0.00566432705331856	0.0400739309417794	28887
N:P199L	C28869T;P199L;N;N	N	199	4666	2657	7881	FAUX	0.4	0.6	FAUX	2020-03-15	United Kingdom	5224	0.00410458482124533	0.0409140552801815	28869
N:P67S	C28472T;P67S;N;N	N	67	4819	6325	3313	FAUX	0.4	0.4	FAUX	2020-03-23	Australia	-3012	0.0043919057587325	0.0405359993279005	28472
N:D3H	G28280C;D3H;N;N	N	3	2763	2509	3271	FAUX	0.3	0.4	FAUX	2020-03-31	United Kingdom	762	0.000574641874974346	0.043560446946148	28280
M:I73M	A26741G;I73M;M;M	M	73	2938	NA	2938	FAUX	0	0.2	FAUX	2020-04-29	United Kingdom	NA	0.000287320937487173	0.0437704780307486	26741
NSP14:N129D	A18424G;N129D;orf1b;NSP14	orf1b	1653	2910	3203	2471	FAUX	0.3	0.4	VRAI	2020-04-20	USA	-732	0.00373517218733325	0.0397798874233387	18424
ORF9c:L52F	C28887T;L52F;ORF9c;ORF9c	ORF9c	52	2294	1243	4047	FAUX	0.3	0.4	FAUX	2020-01-02	South Africa	2804	0.005526036	0.059300792	28887
S:F32L	C21658G;F32L;S;S	S	32	2735	NA	2735	FAUX	0	0.2	FAUX	2020-03-27	United Kingdom	NA	0.00275007183023437	0.0380156263126943	21658
NSP15:N73K	T19839A;N73K;orf1b;NSP15	orf1b	2124	5403	8286	2520	FAUX	0.2	0.4	FAUX	2020-04-13	USA	-5766	0.0247916923203218	0.0126858775098715	19839
S:K1045R	A24696G;K1045R;S;S	S	1045	2272	2893	1342	VRAI	0.3	0.4	VRAI	2020-03-17	United Kingdom	-1551	0.00119032959816115	0.0366294211543308	24696
S:A892V	C24237T;A892V;S;S	S	892	1032	1032	NA	FAUX	0.1	0	FAUX	2020-03-03	United Kingdom	NA	0.0251200591060214	0.0120137780391498	24237
NSP4:D217G	A9204G;D217G;orf1a;NSP4	orf1a	2980	6045	5839	6334	FAUX	0.4	0.4	FAUX	2020-03-12	USA	495	0.000410458482124533	0.0369234646727716	9204
NSP15:D282G	A20465G;D282G;orf1b;NSP15	orf1b	2333	2336	2060	2611	VRAI	0.2	0.4	VRAI	2020-01-04	South Africa	551	0.0300045150433034	0.0060068890195749	20465
NSP5:K90R	A10323G;K90R;orf1a;NSP5	orf1a	3353	1191	1255	1063	FAUX	0.1	0.2	VRAI	2020-01-02	South Africa	-192	0.00783975700857858	0.027009997479627	10323
NSP1:R124C	C635T;R124C;orf1a;NSP1	orf1a	124	1797	1797	NA	FAUX	0.1	0	FAUX	2020-02-02	China	NA	0.0213438410704757	0.0126018650760313	635
NSP3:R1602I	G7524T;R1602I;orf1a;NSP3	orf1a	2420	6176	10348	2004	VRAI	0.2	0.4	VRAI	2020-03-23	Australia	-8344	0.000697779419611706	0.0333529362345627	7524
NSP16:R216C	C21304T;R216C;orf1b;NSP16	orf1b	2613	2370	2908	1294	VRAI	0.2	0.2	VRAI	2020-03-16	USA	-1614	0.00229856749989739	0.0308325632193565	21304
NSP15:T33I	C19718T;T33I;orf1b;NSP15	orf1b	2084	3714	3936	3588	FAUX	0.2	0.6	VRAI	2020-03-06	Austria	-348	0.0024627508927472	0.0300344450978745	19718
N:R209G	A28898G;R209G;N;N	N	209	2034	1234	3234	FAUX	0.2	0.4	VRAI	2020-04-02	USA	2000	4.10458482124533e-05	0.0324708056792405	28898
NSP3:T428I	C4002T;T428I;orf1a;NSP3	orf1a	1246	8313	11228	4426	FAUX	0.5	0.6	FAUX	2020-02-01	China	-6802	0.0209333825883512	0.0104175417961858	4002
NSP3:P968L	C5622T;P968L;orf1a;NSP3	orf1a	1786	3323	NA	3323	FAUX	0	0.2	FAUX	2020-03-26	Australia	NA	0.000861962812461519	0.0305805259178358	5622
N:D103Y	G28580T;D103Y;N;N	N	103	1209	NA	1209	VRAI	0	0.4	VRAI	2020-03-02	United Kingdom	NA	0.0273365349094939	0.00222632949676552	28580
S:L5F	C21575T;L5F;S;S	S	5	1466	1420	1512	FAUX	0.1	0.4	VRAI	2020-02-02	China	92	0.0144070927225711	0.0146181634881963	21575
NSP5:G71S	G10265A;G71S;orf1a;NSP5	orf1a	3334	1703	1703	NA	FAUX	0.1	0	FAUX	2020-03-10	Italy	NA	0.0207281533472889	0.00789716878097958	10265
NSP13:H290Y	C17104T;H290Y;orf1b;NSP13	orf1b	1213	2748	3142	1172	VRAI	0.2	0.2	VRAI	2020-03-17	Australia	-1970	0.0031605303123589	0.025413761236663	17104
NSP1:L140V	C683G;L140V;orf1a;NSP1	orf1a	140	3636	4835	2438	FAUX	0.2	0.4	FAUX	2020-05-10	Australia	-2397	0.0123958461601609	0.0121818029068302	683
NSP2:P585S	C2558T;P585S;orf1a;NSP2	orf1a	765	7013	7278	6351	FAUX	0.6	0.6	FAUX	2020-02-09	United Kingdom	-927	0.0238886836596478	0.000378055952280938	2558
S:R21I	G21624T;R21I;S;S	S	21	1865	1534	1975	FAUX	0.1	0.2	FAUX	2020-03-18	United Kingdom	441	0.0174855313385051	0.00659497605645636	21624
S:A701V	C23664T;A701V;S;S	S	701	5932	7342	1701	FAUX	0.2	0.2	FAUX	2020-01-02	South Africa	-5641	0.00143660468743587	0.022599344703016	23664
N:A398V	C29466T;A398V;N;N	N	398	1628	1716	1584	FAUX	0.3	0.2	FAUX	2020-03-17	United Kingdom	-132	0.000985100357098879	0.0222632949676552	29466
S:N439K	C22879A;N439K;S;S	S	439	8497	8497	NA	FAUX	0.1	0	FAUX	2020-03-26	United Kingdom	NA	0.00406353897303288	0.0189868100478871	22879
NSP14:M501I	G19542T;M501I;orf1b;NSP14	orf1b	2025	4672	4672	NA	FAUX	0.1	0	FAUX	2020-04-26	USA	NA	0.000574641874974346	0.0225153322691758	19542
NSP12:E254D	G14202T;E254D;orf1b;NSP12	orf1b	245	6857	6309	7955	FAUX	0.5	0.6	VRAI	2020-03-26	Australia	1646	0.000656733571399253	0.0222632949676552	14202
NSP4:T14I	C8595T;T14I;orf1a;NSP4	orf1a	2777	2047	2047	NA	FAUX	0.1	0	FAUX	2020-03-25	Australia	NA	0.000820916964249066	0.0218432327984542	8595
M:F53L	C26681G;F53L;M;M	M	53	4280	4280	NA	FAUX	0.1	0	VRAI	2020-04-01	United Kingdom	NA	0.00907113245495218	0.0131899521129127	26681
NSP2:I559V	A2480G;I559V;orf1a;NSP2	orf1a	739	3115	3361	2799	FAUX	0.5	0.4	VRAI	2020-02-09	United Kingdom	-562	0.0217542995526003	4.20062169201042e-05	2480
N:D128E	C28657G;D128E;N;N	N	128	6752	8192	4513	FAUX	0.5	0.6	VRAI	2020-04-07	Australia	-3679	0.0137914049993843	0.00751911282869865	28657
NSP4:R112C	C8888T;R112C;orf1a;NSP4	orf1a	2875	4046	2004	6088	FAUX	0.2	0.2	FAUX	2020-03-26	Australia	4084	0.00036941263391208	0.0211711333277325	8888
NSP14:K359I	A19115T;K359I;orf1b;NSP14	orf1b	1883	6906	10826	3770	FAUX	0.2	0.6	VRAI	2020-07-31	United Kingdom	-7056	8.20916964249066e-05	0.0212551457615727	19115
NSP3:N179K	T3256A;N179K;orf1a;NSP3	orf1a	997	1525	1572	1289	FAUX	0.4	0.2	VRAI	2020-05-20	United Kingdom	-284	0.00036941263391208	0.0207930773754516	3256
S:K417N	G22813T;K417N;S;S	S	417	8091	11158	1959	FAUX	0.5	0.4	FAUX	2020-01-02	South Africa	-9199	0.0006156877231868	0.0203310089893304	22813
S:D80A	A21801C;D80A;S;S	S	80	3343	5277	1409	FAUX	0.1	0.4	FAUX	2020-01-02	South Africa	-3868	0.000533596026761893	0.0203730152062505	21801
S:L276I	C22388A;L276I;S;S	S	276	1490	1490	NA	FAUX	0.1	0	VRAI	2020-12-04	USA	NA	0.000533596026761893	0.0192388473494077	22388
S:G1124V	G24933T;G1124V;S;S	S	1124	5385	9232	1538	FAUX	0.3	0.4	FAUX	2020-02-08	China	-7694	0.0115338833476994	0.00772914391329917	24933
NSP3:I1683T	T7767C;I1683T;orf1a;NSP3	orf1a	2501	1474	1474	NA	VRAI	0.1	0	VRAI	2020-02-05	China	NA	0.000820916964249066	0.0185247416617659	7767
NSP13:A598S	G18028T;A598S;orf1b;NSP13	orf1b	1521	1593	1593	NA	FAUX	0.1	0	VRAI	2020-03-24	Australia	NA	0.0006156877231868	0.0181886919264051	18028
NSP7:M75I	G12067T;M75I;orf1a;NSP7	orf1a	3934	8357	8399	8250	FAUX	0.6	0.6	VRAI	2020-03-21	Australia	-149	0.00119032959816115	0.0172645551541628	12067
NSP12:A185S	G13993T;A185S;orf1b;NSP12	orf1b	176	6485	7144	5827	FAUX	0.1	0.2	FAUX	2020-01-30	Australia	-1318	0.00135451299101096	0.0168024867680417	13993
S:T1027I	C24642T;T1027I;S;S	S	1027	3181	3183	3177	FAUX	0.3	0.2	VRAI	2020-03-26	Austria	-6	0.00114928374994869	0.016928505418802	24642
NSP3:M1529K	T7305A;M1529K;orf1a;NSP3	orf1a	2347	3918	NA	3918	FAUX	0	0.2	VRAI	2020-06-15	South Africa	NA	0.00049255017854944	0.0170125178526422	7305
S:D215G	A22206G;D215G;S;S	S	215	10607	10607	NA	FAUX	0.2	0	FAUX	2020-01-02	South Africa	NA	0.00036941263391208	0.0171385365034025	22206
NSP12:A656S	G15406T;A656S;orf1b;NSP12	orf1b	647	1512	1512	NA	FAUX	0.1	0	FAUX	2020-03-02	United Kingdom	NA	0.0012313754463736	0.0161723935142401	15406
NSP12:K718N	G15594T;K718N;orf1b;NSP12	orf1b	709	7762	7762	NA	FAUX	0.1	0	VRAI	2020-02-04	China	NA	0.00689570249969216	0.0101234982777451	15594
N:P365S	C29366T;P365S;N;N	N	365	3448	3734	1159	FAUX	0.6	0.2	VRAI	2020-03-13	United Kingdom	-2575	0.00213438410704757	0.0148702007897169	29366
NSP7:S25L	C11916T;S25L;orf1a;NSP7	orf1a	3884	7636	7944	7430	VRAI	0.3	0.6	VRAI	2020-02-01	China	-514	0.0135451299101096	0.00264639166596656	11916
NSP12:K718N	G15594C;K718N;orf1b;NSP12	orf1b	709	7762	7762	NA	FAUX	0.1	0	VRAI	2020-02-04	China	NA	8.5e-05	0.000131926	15594
NSP12:V720I	G15598A;V720I;orf1b;NSP12	orf1b	711	7762	7762	NA	FAUX	0.1	0	VRAI	2020-08-11	Italy	NA	0.000205229241062267	0.0160883810803999	15598
N:P13L	C28311T;P13L;N;N	N	13	2752	2044	6999	FAUX	0.4	0.2	FAUX	2020-03-01	USA	4955	0.0133809465172598	0.00214231706292531	28311
NSP2:R46S	G943T;R46S;orf1a;NSP2	orf1a	226	1452	1452	NA	FAUX	0.1	0	FAUX	2020-06-28	USA	NA	0.000287320937487173	0.0152482567419978	943
N:M234I	G28975T;M234I;N;N	N	234	5374	3439	6342	FAUX	0.1	0.4	FAUX	2020-03-09	United Kingdom	2903	0.00106719205352379	0.0143241199697555	28975
NSP14:T250I	C18788T;T250I;orf1b;NSP14	orf1b	1774	1375	1375	NA	VRAI	0.1	0	VRAI	2020-03-25	United Kingdom	NA	0.0103435537495382	0.00470469629505167	18788
NSP3:G282V	G3564T;G282V;orf1a;NSP3	orf1a	1100	6807	6774	6874	FAUX	0.7	0.6	FAUX	2020-01-03	South Africa	99	0.00927636169601445	0.00567083928421406	3564
NSP3:L809I	C5144A;L809I;orf1a;NSP3	orf1a	1627	5662	5125	6334	FAUX	0.4	0.4	FAUX	2020-05-03	United Kingdom	1210	0.00303739276772155	0.0120137780391498	5144
NSP1:G98V	G558T;G98V;orf1a;NSP1	orf1a	98	2102	1012	2646	FAUX	0.1	0.2	VRAI	2020-01-03	South Africa	1634	0.00894799491031482	0.00583886415189448	558
NSP3:S126L	C3096T;S126L;orf1a;NSP3	orf1a	944	6413	6964	4916	FAUX	0.9	0.8	FAUX	2020-02-01	China	-2048	0.00849649057997784	0.00609090145341511	3096
S:W152C	G22018T;W152C;S;S	S	152	4963	6797	1296	FAUX	0.3	0.4	FAUX	2020-03-17	Australia	-5501	0.00422772236588269	0.0100394858439049	22018
NSP16:A34V	C20759T;A34V;orf1b;NSP16	orf1b	2431	1322	NA	1322	VRAI	0	0.2	VRAI	2020-03-08	United Kingdom	NA	0.00385830973197061	0.0103335293623456	20759
S:W152C	G22018C;W152C;S;S	S	152	4963	6797	1296	FAUX	0.3	0.4	FAUX	2020-03-17	Australia	-5501	4.25e-05	0	22018
N:A376T	G29399A;A376T;N;N	N	376	2808	3179	1881	FAUX	0.3	0.2	FAUX	2020-08-04	United Kingdom	-1298	0.000205229241062267	0.0139040578005545	29399
NSP13:S577F	C17966T;S577F;orf1b;NSP13	orf1b	1500	1146	NA	1146	VRAI	0	0.2	VRAI	2020-03-25	Australia	NA	0.000533596026761893	0.0135260018482735	17966
S:E583D	G23311T;E583D;S;S	S	583	5323	8207	2439	FAUX	0.4	0.4	FAUX	2020-02-05	China	-5768	0.00176497147313549	0.01209779047299	23311
N:F110L	C28603G;F110L;N;N	N	110	1209	NA	1209	VRAI	0	0.4	VRAI	2020-01-30	China	NA	0.00767557361572877	0.00583886415189448	28603
NSP13:T153A	A16693G;T153A;orf1b;NSP13	orf1b	1076	11907	19825	7382	VRAI	0.3	0.6	VRAI	2020-01-30	China	-12443	0.00012313754463736	0.0132739645467529	16693
NSP3:A480V	C4158T;A480V;orf1a;NSP3	orf1a	1298	1941	1291	2266	FAUX	0.1	0.2	VRAI	2020-01-28	China	975	0.00751139022287896	0.00567083928421406	4158
NSP14:L177F	C18568T;L177F;orf1b;NSP14	orf1b	1701	9410	9410	NA	VRAI	0.1	0	VRAI	2020-03-01	Zimbabwe	NA	0.00652628986578008	0.00659497605645636	18568
NSP9:M101I	G12988T;M101I;orf1a;NSP9	orf1a	4241	6452	6452	NA	VRAI	0.1	0	VRAI	2020-02-05	China	NA	0.00036941263391208	0.0126858775098715	12988
NSP15:L75W	T19844G;L75W;orf1b;NSP15	orf1b	2126	5403	8286	2520	VRAI	0.2	0.4	VRAI	2020-05-11	United Kingdom	-5766	0.00106719205352379	0.0117197345207091	19844
NSP13:V169F	G16741T;V169F;orf1b;NSP13	orf1b	1092	6744	10001	4302	VRAI	0.2	0.6	VRAI	2020-03-19	Australia	-5700	0.00681361080326725	0.00583886415189448	16741
NSP12:V776L	G15766T;V776L;orf1b;NSP12	orf1b	767	2675	NA	2675	FAUX	0	0.2	FAUX	2020-03-01	United Kingdom	NA	0.000287320937487173	0.012517852642191	15766
NSP12:V330L	G14428T;V330L;orf1b;NSP12	orf1b	321	1646	NA	1646	VRAI	0	0.2	VRAI	2020-03-20	Australia	NA	0.00398144727660797	0.00852726203478115	14428
S:E1017K	G24611A;E1017K;S;S	S	1017	3146	3776	2725	FAUX	0.2	0.4	FAUX	2020-04-16	United Kingdom	-1051	8.20916964249066e-05	0.0123918339914307	24611
S:L54F	G21724T;L54F;S;S	S	54	4031	NA	4031	FAUX	0	0.2	FAUX	2020-03-11	United Kingdom	NA	0.00648524401756762	0.00583886415189448	21724
NSP14:A274S	G18859T;A274S;orf1b;NSP14	orf1b	1798	1740	1740	NA	VRAI	0.2	0	VRAI	2020-04-07	USA	NA	0.00779871116036613	0.00445265899353104	18859
NSP2:V381A	T1947C;V381A;orf1a;NSP2	orf1a	561	1985	NA	1985	FAUX	0	0.2	FAUX	2020-05-28	Australia	NA	0.000903008660673973	0.0114676972191884	1947
NSP3:M1788I	G8083A;M1788I;orf1a;NSP3	orf1a	2606	1253	1251	1255	FAUX	0.1	0.2	FAUX	2020-06-04	United Kingdom	4	0.00024627508927472	0.0120557842560699	8083
NSP14:K349N	G19086T;K349N;orf1b;NSP14	orf1b	1873	9212	14620	5607	FAUX	0.1	0.4	FAUX	2020-03-06	United Kingdom	-9013	0.00599269383901818	0.00617491388725531	19086
NSP3:P1867T	C8318A;P1867T;orf1a;NSP3	orf1a	2685	6702	6702	NA	FAUX	0.3	0	VRAI	2020-02-26	United Kingdom	NA	0.00652628986578008	0.00554482063345375	8318
NSP13:E261D	G17019T;E261D;orf1b;NSP13	orf1b	1184	1287	1482	1157	FAUX	0.2	0.2	FAUX	2020-03-11	USA	-326	0.0006156877231868	0.0115517096530286	17019
NSP3:L930M	T5507A;L930M;orf1a;NSP3	orf1a	1748	3690	3690	NA	FAUX	0.1	0	VRAI	2020-06-22	United Kingdom	NA	0.00701884004432952	0.00474670251197177	5507
N:S197L	C28863T;S197L;N;N	N	197	6820	6843	6786	FAUX	0.3	0.6	FAUX	2020-03-13	United Kingdom	-57	0.0113286541066371	0.000294043518440729	28863
NSP3:Y1323F	A6687T;Y1323F;orf1a;NSP3	orf1a	2141	1364	1364	NA	FAUX	0.3	0	FAUX	2020-04-01	USA	NA	8.20916964249066e-05	0.0118037469545493	6687
NSP3:E95D	G3004T;E95D;orf1a;NSP3	orf1a	913	5295	4490	6502	FAUX	0.5	0.4	FAUX	2020-03-17	Australia	2012	0.00435085991052005	0.00735108796101823	3004
S:N30H	A21650C;N30H;S;S	S	30	2134	1534	2735	FAUX	0.1	0.2	FAUX	2020-03-23	United Kingdom	1201	0.00287320937487173	0.00877929933630177	21650
N:D377Y	G29402T;D377Y;N;N	N	377	5407	7651	1668	FAUX	0.4	0.4	FAUX	2020-04-01	Australia/United Kingdom	-5983	0.00102614620531133	0.0106275728807864	29402
NSP3:Q180H	G3259T;Q180H;orf1a;NSP3	orf1a	998	1525	1572	1289	FAUX	0.4	0.2	FAUX	2020-02-10	China	-284	0.00640315232114272	0.00508275224733261	3259
NSP5:Y209H	T10679C;Y209H;orf1a;NSP5	orf1a	3472	19053	NA	19053	FAUX	0	0.2	VRAI	2020-03-29	Australia	NA	0.00541805196404384	0.006048895236495	10679
NSP3:T1189I	C6285T;T1189I;orf1a;NSP3	orf1a	2007	1479	1840	1117	FAUX	0.1	0.2	FAUX	2020-03-11	USA	-723	0.00119032959816115	0.0103755355792657	6285
NSP14:F377L	C19170A;F377L;orf1b;NSP14	orf1b	1901	8751	19535	2281	FAUX	0.2	0.4	FAUX	2020-04-08	Australia	-17254	0.00734720683002914	0.00390657817356969	19170
S:S297L	C22452T;S297L;S;S	S	297	3401	3803	1995	FAUX	0.4	0.4	VRAI	2020-03-17	Austria	-1808	0.00459713499979477	0.00659497605645636	22452
NSP14:K349N	G19086C;K349N;orf1b;NSP14	orf1b	1873	9212	14620	5607	FAUX	0.1	0.4	FAUX	2020-03-06	United Kingdom	-9013	8.5e-05	0	19086
NSP12:R279S	G14277T;R279S;orf1b;NSP12	orf1b	270	4048	4068	4000	VRAI	0.4	0.4	VRAI	2020-03-06	United Kingdom	-68	0.00705988589254197	0.0039905906074099	14277
NSP2:G212D	G1440A;G212D;orf1a;NSP2	orf1a	392	8395	8519	8146	FAUX	0.2	0.2	FAUX	2020-02-10	China	-373	0.0107129663834503	0.000210031084600521	1440
NSP3:G1440V	G7038T;G1440V;orf1a;NSP3	orf1a	2258	5016	4477	6903	FAUX	0.4	0.2	FAUX	2020-03-05	United Kingdom	2426	0.0068546566514797	0.00411660925817021	7038
NSP8:A25S	G12164T;A25S;orf1a;NSP8	orf1a	3967	9757	15294	6592	FAUX	0.3	0.6	VRAI	2020-03-06	United Kingdom	-8702	0.0068546566514797	0.00407460304125011	12164
NSP12:F766L	C15738A;F766L;orf1b;NSP12	orf1b	757	2319	2319	NA	VRAI	0.1	0	VRAI	2020-04-01	USA/Zimbabwe	NA	0.00398144727660797	0.00697303200873729	15738
N:S183Y	C28821A;S183Y;N;N	N	183	14053	18513	8851	FAUX	0.2	0.4	VRAI	2020-03-25	USA	-9662	0.00402249312482042	0.00684701335797698	28821
S:G999C	G24557T;G999C;S;S	S	999	8931	10358	6435	VRAI	0.4	0.6	VRAI	2020-03-05	United Kingdom	-3923	0.00664942741041744	0.00411660925817021	24557
NSP4:G232V	G9249T;G232V;orf1a;NSP4	orf1a	2995	6172	5944	6514	VRAI	0.4	0.4	VRAI	2020-03-06	United Kingdom	569	0.00656733571399253	0.00411660925817021	9249
NSP2:A205V	C1419T;A205V;orf1a;NSP2	orf1a	385	1679	1679	NA	FAUX	0.2	0	FAUX	2020-03-23	United Kingdom	NA	0.00586955629438082	0.00483071494581198	1419
S:D1163Y	G25049T;D1163Y;S;S	S	1163	6690	9192	3146	FAUX	0.8	0.8	VRAI	2020-01-10	United Kingdom	-6046	0.00102614620531133	0.00970343610854406	25049
NSP12:T141I	C13862T;T141I;orf1b;NSP12	orf1b	132	6807	6668	6965	FAUX	0.4	0.6	FAUX	2020-01-03	South Africa	297	0.00980995772277634	0.000714105687641771	13862
S:I231M	A22255G;I231M;S;S	S	231	4352	4469	3885	FAUX	0.4	0.4	FAUX	2020-01-30	China	-584	0.000697779419611706	0.0100394858439049	22255
NSP12:A449V	C14786T;A449V;orf1b;NSP12	orf1b	440	4219	4814	3325	VRAI	0.3	0.2	VRAI	2020-03-01	USA	-1489	0.00722406928539178	0.00331849113668823	14786
NSP14:W186L	G18596T;W186L;orf1b;NSP14	orf1b	1710	1460	1460	NA	VRAI	0.1	0	VRAI	2020-03-15	United Kingdom	NA	0.00012313754463736	0.0105435604469461	18596
M:T175M	C27046T;T175M;M;M	M	175	8282	11321	3218	FAUX	0.3	0.2	FAUX	2020-02-27	United Kingdom	-8103	0.00997414111562616	0.000336049735360833	27046
NSP2:A318V	C1758T;A318V;orf1a;NSP2	orf1a	498	1880	1880	NA	FAUX	0.1	0	FAUX	2020-03-12	Switzerland	NA	0.00270902598202192	0.00777115013021927	1758
NSP2:A411S	G2036T;A411S;orf1a;NSP2	orf1a	591	4585	4585	NA	FAUX	0.2	0	VRAI	2020-01-31	China	NA	0.00669047325862989	0.00361253465512896	2036
ORF9c:L30I	C28821A;L30I;ORF9c;ORF9c	ORF9c	30	14053	18513	8851	FAUX	0.2	0.4	VRAI	2020-03-25	USA	-9662	0.003825717	0.010356201	28821
S:N501Y	A23063T;N501Y;S;S	S	501	1934	1934	NA	FAUX	0.1	0	FAUX	2020-03-11	United Kingdom	NA	0.00131346714279851	0.0090313366378224	23063
NSP3:A58T	G2891A;A58T;orf1a;NSP3	orf1a	876	2370	2930	1622	FAUX	0.4	0.4	FAUX	2020-03-06	United Kingdom	-1309	0.00989204941920125	0.000126018650760313	2891
NSP13:D260Y	G17014T;D260Y;orf1b;NSP13	orf1b	1183	1287	1482	1157	VRAI	0.2	0.2	VRAI	2020-04-10	Australia	-326	0.000985100357098879	0.00924136772242292	17014
NSP3:M1788I	G8083T;M1788I;orf1a;NSP3	orf1a	2606	1253	1251	1255	FAUX	0.1	0.2	FAUX	2020-06-04	United Kingdom	4	8.5e-05	0.000197889	8083
NSP1:G133V	G663T;G133V;orf1a;NSP1	orf1a	133	3308	3822	1767	FAUX	0.3	0.2	FAUX	2020-03-06	United Kingdom	-2055	0.00578746459795592	0.00407460304125011	663
S:W1214G	T25202G;W1214G;S;S	S	1214	6826	13508	3008	VRAI	0.1	0.4	VRAI	2020-04-09	United Kingdom	-10499	0.00586955629438082	0.00394858439048979	25202
NSP12:T870P	A16048C;T870P;orf1b;NSP12	orf1b	861	1553	1553	NA	VRAI	0.3	0	VRAI	2020-06-24	United Kingdom	NA	0.00012313754463736	0.00982945475930438	16048
S:S13I	G21600T;S13I;S;S	S	13	1498	NA	1498	FAUX	0	0.2	FAUX	2020-03-25	Israel	NA	0.00119032959816115	0.00865328068554146	21600
S:P272L	C22377T;P272L;S;S	S	272	1627	1627	NA	FAUX	0.1	0	FAUX	2020-08-05	United Kingdom	NA	0	0.00987146097622448	22377
S:G1167V	G25062T;G1167V;S;S	S	1167	2518	2431	2693	FAUX	0.6	0.2	FAUX	2020-02-10	United Kingdom	262	0.000574641874974346	0.00919936150550281	25062
NSP3:T1036A	A5825G;T1036A;orf1a;NSP3	orf1a	1854	1958	1958	NA	FAUX	0.1	0	FAUX	2020-07-22	United Kingdom	NA	8.20916964249066e-05	0.00970343610854406	5825
NSP3:M1218L	A6371T;M1218L;orf1a;NSP3	orf1a	2036	1589	2146	1367	FAUX	0.2	0.6	FAUX	2020-03-31	Austria	-779	0.00036941263391208	0.00936738637318323	6371
NSP3:N1636S	A7626G;N1636S;orf1a;NSP3	orf1a	2454	1264	1264	NA	VRAI	0.2	0	VRAI	2020-04-08	Australia	NA	0.000410458482124533	0.00928337393934302	7626
NSP2:F10L	T833C;F10L;orf1a;NSP2	orf1a	190	6276	10576	4127	FAUX	0.1	0.2	VRAI	2020-03-16	USA	-6449	0.0086196281246152	0.000798118121481979	833
NSP12:A97V	C13730T;A97V;orf1b;NSP12	orf1b	88	6852	6852	NA	FAUX	0.3	0	FAUX	2020-03-01	USA	NA	0.00792184870500349	0.00147021759220365	13730
NSP3:P153L	C3177T;P153L;orf1a;NSP3	orf1a	971	3088	4145	1609	FAUX	0.4	0.6	FAUX	2020-03-01	USA	-2536	0.00517177687476912	0.00420062169201042	3177
NSP7:M75I	G12067C;M75I;orf1a;NSP7	orf1a	3934	8357	8399	8250	FAUX	0.6	0.6	VRAI	2020-03-21	Australia	-149	0.000170032	0.000131926	12067
NSP7:M75I	G12067A;M75I;orf1a;NSP7	orf1a	3934	8357	8399	8250	FAUX	0.6	0.6	VRAI	2020-03-21	Australia	-149	8.5e-05	0	12067
N:A359S	G29348T;A359S;N;N	N	359	1753	1753	NA	FAUX	0.3	0	VRAI	2020-03-19	Australia/United Kingdom	NA	0.00389935558018306	0.00541880198269344	29348
N:Q9H	G28300T;Q9H;N;N	N	9	2538	2263	3271	FAUX	0.4	0.4	FAUX	2020-03-01	USA	1008	0.00139555883922341	0.00798118121481979	28300
S:S98F	C21855T;S98F;S;S	S	98	3554	6635	2014	FAUX	0.1	0.4	FAUX	2020-01-29	China	-4621	0.00233961334810984	0.0070150382256574	21855
NSP3:G596C	G4505T;G596C;orf1a;NSP3	orf1a	1414	5056	NA	5056	FAUX	0	0.2	FAUX	2020-03-01	USA	NA	0.00603373968723064	0.00319247248592792	4505
NSP3:P278S	C3551T;P278S;orf1a;NSP3	orf1a	1096	7370	8727	5819	VRAI	0.6	0.8	VRAI	2020-03-17	Australia	-2909	0.00660838156220498	0.00260438544904646	3551
NSP3:Q180H	G3259C;Q180H;orf1a;NSP3	orf1a	998	1525	1572	1289	FAUX	0.4	0.2	FAUX	2020-02-10	China	-284	4.25e-05	0	3259
NSP2:S211F	C1437T;S211F;orf1a;NSP2	orf1a	391	8395	8519	8146	FAUX	0.2	0.2	FAUX	2020-02-10	China	-373	0.00730616098181669	0.00184827354448458	1437
N:H145Y	C28706T;H145Y;N;N	N	145	4256	2668	8490	FAUX	0.6	0.4	FAUX	2020-01-30	China	5821	0.00176497147313549	0.00743510039485844	28706
N:S188L	C28836T;S188L;N;N	N	188	11901	15464	8013	FAUX	0.2	0.8	FAUX	2020-03-15	United Kingdom	-7451	0.00890694906210237	8.40124338402084e-05	28836
NSP4:G196V	G9141T;G196V;orf1a;NSP4	orf1a	2959	6585	6855	6315	FAUX	0.3	0.4	FAUX	2020-03-06	United Kingdom	-540	0.0056232812051061	0.00340250357052844	9141
NSP3:A1736V	C7926T;A1736V;orf1a;NSP3	orf1a	2554	13780	17958	7096	FAUX	0.5	0.6	VRAI	2020-03-17	United Kingdom	-10862	0.00119032959816115	0.00793917499789969	7926
S:L452R	T22917G;L452R;S;S	S	452	6770	6770	NA	FAUX	0.2	0	FAUX	2020-10-05	USA	NA	0.00012313754463736	0.00894732420398219	22917
NSP1:G132V	G660T;G132V;orf1a;NSP1	orf1a	132	3308	3822	1767	FAUX	0.3	0.2	FAUX	2020-03-17	Australia	-2055	0.00545909781225629	0.00348651600436865	660
NSP12:A777S	G15769T;A777S;orf1b;NSP12	orf1b	768	2675	NA	2675	FAUX	0	0.2	VRAI	2020-03-17	Australia	NA	0.00570537290153101	0.00323447870284802	15769
NSP6:G188V	G11535T;G188V;orf1a;NSP6	orf1a	3757	7124	2116	9628	FAUX	0.1	0.2	VRAI	2020-01-03	South Africa	7512	0.00582851044616837	0.00306645383516761	11535
NSP4:S137L	C8964T;S137L;orf1a;NSP4	orf1a	2900	1480	1059	2323	FAUX	0.2	0.2	FAUX	2020-03-25	Australia	1264	0.00348889709805853	0.00546080819961354	8964
NSP3:G132V	G3114T;G132V;orf1a;NSP3	orf1a	950	6300	7013	4876	FAUX	0.8	0.8	VRAI	2020-03-24	Australia	-2137	0.00459713499979477	0.00428463412585063	3114
NSP3:L1226I	C6395A;L1226I;orf1a;NSP3	orf1a	2044	8358	9784	3724	FAUX	0.4	0.4	FAUX	2020-12-05	USA	-6060	0.00701884004432952	0.00172225489372427	6395
N:F363L	C29362G;F363L;N;N	N	363	3424	3424	NA	FAUX	0.5	0	FAUX	2020-08-11	Australia	NA	0.000410458482124533	0.00848525581786104	29362
N:R385K	G29427A;R385K;N;N	N	385	8600	11961	1876	FAUX	0.2	0.4	FAUX	2020-01-31	China	-10085	0.000574641874974346	0.00827522473326052	29427
NSP3:R1602G	A7523G;R1602G;orf1a;NSP3	orf1a	2420	6176	10348	2004	VRAI	0.2	0.4	VRAI	2020-04-01	South Africa	-8344	0.000328366785699626	0.00848525581786104	7523
S:A688V	C23625T;A688V;S;S	S	688	1653	NA	1653	FAUX	0	0.4	FAUX	2020-02-12	China	NA	0.003078438615934	0.00562883306729396	23625
M:L17F	C26571T;L17F;M;M	M	17	8820	10226	6358	FAUX	0.4	0.4	VRAI	2020-03-10	United Kingdom	-3868	0.00266798013380947	0.00596488280265479	26571
ORF9c:H35Y	C28836T;H35Y;ORF9c;ORF9c	ORF9c	35	11901	15464	8013	FAUX	0.2	0.8	FAUX	2020-03-15	United Kingdom	-7451	0.008671626	0.000131926	28836
NSP8:I107V	A12410G;I107V;orf1a;NSP8	orf1a	4049	3706	4072	1875	VRAI	0.2	0.2	VRAI	2020-03-31	United Kingdom	-2197	0.00693674834790461	0.00138620515836344	12410
NSP14:F326L	C19017G;F326L;orf1b;NSP14	orf1b	1850	1490	1490	NA	VRAI	0.3	0	VRAI	2020-03-23	Australia	NA	0.00131346714279851	0.0070570444425775	19017
NSP13:P504L	C17747T;P504L;orf1b;NSP13	orf1b	1427	4466	NA	4466	VRAI	0	0.4	VRAI	2020-03-01	USA	NA	0.00693674834790461	0.00126018650760313	17747
NSP13:G287V	G17096T;G287V;orf1b;NSP13	orf1b	1210	6423	7473	1172	VRAI	0.2	0.2	VRAI	2020-03-17	Australia	-6302	0.00541805196404384	0.00277241031672688	17096
NSP5:D187E	C10615A;D187E;orf1a;NSP5	orf1a	3450	5165	6055	1606	VRAI	0.4	0.2	FAUX	2020-05-15	United Kingdom	-4449	0.00398144727660797	0.00420062169201042	10615
N:R209I	G28899T;R209I;N;N	N	209	2034	1234	3234	FAUX	0.2	0.4	VRAI	2020-03-13	Switzerland	2000	0.0024627508927472	0.00571284550113417	28899
NSP5:D176E	C10582A;D176E;orf1a;NSP5	orf1a	3439	5151	7025	1402	VRAI	0.3	0.2	FAUX	2020-04-16	United Kingdom	-5623	0.00188810901777285	0.00630093253801563	10582
NSP2:G600V	G2604T;G600V;orf1a;NSP2	orf1a	780	5757	4568	8533	FAUX	0.5	0.4	FAUX	2020-03-06	United Kingdom	3965	0.00517177687476912	0.00289842896748719	2604
NSP2:M135I	G1210T;M135I;orf1a;NSP2	orf1a	315	1079	1079	NA	FAUX	0.1	0	VRAI	2020-04-23	Australia	NA	0.000328366785699626	0.00781315634713938	1210
NSP13:T588I	C17999T;T588I;orf1b;NSP13	orf1b	1511	1174	1174	NA	FAUX	0.1	0	VRAI	2020-03-22	United Kingdom	NA	0.00131346714279851	0.00676300092413677	17999
NSP2:R4C	C815T;R4C;orf1a;NSP2	orf1a	184	6010	7716	5034	FAUX	0.2	0.4	FAUX	2020-02-01	China	-2682	0.00459713499979477	0.00336049735360833	815
NSP1:S3R	C274A;S3R;orf1a;NSP1	orf1a	3	3578	3408	3833	FAUX	0.4	0.6	FAUX	2020-03-01	USA	426	0.006156877231868	0.00176426111064438	274
S:V1264L	G25352T;V1264L;S;S	S	1264	3621	3640	3460	FAUX	0.8	0.6	FAUX	2020-03-11	United Kingdom	-180	0.00463818084800722	0.00323447870284802	25352
N:S193I	G28851T;S193I;N;N	N	193	8842	9963	6786	FAUX	0.3	0.6	VRAI	2020-03-03	United Kingdom	-3178	0.00525386857119402	0.00252037301520625	28851
NSP3:G1255V	G6483T;G1255V;orf1a;NSP3	orf1a	2073	4859	8497	2433	FAUX	0.2	0.2	FAUX	2020-03-17	Australia	-6064	0.00463818084800722	0.00310846005208771	6483
S:E484K	G23012A;E484K;S;S	S	484	6504	8049	5268	FAUX	0.4	0.4	FAUX	2020-03-21	Switzerland	-2781	0.000820916964249066	0.0070150382256574	23012
NSP3:A85V	C2973T;A85V;orf1a;NSP3	orf1a	903	5429	1905	17763	FAUX	0.5	0.2	VRAI	2020-03-09	Austria	15859	0.00131346714279851	0.00651096362261615	2973
NSP3:Q1884H	G8371T;Q1884H;orf1a;NSP3	orf1a	2702	1838	1838	NA	FAUX	0.2	0	VRAI	2020-03-21	Australia	NA	0.00328366785699626	0.00445265899353104	8371
NSP12:N158K	T13914G;N158K;orf1b;NSP12	orf1b	149	2595	3037	1775	VRAI	0.7	0.6	VRAI	2020-04-07	USA	-1262	0.00710093174075442	0.00050407460304125	13914
NSP1:R73C	C482T;R73C;orf1a;NSP1	orf1a	73	1424	1424	NA	FAUX	0.1	0	FAUX	2020-03-17	Australia	NA	0.00504863933013176	0.00260438544904646	482
S:P1263L	C25350T;P1263L;S;S	S	1263	3378	3370	3460	FAUX	0.9	0.6	FAUX	2020-02-14	United Kingdom	90	0.00681361080326725	0.000798118121481979	25350
NSP7:M3I	G11851T;M3I;orf1a;NSP7	orf1a	3862	3842	NA	3842	VRAI	0	0.4	VRAI	2020-03-23	Australia	NA	0.000820916964249066	0.00688901957489708	11851
NSP3:P1326L	C6696T;P1326L;orf1a;NSP3	orf1a	2144	1701	1364	2713	FAUX	0.3	0.2	FAUX	2020-01-28	China	1350	0.00611583138365554	0.00147021759220365	6696
NSP3:H295Y	C3602T;H295Y;orf1a;NSP3	orf1a	1113	1640	1640	NA	FAUX	0.1	0	FAUX	2020-03-10	United Kingdom	NA	0.00213438410704757	0.00554482063345375	3602
NSP13:L428F	C17518T;L428F;orf1b;NSP13	orf1b	1351	4203	5672	1999	FAUX	0.3	0.4	FAUX	2020-03-19	Australia	-3674	0.00373517218733325	0.00390657817356969	17518
N:T205P	A28886C;T205P;N;N	N	205	2294	1243	4047	FAUX	0.3	0.4	FAUX	2020-06-25	United Kingdom	2804	0.000164183392849813	0.00756111904561875	28886
NSP14:T50S	A18187T;T50S;orf1b;NSP14	orf1b	1574	8287	NA	8287	FAUX	0	0.2	VRAI	2020-06-11	South Africa	NA	0.000451504330336986	0.00726707552717802	18187
NSP4:D484V	A10005T;D484V;orf1a;NSP4	orf1a	3247	5678	7286	2463	VRAI	0.2	0.2	VRAI	2020-03-11	United Kingdom	-4823	4.10458482124533e-05	0.00768713769637906	10005
NSP3:A886S	G5375T;A886S;orf1a;NSP3	orf1a	1704	1438	NA	1438	FAUX	0	0.2	VRAI	2020-03-21	Australia	NA	0.0043098140623076	0.00323447870284802	5375
N:G204V	G28884T;G204V;N;N	N	204	2294	1243	4047	FAUX	0.3	0.4	VRAI	2020-04-02	United Kingdom	2804	0.00151869638386077	0.006048895236495	28884
M:A2S	G26526T;A2S;M;M	M	2	2484	2784	2035	FAUX	0.4	0.6	VRAI	2020-01-03	South Africa	-749	0.0043919057587325	0.00306645383516761	26526
S:I1114M	C24904G;I1114M;S;S	S	1114	4640	7434	1846	FAUX	0.3	0.4	VRAI	2020-08-02	USA	-5588	0.00381726388375816	0.00365454087204906	24904
NSP3:W1509C	G7246T;W1509C;orf1a;NSP3	orf1a	2327	6128	5650	6606	FAUX	0.1	0.4	VRAI	2020-02-07	China	957	0.00467922669621968	0.00273040409980677	7246
NSP1:K120N	G625T;K120N;orf1a;NSP1	orf1a	120	1797	1797	NA	FAUX	0.1	0	FAUX	2020-03-22	Italy	NA	0.00488445593728194	0.00252037301520625	625
NSP3:Y1009H	T5744C;Y1009H;orf1a;NSP3	orf1a	1827	3726	4123	3130	FAUX	0.2	0.4	VRAI	2020-03-01	United Kingdom	-994	0.00550014366046874	0.00184827354448458	5744
NSP3:K487N	G4180T;K487N;orf1a;NSP3	orf1a	1305	2475	NA	2475	FAUX	0	0.2	FAUX	2020-03-20	Thailand	NA	0.0043098140623076	0.00306645383516761	4180
S:G446V	G22899T;G446V;S;S	S	446	6011	6011	NA	FAUX	0.2	0	VRAI	2020-02-27	United Kingdom	NA	0.0037762180355457	0.00361253465512896	22899
M:A2V	C26527T;A2V;M;M	M	2	2484	2784	2035	FAUX	0.4	0.6	VRAI	2020-03-16	Canada	-749	0.00410458482124533	0.00327648491976813	26527
S:R765C	C23855T;R765C;S;S	S	765	4596	5879	1604	FAUX	0.3	0.2	FAUX	2020-03-11	United Kingdom	-4275	0.00443295160694496	0.00294043518440729	23855
NSP13:G538C	G17848T;G538C;orf1b;NSP13	orf1b	1461	1286	1286	NA	VRAI	0.2	0	VRAI	2020-03-11	USA	NA	0.00463818084800722	0.00268839788288667	17848
S:K1073N	G24781T;K1073N;S;S	S	1073	6360	8573	3040	FAUX	0.3	0.4	FAUX	2020-05-14	USA	-5533	0.00106719205352379	0.00630093253801563	24781
NSP12:W916C	G16188T;W916C;orf1b;NSP12	orf1b	907	1841	2016	1139	FAUX	0.5	0.4	FAUX	2020-03-17	Australia	-877	0.00476131839264458	0.00252037301520625	16188
NSP3:S1285F	C6573T;S1285F;orf1a;NSP3	orf1a	2103	1926	1926	NA	FAUX	0.2	0	FAUX	2020-01-31	China	NA	0.00398144727660797	0.00331849113668823	6573
NSP12:L366F	C14536T;L366F;orf1b;NSP12	orf1b	357	5610	2279	18933	VRAI	0.2	0.2	VRAI	2020-03-18	Australia	16653	0.0049255017854944	0.00235234814752583	14536
NSP2:L180S	T1344C;L180S;orf1a;NSP2	orf1a	360	5994	4181	8411	FAUX	0.3	0.2	FAUX	2020-05-04	United Kingdom	4231	8.20916964249066e-05	0.00726707552717802	1344
NSP16:T35I	C20762T;T35I;orf1b;NSP16	orf1b	2432	1322	NA	1322	VRAI	0	0.2	VRAI	2020-03-11	United Kingdom	NA	0.00213438410704757	0.00516676468117281	20762
NSP13:L297F	C17125T;L297F;orf1b;NSP13	orf1b	1220	2497	NA	2497	VRAI	0	0.2	VRAI	2020-03-11	United Kingdom	NA	0.00525386857119402	0.0019742921952449	17125
NSP12:T803I	C15848T;T803I;orf1b;NSP12	orf1b	794	7448	8442	5127	VRAI	0.7	0.6	VRAI	2020-03-01	USA	-3315	0.00451504330336986	0.00273040409980677	15848
NSP6:L259I	C11747A;L259I;orf1a;NSP6	orf1a	3828	1575	1575	NA	VRAI	0.2	0	VRAI	2020-06-10	United Kingdom	NA	0.00147765053564832	0.00579685793497438	11747
NSP4:A231V	C9246T;A231V;orf1a;NSP4	orf1a	2994	5991	6342	5428	FAUX	0.4	0.4	FAUX	2020-04-13	Canada	-915	0.00106719205352379	0.00617491388725531	9246
NSP8:T145I	C12525T;T145I;orf1a;NSP8	orf1a	4087	2226	2417	1652	FAUX	0.3	0.2	VRAI	2020-03-14	Switzerland	-765	0.00192915486598531	0.00529278333193313	12525
NSP5:A191V	C10626T;A191V;orf1a;NSP5	orf1a	3454	1405	1304	1606	FAUX	0.2	0.2	FAUX	2020-03-01	USA	302	0.00381726388375816	0.00336049735360833	10626
NSP3:E948D	A5563T;E948D;orf1a;NSP3	orf1a	1766	10027	10829	9867	FAUX	0.1	0.4	FAUX	2020-04-10	Australia	-962	0.00151869638386077	0.00571284550113417	5563
S:D80Y	G21800T;D80Y;S;S	S	80	3343	5277	1409	FAUX	0.1	0.4	FAUX	2020-03-04	Switzerland	-3868	0.0012313754463736	0.00596488280265479	21800
NSP2:G47V	G945T;G47V;orf1a;NSP2	orf1a	227	1452	1452	NA	FAUX	0.1	0	FAUX	2020-03-19	Australia	NA	0.00283216352665928	0.00428463412585063	945
NSP14:W86C	G18297T;W86C;orf1b;NSP14	orf1b	1610	8790	10856	5898	FAUX	0.5	0.6	FAUX	2020-03-18	Australia	-4957	0.00455608915158232	0.00252037301520625	18297
NSP14:W86C	G18297C;W86C;orf1b;NSP14	orf1b	1610	8790	10856	5898	FAUX	0.5	0.6	FAUX	2020-03-18	Australia	-4957	0.00455608915158232	0.00252037301520625	18297
NSP12:V588L	G15202T;V588L;orf1b;NSP12	orf1b	579	1643	1643	NA	VRAI	0.1	0	VRAI	2020-03-19	Australia	NA	0.00435085991052005	0.00273040409980677	15202
NSP10:V57F	G13193T;V57F;orf1a;NSP10	orf1a	4310	1374	1374	NA	FAUX	0.1	0	VRAI	2020-03-01	USA	NA	0.00443295160694496	0.00264639166596656	13193
N:P13S	C28310T;P13S;N;N	N	13	2752	2044	6999	FAUX	0.4	0.2	FAUX	2020-01-03	South Africa	4955	0.000903008660673973	0.00625892632109552	28310
NSP3:K462N	G4105T;K462N;orf1a;NSP3	orf1a	1280	10345	10345	NA	FAUX	0.1	0	FAUX	2020-03-12	United Kingdom	NA	0.00221647580347248	0.00487272116273208	4105
N:G96C	G28559T;G96C;N;N	N	96	1426	NA	1426	FAUX	0	0.2	VRAI	2020-03-17	Australia	NA	0.00435085991052005	0.00268839788288667	28559
NSP16:R216H	G21305A;R216H;orf1b;NSP16	orf1b	2613	2370	2908	1294	VRAI	0.2	0.2	VRAI	2020-03-28	United Kingdom	-1614	0.0006156877231868	0.00651096362261615	21305
NSP2:L567F	C2504T;L567F;orf1a;NSP2	orf1a	747	3007	3482	2490	FAUX	0.5	0.8	FAUX	2020-03-26	Australia	-991	0.000903008660673973	0.00621692010417542	2504
NSP2:V48A	T948C;V48A;orf1a;NSP2	orf1a	228	1452	1452	NA	FAUX	0.1	0	FAUX	2020-01-30	China	NA	0.00036941263391208	0.00672099470721667	948
NSP3:G1433V	G7017T;G1433V;orf1a;NSP3	orf1a	2251	2772	3473	1370	FAUX	0.1	0.2	VRAI	2020-03-17	Australia	-2103	0.0043098140623076	0.00264639166596656	7017
NSP5:C38F	G10167T;C38F;orf1a;NSP5	orf1a	3301	6636	1476	9216	VRAI	0.1	0.2	VRAI	2020-03-17	Australia	7741	0.00418667651767024	0.00277241031672688	10167
NSP13:G538V	G17849T;G538V;orf1b;NSP13	orf1b	1461	1286	1286	NA	VRAI	0.2	0	VRAI	2020-03-13	Italy	NA	0.00447399745515741	0.00243636058136604	17849
NSP12:W916C	G16188C;W916C;orf1b;NSP12	orf1b	907	1841	2016	1139	FAUX	0.5	0.4	FAUX	2020-03-17	Australia	-877	0	6.6e-05	16188
S:S735L	C23766T;S735L;S;S	S	735	3334	3332	3340	VRAI	0.5	0.6	VRAI	2020-03-18	Australia	9	0.0043098140623076	0.00260438544904646	23766
NSP13:Y541C	A17858G;Y541C;orf1b;NSP13	orf1b	1464	3442	3442	NA	VRAI	0.4	0	VRAI	2020-03-01	USA	NA	0.0067725649550548	8.40124338402084e-05	17858
ORF9c:V40F	G28851T;V40F;ORF9c;ORF9c	ORF9c	40	8842	9963	6786	FAUX	0.3	0.6	VRAI	2020-03-03	United Kingdom	-3178	0.005143464	0.002968338	28851
NSP1:G7V	G285T;G7V;orf1a;NSP1	orf1a	7	3578	3408	3833	FAUX	0.4	0.6	FAUX	2020-03-14	Italy	426	0.00455608915158232	0.00226833571368563	285
NSP3:D218E	C3373A;D218E;orf1a;NSP3	orf1a	1036	1930	2235	1169	FAUX	0.3	0.4	VRAI	2020-02-27	Austria	-1066	0.00570537290153101	0.00109216163992271	3373
NSP3:T181K	C3261A;T181K;orf1a;NSP3	orf1a	999	1525	1572	1289	FAUX	0.4	0.2	FAUX	2020-09-10	USA	-284	0.00217542995526003	0.00470469629505167	3261
NSP5:D248E	C10798A;D248E;orf1a;NSP5	orf1a	3511	2084	2226	1089	FAUX	0.5	0.2	FAUX	2020-03-25	United Kingdom	-1137	0.00611583138365554	0.000672099470721667	10798
NSP3:E1008D	G5743T;E1008D;orf1a;NSP3	orf1a	1826	3726	4123	3130	FAUX	0.2	0.4	FAUX	2020-03-01	United Kingdom	-994	0.00517177687476912	0.00159623624296396	5743
NSP3:E1008D	G5743C;E1008D;orf1a;NSP3	orf1a	1826	3726	4123	3130	FAUX	0.2	0.4	FAUX	2020-03-01	United Kingdom	-994	0.00517177687476912	0.00159623624296396	5743
S:Q677H	G23593T;Q677H;S;S	S	677	1505	1442	1760	FAUX	0.4	0.2	FAUX	2020-03-17	USA	318	0.00209333825883512	0.00474670251197177	23593
S:D936Y	G24368T;D936Y;S;S	S	936	2036	1728	3267	FAUX	0.3	0.2	FAUX	2020-03-16	United Kingdom	1538	0.00566432705331856	0.0010501554230026	24368
N:T391I	C29445T;T391I;N;N	N	391	5938	12284	1708	FAUX	0.2	0.6	FAUX	2020-03-19	Canada	-10576	0.00114928374994869	0.00567083928421406	29445
S:S943R	T24391G;S943R;S;S	S	943	2187	1647	3267	FAUX	0.1	0.2	VRAI	2020-07-02	United Kingdom	1620	0.00073882526782416	0.006048895236495	24391
NSP6:A46V	C11109T;A46V;orf1a;NSP6	orf1a	3615	4584	10998	1376	FAUX	0.2	0.4	VRAI	2020-03-11	Switzerland	-9622	0.00238065919632229	0.00436864655969083	11109
NSP15:A81V	C19862T;A81V;orf1b;NSP15	orf1b	2132	12853	7979	16103	FAUX	0.2	0.4	VRAI	2020-03-11	Australia	8124	0.00168287977671059	0.0050407460304125	19862
NSP3:D178Y	G3251T;D178Y;orf1a;NSP3	orf1a	996	1494	1528	1289	FAUX	0.5	0.2	VRAI	2020-03-11	Switzerland	-240	0.00254484258917211	0.00407460304125011	3251
N:L339S	T29289C;L339S;N;N	N	339	1622	1585	1811	FAUX	0.3	0.2	VRAI	2020-03-10	United Kingdom	227	0.00012313754463736	0.00651096362261615	29289
N:Q9H	G28300C;Q9H;N;N	N	9	2538	2263	3271	FAUX	0.4	0.4	FAUX	2020-03-01	USA	1008	8.5e-05	0.002110818	28300
NSP3:T749I	C4965T;T749I;orf1a;NSP3	orf1a	1567	11720	18082	5359	FAUX	0.1	0.2	FAUX	2020-03-12	Italy	-12724	0.00168287977671059	0.00491472737965219	4965
E:F4L	C26256A;F4L;E;E	E	4	4521	2309	8945	FAUX	0.3	0.8	FAUX	2020-06-14	United Kingdom	6637	0.00537700611583138	0.00113416785684281	26256
NSP9:G37V	G12795T;G37V;orf1a;NSP9	orf1a	4177	7235	7235	NA	FAUX	0.1	0	VRAI	2020-03-20	Australia	NA	0.00324262200878381	0.00327648491976813	12795
S:H146Y	C21998T;H146Y;S;S	S	146	3370	4533	1915	FAUX	0.3	0.4	FAUX	2020-03-16	USA	-2618	0.00320157616057136	0.00331849113668823	21998
NSP13:T599I	C18032T;T599I;orf1b;NSP13	orf1b	1522	1593	1593	NA	FAUX	0.1	0	FAUX	2020-03-15	United Kingdom	NA	0.00275007183023437	0.00378055952280938	18032
S:V534F	G23162T;V534F;S;S	S	534	2527	2890	1801	FAUX	0.2	0.2	VRAI	2020-03-18	Australia	-1089	0.00394040142839552	0.00252037301520625	23162
NSP2:E309K	G1730A;E309K;orf1a;NSP2	orf1a	489	1440	1880	1001	FAUX	0.1	0.2	FAUX	2020-01-25	China	-879	0.00529491441940648	0.00113416785684281	1730
NSP3:T1198K	C6312A;T1198K;orf1a;NSP3	orf1a	2016	4638	4638	NA	FAUX	0.4	0	FAUX	2020-03-01	USA	NA	0.00496654763370685	0.00147021759220365	6312
NSP3:G1043V	G5847T;G1043V;orf1a;NSP3	orf1a	1861	3856	5185	2528	FAUX	0.2	0.4	FAUX	2020-03-17	Australia	-2658	0.00406353897303288	0.00235234814752583	5847
N:S190I	G28842T;S190I;N;N	N	190	12368	15506	6092	FAUX	0.2	0.6	VRAI	2020-03-09	United Kingdom	-9415	0.00521282272298157	0.00117617407376292	28842
NSP7:K7N	G11863T;K7N;orf1a;NSP7	orf1a	3866	3842	NA	3842	VRAI	0	0.4	VRAI	2020-04-21	Australia	NA	0.000205229241062267	0.00630093253801563	11863
S:S698L	C23655T;S698L;S;S	S	698	5552	7478	1701	FAUX	0.2	0.2	FAUX	2020-03-23	Australia	-5777	0.00303739276772155	0.00340250357052844	23655
NSP3:N1457K	T7090G;N1457K;orf1a;NSP3	orf1a	2275	4310	4059	4422	FAUX	0.3	0.6	FAUX	2020-02-09	United Kingdom	362	0.00619792308008045	0.000126018650760313	7090
NSP14:V405L	G19252T;V405L;orf1b;NSP14	orf1b	1929	1058	1058	NA	VRAI	0.1	0	VRAI	2020-03-17	Australia	NA	0.00389935558018306	0.00247836679828615	19252
NSP3:S1054I	G5880T;S1054I;orf1a;NSP3	orf1a	1872	5548	7469	3307	FAUX	0.3	0.6	FAUX	2020-03-17	Australia	-4163	0.00373517218733325	0.00260438544904646	5880
M:H125Y	C26895T;H125Y;M;M	M	125	3249	3576	1775	FAUX	0.5	0.2	FAUX	2020-03-14	USA	-1802	0.00209333825883512	0.00428463412585063	26895
NSP8:L9F	C12116T;L9F;orf1a;NSP8	orf1a	3951	4028	4028	NA	FAUX	0.1	0	VRAI	2020-03-26	Australia	NA	0.00073882526782416	0.00567083928421406	12116
NSP13:Y277H	T17065C;Y277H;orf1b;NSP13	orf1b	1200	6322	6322	NA	VRAI	0.3	0	VRAI	2020-03-26	Australia	NA	0.000205229241062267	0.00617491388725531	17065
NSP3:P822S	C5183T;P822S;orf1a;NSP3	orf1a	1640	8351	8560	8089	FAUX	0.4	0.6	FAUX	2020-01-30	China	-471	0.00328366785699626	0.0030244476182475	5183
NSP4:S481L	C9996T;S481L;orf1a;NSP4	orf1a	3244	1779	1095	2463	VRAI	0.1	0.2	VRAI	2020-02-04	China	1368	0.00155974223207323	0.00474670251197177	9996
NSP15:P205S	C20233T;P205S;orf1b;NSP15	orf1b	2256	4496	4829	3830	VRAI	0.3	0.4	VRAI	2020-03-18	Australia	-999	0.0036941263391208	0.00256237923212635	20233
NSP13:P53L	C16394T;P53L;orf1b;NSP13	orf1b	976	2203	NA	2203	VRAI	0	0.2	VRAI	2020-03-21	Israel	NA	0.00168287977671059	0.00457867764429136	16394
N:D371E	C29386A;D371E;N;N	N	371	3045	3336	1881	FAUX	0.4	0.2	VRAI	2020-04-11	uncalculated	-1455	0.000328366785699626	0.00592287658573469	29386
S:T95I	C21846T;T95I;S;S	S	95	1402	1562	1242	FAUX	0.3	0.6	FAUX	2020-02-29	United Kingdom	-320	0.00295530107129664	0.00323447870284802	21846
NSP12:E370K	G14548A;E370K;orf1b;NSP12	orf1b	361	4016	4359	3587	VRAI	0.2	0.4	VRAI	2020-03-09	Australia	-773	0.00402249312482042	0.00210031084600521	14548
NSP2:V198I	G1397A;V198I;orf1a;NSP2	orf1a	378	1840	1840	NA	FAUX	0.2	0	FAUX	2020-01-30	China	NA	0.00582851044616837	0.000252037301520625	1397
NSP2:R27C	C884T;R27C;orf1a;NSP2	orf1a	207	1210	1210	NA	FAUX	0.1	0	FAUX	2020-01-31	Australia	NA	0.00266798013380947	0.00348651600436865	884
N:N192K	C28849G;N192K;N;N	N	192	10585	11961	7008	FAUX	0.3	0.6	VRAI	2020-03-09	United Kingdom	-4952	0.00320157616057136	0.00294043518440729	28849
NSP9:I65V	A12878G;I65V;orf1a;NSP9	orf1a	4205	1172	1172	NA	VRAI	0.1	0	VRAI	2020-05-02	United Kingdom	NA	0	0.00617491388725531	12878
S:G594V	G23343T;G594V;S;S	S	594	4140	6584	3652	FAUX	0.2	0.8	FAUX	2020-03-01	United Kingdom	-2932	0.00373517218733325	0.00231034193060573	23343
N:N126K	C28651A;N126K;N;N	N	126	6752	8192	4513	FAUX	0.5	0.6	FAUX	2020-04-29	United Kingdom	-3679	0.00127242129458605	0.00483071494581198	28651
NSP13:S468L	C17639T;S468L;orf1b;NSP13	orf1b	1391	2508	2508	NA	VRAI	0.1	0	VRAI	2020-01-30	China	NA	0.00332471370520872	0.00273040409980677	17639
N:K256E	A29039G;K256E;N;N	N	256	4203	3218	8143	FAUX	0.3	0.4	VRAI	2020-08-01	Australia	4925	0.00426876821409514	0.00176426111064438	29039
NSP12:E876D	G16068T;E876D;orf1b;NSP12	orf1b	867	3975	3905	4323	VRAI	0.4	0.2	VRAI	2020-03-12	United Kingdom	418	0.00381726388375816	0.00218432327984542	16068
NSP2:C161W	C1288G;C161W;orf1a;NSP2	orf1a	341	4876	6081	2468	FAUX	0.3	0.4	VRAI	2020-05-19	United Kingdom	-3613	0.00197020071419776	0.00407460304125011	1288
NSP2:G526C	G2381T;G526C;orf1a;NSP2	orf1a	706	1577	1937	1217	FAUX	0.1	0.2	VRAI	2020-03-01	USA	-721	0.00340680540163362	0.00256237923212635	2381
NSP12:M666I	G15438T;M666I;orf1b;NSP12	orf1b	657	5663	7060	2871	VRAI	0.2	0.2	VRAI	2020-03-08	United Kingdom	-4189	0.00455608915158232	0.00138620515836344	15438
NSP3:R646W	C4655T;R646W;orf1a;NSP3	orf1a	1464	7133	10292	5028	FAUX	0.3	0.6	FAUX	2020-03-23	Australia	-5264	0.0018470631695604	0.00415861547509031	4655
NSP12:T76I	C13667T;T76I;orf1b;NSP12	orf1b	67	3684	3684	NA	FAUX	0.3	0	FAUX	2020-03-20	Australia	NA	0.00147765053564832	0.00453667142737125	13667
NSP15:T114A	A19960G;T114A;orf1b;NSP15	orf1b	2165	3817	1132	6501	FAUX	0.1	0.2	VRAI	2020-09-09	United Kingdom	5369	0.000328366785699626	0.00571284550113417	19960
N:M234I	G28975C;M234I;N;N	N	234	5374	3439	6342	FAUX	0.1	0.4	FAUX	2020-03-09	United Kingdom	2903	4.25e-05	0.004617414	28975
NSP12:V587L	G15199T;V587L;orf1b;NSP12	orf1b	578	1912	1912	NA	VRAI	0.1	0	VRAI	2020-03-20	Australia	NA	0.00365308049090834	0.00226833571368563	15199
NSP5:C16F	G10101T;C16F;orf1a;NSP5	orf1a	3279	2573	NA	2573	VRAI	0	0.2	VRAI	2020-03-18	Australia	NA	0.00394040142839552	0.0019742921952449	10101
NSP12:S6L	C13458T;S6L;orf1a;NSP12	orf1a	4398	5489	6421	3626	FAUX	0.3	0.4	FAUX	2020-02-01	China	-2795	0.00279111767844683	0.00315046626900781	13458
S:T732A	A23756G;T732A;S;S	S	732	3097	3157	2967	FAUX	0.5	0.6	VRAI	2020-05-01	USA	-190	0.000164183392849813	0.00583886415189448	23756
NSP3:E1801Q	G8120C;E1801Q;orf1a;NSP3	orf1a	2619	2277	NA	2277	FAUX	0	0.2	FAUX	2020-03-26	Australia	NA	0.00213438410704757	0.00378055952280938	8120
NSP2:E201Q	G1406C;E201Q;orf1a;NSP2	orf1a	381	1786	1786	NA	FAUX	0.2	0	FAUX	2020-08-10	Australia	NA	0.00381726388375816	0.0020583046290851	1406
NSP2:N8K	C829G;N8K;orf1a;NSP2	orf1a	188	5087	6048	4127	FAUX	0.1	0.2	VRAI	2020-03-11	United Kingdom	-1921	0.0031605303123589	0.00273040409980677	829
NSP13:R392C	C17410T;R392C;orf1b;NSP13	orf1b	1315	1439	1439	NA	VRAI	0.1	0	VRAI	2020-03-01	United Kingdom/USA	NA	0.00361203464269589	0.00226833571368563	17410
NSP5:N151K	C10507G;N151K;orf1a;NSP5	orf1a	3414	4066	3051	5081	VRAI	0.2	0.2	VRAI	2020-04-16	United Kingdom	2031	0.00389935558018306	0.0019742921952449	10507
NSP12:I114L	A13780T;I114L;orf1b;NSP12	orf1b	105	1421	1440	1401	FAUX	0.2	0.2	FAUX	2020-01-29	China	-39	0.00537700611583138	0.000462068386121146	13780
NSP5:G71V	G10266T;G71V;orf1a;NSP5	orf1a	3334	1703	1703	NA	FAUX	0.1	0	FAUX	2020-03-01	United Kingdom	NA	0.0036941263391208	0.00214231706292531	10266
NSP1:R24C	C335T;R24C;orf1a;NSP1	orf1a	24	8979	9288	7741	FAUX	0.3	0.2	FAUX	2020-03-05	United Kingdom	-1547	0.00480236424085704	0.0010081492060825	335
S:H655Y	C23525T;H655Y;S;S	S	655	2728	1497	6420	FAUX	0.3	0.2	FAUX	2020-03-05	USA	4923	0.00188810901777285	0.0039905906074099	23525
NSP3:E812D	G5155T;E812D;orf1a;NSP3	orf1a	1630	6818	6890	6730	FAUX	0.5	0.6	FAUX	2020-03-18	Australia	-160	0.00332471370520872	0.00247836679828615	5155
S:V576F	G23288T;V576F;S;S	S	576	6369	10889	2753	FAUX	0.3	0.4	VRAI	2020-03-17	Australia	-8135	0.00352994294627098	0.00226833571368563	23288
NSP13:V348L	G17278T;V348L;orf1b;NSP13	orf1b	1271	1228	1103	1352	FAUX	0.1	0.2	VRAI	2020-03-01	USA	249	0.00225752165168493	0.00357052843820885	17278
NSP3:A1311V	C6651T;A1311V;orf1a;NSP3	orf1a	2129	5045	NA	5045	FAUX	0	0.2	FAUX	2020-03-23	United Kingdom	NA	0.00537700611583138	0.000378055952280938	6651
NSP3:R712I	G4854T;R712I;orf1a;NSP3	orf1a	1530	4030	3000	4716	FAUX	0.1	0.4	FAUX	2020-03-19	Australia	1716	0.00348889709805853	0.00226833571368563	4854
ORF9c:V37F	G28842T;V37F;ORF9c;ORF9c	ORF9c	37	12368	15506	6092	FAUX	0.2	0.6	VRAI	2020-03-09	United Kingdom	-9415	0.004888417	0.001583113	28842
E:T9I	C26270T;T9I;E;E	E	9	7080	7910	5721	FAUX	0.6	0.8	FAUX	2020-03-14	United Kingdom	-2189	0.00348889709805853	0.00226833571368563	26270
S:P26L	C21639T;P26L;S;S	S	26	2134	1534	2735	FAUX	0.1	0.2	FAUX	2020-03-26	Australia	1201	0.00340680540163362	0.00235234814752583	21639
NSP3:G826V	G5196T;G826V;orf1a;NSP3	orf1a	1644	10582	9989	11769	FAUX	0.4	0.4	FAUX	2020-03-17	Australia	1779	0.00320157616057136	0.00252037301520625	5196
NSP3:V393F	G3896T;V393F;orf1a;NSP3	orf1a	1211	4940	6730	1808	FAUX	0.5	0.6	VRAI	2020-03-05	USA	-4922	0.00447399745515741	0.00121818029068302	3896
NSP4:H313Y	C9491T;H313Y;orf1a;NSP4	orf1a	3076	1926	NA	1926	FAUX	0	0.2	FAUX	2020-01-25	Australia	NA	0.0036941263391208	0.002016298412165	9491
NSP3:N262K	C3505G;N262K;orf1a;NSP3	orf1a	1080	9653	16921	2385	FAUX	0.1	0.4	FAUX	2020-08-31	USA	-14536	0.00320157616057136	0.00252037301520625	3505
NSP2:R218C	C1457T;R218C;orf1a;NSP2	orf1a	398	11663	15179	8146	FAUX	0.1	0.2	FAUX	2020-03-04	Austria	-7033	0.00299634691950909	0.00273040409980677	1457
NSP5:D34E	C10156A;D34E;orf1a;NSP5	orf1a	3297	6636	1476	9216	VRAI	0.1	0.2	VRAI	2020-05-29	United Kingdom	7741	0.00291425522308418	0.00281441653364698	10156
NSP12:I114L	A13780C;I114L;orf1b;NSP12	orf1b	105	1421	1440	1401	FAUX	0.2	0.2	FAUX	2020-01-29	China	-39	4.25e-05	0	13780
N:S202T	G28878C;S202T;N;N	N	202	2405	1358	4500	FAUX	0.3	0.4	VRAI	2020-03-08	United Kingdom	3142	0.00385830973197061	0.00180626732756448	28878
S:L54F	G21724C;L54F;S;S	S	54	4031	NA	4031	FAUX	0	0.2	FAUX	2020-03-11	United Kingdom	NA	0	0.000131926	21724
NSP3:E812D	G5155C;E812D;orf1a;NSP3	orf1a	1630	6818	6890	6730	FAUX	0.5	0.6	FAUX	2020-03-18	Australia	-160	4.25e-05	6.6e-05	5155
NSP15:G20V	G19679T;G20V;orf1b;NSP15	orf1b	2071	1597	1893	1007	FAUX	0.2	0.2	FAUX	2020-03-13	United Kingdom	-886	0.00410458482124533	0.00151222380912375	19679
NSP14:V405L	G19252C;V405L;orf1b;NSP14	orf1b	1929	1058	1058	NA	VRAI	0.1	0	VRAI	2020-03-17	Australia	NA	4.25e-05	6.6e-05	19252
NSP5:A234S	G10754T;A234S;orf1a;NSP5	orf1a	3497	6972	8847	1346	FAUX	0.2	0.2	VRAI	2020-03-17	Australia	-7502	0.00385830973197061	0.00176426111064438	10754
NSP2:L71F	G1018C;L71F;orf1a;NSP2	orf1a	251	6607	8975	4634	FAUX	0.3	0.4	FAUX	2020-03-18	United Kingdom	-4341	0.00328366785699626	0.00235234814752583	1018
NSP2:G481V	G2247T;G481V;orf1a;NSP2	orf1a	661	1571	NA	1571	FAUX	0	0.2	FAUX	2020-03-19	Australia	NA	0.00361203464269589	0.0019742921952449	2247
NSP3:D110E	T3049G;D110E;orf1a;NSP3	orf1a	928	3294	3507	2227	FAUX	0.8	0.4	FAUX	2020-10-01	USA	-1280	0.00463818084800722	0.000882130555322188	3049
NSP3:N1329K	C6706A;N1329K;orf1a;NSP3	orf1a	2147	1978	1243	2713	FAUX	0.1	0.2	FAUX	2020-11-13	USA	1471	0.00106719205352379	0.00453667142737125	6706
S:F543L	C23191A;F543L;S;S	S	543	2209	2871	1548	FAUX	0.1	0.2	VRAI	2020-04-01	Australia	-1323	0.00180601732134795	0.00378055952280938	23191
NSP10:S72L	C13239T;S72L;orf1a;NSP10	orf1a	4325	2051	2746	1357	VRAI	0.1	0.2	VRAI	2020-03-20	Australia	-1390	0.00324262200878381	0.00231034193060573	13239
NSP6:F34L	C11074A;F34L;orf1a;NSP6	orf1a	3603	1121	1121	NA	FAUX	0.1	0	VRAI	2020-10-14	USA	NA	0.00406353897303288	0.00147021759220365	11074
N:R32H	G28368A;R32H;N;N	N	32	2948	3185	2523	FAUX	0.5	0.8	FAUX	2020-01-03	South Africa	-662	0.00266798013380947	0.00285642275056708	28368
NSP3:Q966H	G5617T;Q966H;orf1a;NSP3	orf1a	1784	3063	NA	3063	FAUX	0	0.2	FAUX	2020-03-17	Australia	NA	0.00373517218733325	0.00172225489372427	5617
S:R765L	G23856T;R765L;S;S	S	765	4596	5879	1604	FAUX	0.3	0.2	FAUX	2020-03-18	United Kingdom	-4275	0.00328366785699626	0.00218432327984542	23856
NSP14:D324Y	G19009T;D324Y;orf1b;NSP14	orf1b	1848	1746	1746	NA	FAUX	0.1	0	VRAI	2020-02-25	United Kingdom	NA	0.00291425522308418	0.00256237923212635	19009
N:R40C	C28391T;R40C;N;N	N	40	5152	4815	6165	FAUX	0.1	0.2	FAUX	2020-03-23	Australia	1350	0.00418667651767024	0.00126018650760313	28391
NSP3:P1228S	C6401T;P1228S;orf1a;NSP3	orf1a	2046	9003	10127	5068	FAUX	0.6	0.4	FAUX	2020-01-30	China	-5059	0.00332471370520872	0.00210031084600521	6401
NSP14:S255I	G18803T;S255I;orf1b;NSP14	orf1b	1779	2594	2594	NA	VRAI	0.1	0	VRAI	2020-03-23	Australia/United Kingdom	NA	0.00176497147313549	0.00365454087204906	18803
NSP5:G15V	G10098T;G15V;orf1a;NSP5	orf1a	3278	2573	NA	2573	FAUX	0	0.2	FAUX	2020-03-17	Australia	NA	0.00402249312482042	0.00134419894144333	10098
S:S939F	C24378T;S939F;S;S	S	939	2036	1728	3267	FAUX	0.3	0.2	VRAI	2020-03-05	United Kingdom	1538	0.00348889709805853	0.00189027976140469	24378
NSP3:G307C	G3638T;G307C;orf1a;NSP3	orf1a	1125	4826	5607	3264	FAUX	0.2	0.2	VRAI	2020-02-05	China	-2343	0.00180601732134795	0.00357052843820885	3638
NSP3:E95D	G3004C;E95D;orf1a;NSP3	orf1a	913	5295	4490	6502	FAUX	0.5	0.4	FAUX	2020-03-17	Australia	2012	4.25e-05	6.6e-05	3004
N:L230F	C28961T;L230F;N;N	N	230	3439	3439	NA	FAUX	0.1	0	VRAI	2020-03-11	United Kingdom	NA	0.00488445593728194	0.000420062169201042	28961
NSP2:I293M	C1684G;I293M;orf1a;NSP2	orf1a	473	2480	2480	2480	FAUX	0.2	0.2	VRAI	2020-04-10	United Kingdom	0	0.0036941263391208	0.00163824245988406	1684
NSP12:N416K	C14688G;N416K;orf1b;NSP12	orf1b	407	4347	4347	NA	VRAI	0.1	0	VRAI	2020-05-19	USA	NA	0.00229856749989739	0.00306645383516761	14688
NSP3:L862F	G5305T;L862F;orf1a;NSP3	orf1a	1680	2865	1186	3704	VRAI	0.1	0.4	VRAI	2020-02-28	United Kingdom	2518	0.0006156877231868	0.00474670251197177	5305
S:Q675H	G23587C;Q675H;S;S	S	675	4137	4176	3862	FAUX	0.5	0.2	VRAI	2020-03-01	USA	-314	0.00275007183023437	0.00256237923212635	23587
NSP14:G189C	G18604T;G189C;orf1b;NSP14	orf1b	1713	1874	1874	NA	VRAI	0.1	0	VRAI	2020-03-25	United Kingdom	NA	8.20916964249066e-05	0.00529278333193313	18604
NSP12:E876D	G16068C;E876D;orf1b;NSP12	orf1b	867	3975	3905	4323	VRAI	0.4	0.2	VRAI	2020-03-12	United Kingdom	418	4.25e-05	0	16068
NSP4:H223Q	C9223G;H223Q;orf1a;NSP4	orf1a	2986	4074	4520	3034	FAUX	0.3	0.4	FAUX	2020-03-13	USA	-1486	0.0049255017854944	0.000336049735360833	9223
NSP3:T1269I	C6525T;T1269I;orf1a;NSP3	orf1a	2087	8138	13733	2543	FAUX	0.2	0.4	VRAI	2020-03-22	Australia/United Kingdom	-11191	0.00102614620531133	0.00432664034277073	6525
NSP1:P19S	C320T;P19S;orf1a;NSP1	orf1a	19	6496	5874	7741	FAUX	0.2	0.2	VRAI	2020-03-26	Australia	1867	0.00262693428559701	0.00268839788288667	320
NSP2:S122F	C1170T;S122F;orf1a;NSP2	orf1a	302	2925	1483	4368	FAUX	0.1	0.2	VRAI	2020-02-07	China	2885	0.00373517218733325	0.00155423002604385	1170
NSP3:V1243F	G6446T;V1243F;orf1a;NSP3	orf1a	2061	8408	12146	3923	FAUX	0.4	0.4	FAUX	2020-02-01	China	-8223	0.00262693428559701	0.00264639166596656	6446
NSP3:Q966H	G5617C;Q966H;orf1a;NSP3	orf1a	1784	3063	NA	3063	FAUX	0	0.2	FAUX	2020-03-17	Australia	NA	4.25e-05	0	5617
NSP3:G887C	G5378T;G887C;orf1a;NSP3	orf1a	1705	1438	NA	1438	FAUX	0	0.2	VRAI	2020-03-06	United Kingdom	NA	0.00283216352665928	0.00243636058136604	5378
S:Q580H	G23302T;Q580H;S;S	S	580	9170	12630	3403	FAUX	0.3	0.4	FAUX	2020-03-18	Australia	-9227	0.00340680540163362	0.00184827354448458	23302
NSP9:M101I	G12988C;M101I;orf1a;NSP9	orf1a	4241	6452	6452	NA	VRAI	0.1	0	VRAI	2020-02-05	China	NA	8.5e-05	6.6e-05	12988
NSP3:A1105V	C6033T;A1105V;orf1a;NSP3	orf1a	1923	1461	1461	NA	FAUX	0.2	0	VRAI	2020-03-26	United Kingdom	NA	0.00250379674095965	0.00277241031672688	6033
N:A305V	C29187T;A305V;N;N	N	305	16532	21257	11808	FAUX	0.1	0.2	VRAI	2020-01-28	China	-9449	0.00418667651767024	0.0010501554230026	29187
N:I157M	C28744G;I157M;N;N	N	157	2025	2025	NA	FAUX	0.3	0	FAUX	2020-05-29	United Kingdom	NA	0.00209333825883512	0.00319247248592792	28744
NSP14:P393L	C19217T;P393L;orf1b;NSP14	orf1b	1917	1350	1350	NA	VRAI	0.1	0	VRAI	2020-03-19	Australia	NA	0.00435085991052005	0.000882130555322188	19217
N:M210I	G28903T;M210I;N;N	N	210	2254	1273	3234	FAUX	0.2	0.4	FAUX	2020-04-03	United Kingdom	1961	0.000328366785699626	0.00495673359657229	28903
S:K1191N	G25135T;K1191N;S;S	S	1191	6821	8582	3300	FAUX	0.5	0.4	VRAI	2020-03-19	Australia	-5282	0.00266798013380947	0.00256237923212635	25135
NSP14:Q22H	G18105T;Q22H;orf1b;NSP14	orf1b	1546	2253	1271	3236	FAUX	0.2	0.2	VRAI	2020-03-12	United Kingdom	1965	0.00192915486598531	0.00331849113668823	18105
S:D848E	C24106G;D848E;S;S	S	848	9089	9089	NA	VRAI	0.1	0	VRAI	2020-09-15	USA	NA	0.000533596026761893	0.00474670251197177	24106
S:R577C	C23291T;R577C;S;S	S	577	7655	12630	2680	FAUX	0.3	0.6	VRAI	2020-03-18	Australia	-9950	0.00311948446414645	0.00210031084600521	23291
NSP5:G278R	G10886A;G278R;orf1a;NSP5	orf1a	3541	1890	1890	NA	FAUX	0.2	0	VRAI	2020-06-21	United Kingdom	NA	0.000985100357098879	0.00424262790893052	10886
NSP3:P1044S	C5849T;P1044S;orf1a;NSP3	orf1a	1862	3798	4739	2856	FAUX	0.3	0.6	FAUX	2020-03-24	Australia	-1883	0.000861962812461519	0.00436864655969083	5849
NSP3:T819I	C5175T;T819I;orf1a;NSP3	orf1a	1637	7576	8634	6730	FAUX	0.4	0.6	FAUX	2020-03-19	Canada	-1904	0.00311948446414645	0.0020583046290851	5175
N:P383L	C29421T;P383L;N;N	N	383	8600	11961	1876	FAUX	0.2	0.4	FAUX	2020-01-24	Australia	-10085	0.00275007183023437	0.00243636058136604	29421
NSP13:P47L	C16376T;P47L;orf1b;NSP13	orf1b	970	1230	NA	1230	VRAI	0	0.2	VRAI	2020-01-04	South Africa	NA	0.00451504330336986	0.000630093253801563	16376
NSP2:P91S	C1076T;P91S;orf1a;NSP2	orf1a	271	1020	NA	1020	FAUX	0	0.2	FAUX	2020-03-10	Australia	NA	0.00447399745515741	0.000672099470721667	1076
S:A879S	G24197T;A879S;S;S	S	879	4913	9975	2382	FAUX	0.3	0.6	VRAI	2020-03-05	Switzerland	-7594	0.00402249312482042	0.00109216163992271	24197
S:A520S	G23120T;A520S;S;S	S	520	8767	16117	3867	FAUX	0.1	0.4	VRAI	2020-04-13	USA	-12251	0.00279111767844683	0.00235234814752583	23120
NSP4:A149S	G8999T;A149S;orf1a;NSP4	orf1a	2912	5150	5241	4923	FAUX	0.5	0.2	FAUX	2020-03-19	Australia	-318	0.00275007183023437	0.00235234814752583	8999
NSP3:G255V	G3483T;G255V;orf1a;NSP3	orf1a	1073	2385	NA	2385	FAUX	0	0.4	FAUX	2020-04-05	Australia	NA	0.00344785124984608	0.00163824245988406	3483
S:G1251V	G25314T;G1251V;S;S	S	1251	1731	1795	1159	FAUX	0.6	0.4	FAUX	2020-03-11	Australia	-636	0.00418667651767024	0.000882130555322188	25314
NSP14:G44V	G18170T;G44V;orf1b;NSP14	orf1b	1568	5578	NA	5578	FAUX	0	0.2	FAUX	2020-01-30	China	NA	0.00340680540163362	0.00168024867680417	18170
N:T334I	C29274T;T334I;N;N	N	334	5407	5978	4550	FAUX	0.2	0.4	VRAI	2020-03-01	United Kingdom	-1428	0.00242170504453475	0.00268839788288667	29274
S:P1162L	C25047T;P1162L;S;S	S	1162	6865	9653	3146	FAUX	0.8	0.8	VRAI	2020-02-01	China	-6507	0.00262693428559701	0.00247836679828615	25047
NSP13:T481M	C17678T;T481M;orf1b;NSP13	orf1b	1404	4780	1766	9301	VRAI	0.1	0.2	VRAI	2020-02-01	China	7535	0.00250379674095965	0.00260438544904646	17678
NSP3:T1036I	C5826T;T1036I;orf1a;NSP3	orf1a	1854	1958	1958	NA	FAUX	0.1	0	FAUX	2020-03-19	Australia	NA	0.00287320937487173	0.00218432327984542	5826
NSP8:T17I	C12141T;T17I;orf1a;NSP8	orf1a	3959	2767	2767	NA	FAUX	0.2	0	VRAI	2020-02-10	United Kingdom	NA	0.00299634691950909	0.0020583046290851	12141
NSP13:G478C	G17668T;G478C;orf1b;NSP13	orf1b	1401	4780	1766	9301	VRAI	0.1	0.2	VRAI	2020-03-20	Australia	7535	0.00254484258917211	0.00247836679828615	17668
NSP16:P215L	C21302T;P215L;orf1b;NSP16	orf1b	2612	2370	2908	1294	VRAI	0.2	0.2	VRAI	2020-04-02	Australia	-1614	0.000287320937487173	0.00478870872889188	21302
NSP14:A119V	C18395T;A119V;orf1b;NSP14	orf1b	1643	1739	1887	1443	VRAI	0.2	0.2	VRAI	2020-03-26	Australia	-444	0.00155974223207323	0.00348651600436865	18395
NSP3:N931K	C5512G;N931K;orf1a;NSP3	orf1a	1749	3690	3690	NA	FAUX	0.1	0	VRAI	2020-03-27	United Kingdom	NA	0.00279111767844683	0.00218432327984542	5512
S:T723I	C23730T;T723I;S;S	S	723	1890	1914	1829	FAUX	0.4	0.2	VRAI	2020-03-26	Australia	-85	0.000164183392849813	0.00487272116273208	23730
NSP12:A185V	C13994T;A185V;orf1b;NSP12	orf1b	176	6485	7144	5827	FAUX	0.1	0.2	FAUX	2020-03-17	Switzerland	-1318	0.00275007183023437	0.00222632949676552	13994
N:A182S	G28817T;A182S;N;N	N	182	14053	18513	8851	FAUX	0.2	0.4	VRAI	2020-02-29	United Kingdom	-9662	0.000985100357098879	0.0039905906074099	28817
S:E583D	G23311C;E583D;S;S	S	583	5323	8207	2439	FAUX	0.4	0.4	FAUX	2020-02-05	China	-5768	0.00063762	0.002440633	23311
NSP16:V294I	G21538A;V294I;orf1b;NSP16	orf1b	2691	6833	8419	2870	FAUX	0.3	0.4	FAUX	2020-05-25	United Kingdom	-5549	0.00455608915158232	0.000336049735360833	21538
NSP6:A51V	C11124T;A51V;orf1a;NSP6	orf1a	3620	5185	10998	1310	FAUX	0.2	0.4	VRAI	2020-03-16	United Kingdom	-9688	0.00205229241062267	0.00289842896748719	11124
NSP5:Q83K	C10301A;Q83K;orf1a;NSP5	orf1a	3346	1191	1255	1063	FAUX	0.1	0.2	VRAI	2020-03-01	Zimbabwe	-192	0.00073882526782416	0.00424262790893052	10301
NSP1:D48G	A408G;D48G;orf1a;NSP1	orf1a	48	7962	9058	6210	FAUX	0.5	0.6	FAUX	2020-10-02	United Kingdom	-2848	0.00012313754463736	0.00487272116273208	408
NSP3:Y1742H	T7943C;Y1742H;orf1a;NSP3	orf1a	2560	13780	17958	7096	VRAI	0.5	0.6	VRAI	2020-03-23	Italy	-10862	0.000287320937487173	0.00466269007813156	7943
NSP14:G481C	G19480T;G481C;orf1b;NSP14	orf1b	2005	1750	1750	NA	VRAI	0.1	0	VRAI	2020-03-20	Australia	NA	0.00266798013380947	0.00222632949676552	19480
NSP12:T806I	C15857T;T806I;orf1b;NSP12	orf1b	797	6511	7065	5127	VRAI	0.7	0.6	VRAI	2020-03-11	United Kingdom	-1938	0.00229856749989739	0.00260438544904646	15857
NSP12:P264S	C14230T;P264S;orf1b;NSP12	orf1b	255	6468	6383	6605	FAUX	0.5	0.6	VRAI	2020-03-25	Australia	222	0.000656733571399253	0.00428463412585063	14230
M:I168L	A27024C;I168L;M;M	M	168	5185	6119	2569	FAUX	0.4	0.4	VRAI	2020-07-29	Australia	-3550	0.000287320937487173	0.00466269007813156	27024
NSP8:Q24R	A12162G;Q24R;orf1a;NSP8	orf1a	3966	9069	12537	6592	FAUX	0.3	0.6	VRAI	2020-08-01	Australia	-5944	4.10458482124533e-05	0.00491472737965219	12162
NSP3:G1451V	G7071T;G1451V;orf1a;NSP3	orf1a	2269	4711	4514	4873	FAUX	0.5	0.6	FAUX	2020-02-28	United Kingdom	359	0.00024627508927472	0.00466269007813156	7071
NSP14:E490D	G19509T;E490D;orf1b;NSP14	orf1b	2014	2786	2786	NA	VRAI	0.2	0	VRAI	2020-08-31	Australia	NA	0.00320157616057136	0.00163824245988406	19509
NSP14:L157F	C18508T;L157F;orf1b;NSP14	orf1b	1681	1387	1387	NA	VRAI	0.1	0	VRAI	2020-01-31	China	NA	0.00381726388375816	0.0010081492060825	18508
NSP4:L185F	A9109T;L185F;orf1a;NSP4	orf1a	2948	7622	6360	9424	FAUX	0.4	0.6	VRAI	2020-04-03	United Kingdom	3064	8.20916964249066e-05	0.00483071494581198	9109
NSP12:A253S	G14197T;A253S;orf1b;NSP12	orf1b	244	3240	3657	1571	FAUX	0.4	0.2	VRAI	2020-03-19	Australia	-2087	0.00299634691950909	0.00180626732756448	14197
NSP3:L326I	C3695A;L326I;orf1a;NSP3	orf1a	1144	5518	8366	2671	FAUX	0.2	0.2	VRAI	2020-07-22	Australia	-5695	0.00336575955342117	0.00142821137528354	3695
S:V622I	G23426A;V622I;S;S	S	622	3632	4065	2478	FAUX	0.5	0.4	FAUX	2020-08-19	United Kingdom	-1587	0.00106719205352379	0.00373855330588927	23426
NSP15:V22L	G19684T;V22L;orf1b;NSP15	orf1b	2073	1597	1893	1007	FAUX	0.2	0.2	FAUX	2020-03-01	USA	-886	0.00254484258917211	0.00222632949676552	19684
NSP3:T1492I	C7194T;T1492I;orf1a;NSP3	orf1a	2310	3148	3148	NA	FAUX	0.3	0	FAUX	2020-03-17	Australia	NA	0.00320157616057136	0.00155423002604385	7194
NSP3:T724I	C4890T;T724I;orf1a;NSP3	orf1a	1542	1185	1185	NA	FAUX	0.1	0	VRAI	2020-03-19	Switzerland	NA	0.00119032959816115	0.00361253465512896	4890
N:S186Y	C28830A;S186Y;N;N	N	186	13041	16566	8194	FAUX	0.2	0.4	VRAI	2020-02-02	China	-8372	0.00049255017854944	0.00432664034277073	28830
S:T632N	C23457A;T632N;S;S	S	632	3825	4402	2478	FAUX	0.5	0.4	FAUX	2020-05-18	United Kingdom	-1925	0.00242170504453475	0.00235234814752583	23457
NSP6:T181I	C11514T;T181I;orf1a;NSP6	orf1a	3750	7124	2116	9628	FAUX	0.1	0.2	VRAI	2020-02-01	China	7512	0.00192915486598531	0.00285642275056708	11514
NSP14:Q145H	A18474T;Q145H;orf1b;NSP14	orf1b	1669	4056	4056	NA	FAUX	0.4	0	FAUX	2020-04-03	United Kingdom	NA	0.00012313754463736	0.00470469629505167	18474
NSP10:D64E	T13216G;D64E;orf1a;NSP10	orf1a	4317	1365	1374	1357	VRAI	0.1	0.2	VRAI	2020-03-16	United Kingdom	-18	0.00410458482124533	0.000588087036881458	13216
NSP14:A360S	G19117T;A360S;orf1b;NSP14	orf1b	1884	7032	8528	5535	FAUX	0.2	0.4	VRAI	2020-04-24	United Kingdom	-2992	0.00073882526782416	0.00403259682433	19117
NSP3:N1890K	C8389A;N1890K;orf1a;NSP3	orf1a	2708	1838	1838	NA	FAUX	0.2	0	VRAI	2020-05-27	USA	NA	0.00201124656241021	0.00273040409980677	8389
M:I82M	C26768G;I82M;M;M	M	82	3125	4151	2613	FAUX	0.1	0.2	FAUX	2020-04-13	Canada	-1539	0.00213438410704757	0.00260438544904646	26768
NSP12:L638F	C15352T;L638F;orf1b;NSP12	orf1b	629	5998	5998	NA	VRAI	0.1	0	VRAI	2020-03-18	USA	NA	0.00180601732134795	0.00294043518440729	15352
N:S202C	A28877T;S202C;N;N	N	202	2405	1358	4500	FAUX	0.3	0.4	VRAI	2020-03-08	United Kingdom	3142	0.00287320937487173	0.00184827354448458	28877
M:D3G	A26530G;D3G;M;M	M	3	2484	2784	2035	FAUX	0.4	0.6	FAUX	2020-02-25	United Kingdom	-749	0.00447399745515741	0.000210031084600521	26530
NSP3:T261I	C3501T;T261I;orf1a;NSP3	orf1a	1079	6484	14683	2385	FAUX	0.1	0.4	FAUX	2020-03-11	United Kingdom	-12297	0.00295530107129664	0.00172225489372427	3501
S:N856K	C24130G;N856K;S;S	S	856	6777	6777	NA	VRAI	0.2	0	VRAI	2020-04-06	Australia	NA	0.00180601732134795	0.00289842896748719	24130
S:R682W	C23606T;R682W;S;S	S	682	1737	2037	1637	FAUX	0.1	0.2	FAUX	2020-03-14	Italy	-400	0.000574641874974346	0.00415861547509031	23606
NSP2:A360V	C1884T;A360V;orf1a;NSP2	orf1a	540	1125	1142	1108	FAUX	0.1	0.2	FAUX	2020-03-15	Canada	-35	0.00352994294627098	0.00113416785684281	1884
NSP4:A48S	G8696T;A48S;orf1a;NSP4	orf1a	2811	6887	6887	NA	FAUX	0.3	0	FAUX	2020-03-11	United Kingdom	NA	0.003078438615934	0.00155423002604385	8696
NSP3:K429N	G4006C;K429N;orf1a;NSP3	orf1a	1247	8313	11228	4426	FAUX	0.5	0.6	FAUX	2020-03-11	Austria	-6802	0.000451504330336986	0.00424262790893052	4006
NSP3:E158Q	G3191C;E158Q;orf1a;NSP3	orf1a	976	4619	4903	4065	FAUX	0.9	0.8	FAUX	2020-03-31	United Kingdom	-839	0.00275007183023437	0.00189027976140469	3191
NSP13:G251V	G16988T;G251V;orf1b;NSP13	orf1b	1174	5824	7223	3026	FAUX	0.4	0.4	VRAI	2020-03-18	Australia	-4197	0.0031605303123589	0.00147021759220365	16988
NSP3:S1424F	C6990T;S1424F;orf1a;NSP3	orf1a	2242	1370	NA	1370	FAUX	0	0.2	VRAI	2020-02-29	United Kingdom	NA	0.00324262200878381	0.00138620515836344	6990
NSP3:S699F	C4815T;S699F;orf1a;NSP3	orf1a	1517	4655	7422	1888	FAUX	0.1	0.2	VRAI	2020-03-25	Australia/United Kingdom	-5534	0.00262693428559701	0.002016298412165	4815
NSP3:T127I	C3099T;T127I;orf1a;NSP3	orf1a	945	6432	7057	4943	FAUX	0.9	0.8	FAUX	2020-02-21	Australia	-2113	0.00049255017854944	0.00420062169201042	3099
N:L139F	G28690C;L139F;N;N	N	139	4538	3311	6994	FAUX	0.6	0.4	FAUX	2020-03-15	Switzerland	3683	0.00320157616057136	0.00138620515836344	28690
NSP2:G482V	G2250T;G482V;orf1a;NSP2	orf1a	662	1571	NA	1571	FAUX	0	0.2	FAUX	2020-03-18	Australia	NA	0.00332471370520872	0.00126018650760313	2250
NSP16:G208V	G21281T;G208V;orf1b;NSP16	orf1b	2605	3163	3630	1294	VRAI	0.2	0.2	VRAI	2020-03-20	Australia	-2336	0.00209333825883512	0.00252037301520625	21281
NSP12:V330L	G14428C;V330L;orf1b;NSP12	orf1b	321	1646	NA	1646	VRAI	0	0.2	VRAI	2020-03-20	Australia	NA	0.000170032	0.000131926	14428
NSP3:F1520L	C7279A;F1520L;orf1a;NSP3	orf1a	2338	5499	5650	5198	FAUX	0.1	0.2	VRAI	2020-03-23	Italy	-452	0.0024627508927472	0.00214231706292531	7279
NSP3:H1274Y	C6539T;H1274Y;orf1a;NSP3	orf1a	2092	10306	13069	6163	FAUX	0.5	0.6	FAUX	2020-03-17	Switzerland	-6906	0.00192915486598531	0.00268839788288667	6539
M:T7I	C26542T;T7I;M;M	M	7	2654	2564	2795	FAUX	0.5	0.6	VRAI	2020-03-24	Australia	231	0.00225752165168493	0.00235234814752583	26542
NSP15:E145D	A20055T;E145D;orf1b;NSP15	orf1b	2196	5910	2922	8899	FAUX	0.1	0.2	VRAI	2020-03-01	USA	5978	0.00262693428559701	0.0019742921952449	20055
NSP2:V364L	G1895T;V364L;orf1a;NSP2	orf1a	544	1125	1142	1108	FAUX	0.1	0.2	FAUX	2020-02-09	United Kingdom	-35	0.00447399745515741	4.20062169201042e-05	1895
NSP2:V364L	G1895C;V364L;orf1a;NSP2	orf1a	544	1125	1142	1108	FAUX	0.1	0.2	FAUX	2020-02-09	United Kingdom	-35	0.00447399745515741	4.20062169201042e-05	1895
NSP5:V35L	G10157C;V35L;orf1a;NSP5	orf1a	3298	6636	1476	9216	FAUX	0.1	0.2	FAUX	2020-03-22	Australia	7741	0.00250379674095965	0.0020583046290851	10157
NSP3:K384N	G3871C;K384N;orf1a;NSP3	orf1a	1202	7301	8646	4946	FAUX	0.3	0.4	FAUX	2020-03-06	Australia	-3700	0.00114928374994869	0.00340250357052844	3871
NSP15:V10L	G19648T;V10L;orf1b;NSP15	orf1b	2061	1419	1419	NA	VRAI	0.2	0	VRAI	2020-05-06	United Kingdom	NA	0.00151869638386077	0.0030244476182475	19648
NSP2:D268Y	G1607T;D268Y;orf1a;NSP2	orf1a	448	4370	3917	4722	FAUX	0.5	0.4	FAUX	2020-03-17	United Kingdom	805	0.00348889709805853	0.000966142989162396	1607
NSP3:D1809E	C8146G;D1809E;orf1a;NSP3	orf1a	2627	3300	NA	3300	FAUX	0	0.2	FAUX	2020-03-31	United Kingdom	NA	0.00238065919632229	0.00210031084600521	8146
N:S206F	C28890T;S206F;N;N	N	206	2473	1292	4047	FAUX	0.3	0.4	VRAI	2020-03-26	Australia	2755	0.00197020071419776	0.00252037301520625	28890
N:T135I	C28677T;T135I;N;N	N	135	2149	2303	1766	FAUX	0.5	0.2	FAUX	2020-03-26	Australia	-536	0.000861962812461519	0.00365454087204906	28677
NSP13:L176F	C16762T;L176F;orf1b;NSP13	orf1b	1099	6736	9693	3780	VRAI	0.2	0.2	VRAI	2020-03-23	Australia	-5913	0.00176497147313549	0.00273040409980677	16762
NSP8:T141M	C12513T;T141M;orf1a;NSP8	orf1a	4083	2351	2351	NA	FAUX	0.3	0	VRAI	2020-03-12	United Kingdom	NA	0.00209333825883512	0.00239435436444594	12513
NSP3:D736A	A4926C;D736A;orf1a;NSP3	orf1a	1554	1538	1185	1655	FAUX	0.1	0.6	FAUX	2020-04-08	Australia	470	0.00418667651767024	0.000252037301520625	4926
S:K529M	A23148T;K529M;S;S	S	529	7574	11281	3867	FAUX	0.2	0.4	FAUX	2020-01-29	China	-7415	0.0037762180355457	0.000672099470721667	23148
M:V70F	G26730T;V70F;M;M	M	70	2938	NA	2938	FAUX	0	0.2	FAUX	2020-03-13	Switzerland	NA	0.00221647580347248	0.00222632949676552	26730
NSP3:G175S	G3242A;G175S;orf1a;NSP3	orf1a	993	1433	1469	1289	FAUX	0.4	0.2	FAUX	2020-01-30	China	-181	0.00155974223207323	0.00285642275056708	3242
S:G769V	G23868T;G769V;S;S	S	769	3677	3770	3446	FAUX	0.3	0.2	FAUX	2020-03-12	Italy	-323	0.00250379674095965	0.00189027976140469	23868
NSP3:A1766V	C8016T;A1766V;orf1a;NSP3	orf1a	2584	2543	2543	NA	FAUX	0.2	0	VRAI	2020-03-08	Italy	NA	0.0012313754463736	0.00319247248592792	8016
M:N121K	C26885A;N121K;M;M	M	121	3086	3191	2346	FAUX	0.5	0.2	VRAI	2020-03-23	Israel	-845	0.00172392562492304	0.00268839788288667	26885
M:N117K	C26873A;N117K;M;M	M	117	2824	2884	2346	VRAI	0.6	0.2	VRAI	2020-08-01	USA	-538	0.00213438410704757	0.00226833571368563	26873
N:G18V	G28326T;G18V;N;N	N	18	1644	1619	1678	FAUX	0.2	0.4	FAUX	2020-03-19	Australia	59	0.00205229241062267	0.00231034193060573	28326
NSP7:S26F	C11919T;S26F;orf1a;NSP7	orf1a	3885	7636	7944	7430	VRAI	0.3	0.6	VRAI	2020-02-10	United Kingdom	-514	0.00279111767844683	0.00155423002604385	11919
NSP5:Q189K	C10619A;Q189K;orf1a;NSP5	orf1a	3452	5165	6055	1606	FAUX	0.4	0.2	FAUX	2020-01-30	China	-4449	0.00258588843738456	0.00176426111064438	10619
NSP12:M601K	T15242A;M601K;orf1b;NSP12	orf1b	592	3269	3269	NA	VRAI	0.2	0	VRAI	2020-04-28	United Kingdom	NA	0.00303739276772155	0.00126018650760313	15242
NSP3:R827S	G5200T;R827S;orf1a;NSP3	orf1a	1645	8265	8265	NA	FAUX	0.1	0	FAUX	2020-03-19	Australia	NA	0.00270902598202192	0.00159623624296396	5200
S:G75V	G21786T;G75V;S;S	S	75	1442	NA	1442	FAUX	0	0.2	FAUX	2020-03-01	USA	NA	0.0024627508927472	0.00184827354448458	21786
NSP14:K304N	G18951T;K304N;orf1b;NSP14	orf1b	1828	2330	2435	2146	VRAI	0.4	0.4	VRAI	2020-03-17	Israel	-289	0.00225752165168493	0.0020583046290851	18951
NSP12:V588L	G15202C;V588L;orf1b;NSP12	orf1b	579	1643	1643	NA	VRAI	0.1	0	VRAI	2020-03-19	Australia	NA	8.5e-05	0.000197889	15202
NSP6:G277S	G11801A;G277S;orf1a;NSP6	orf1a	3846	4039	NA	4039	VRAI	0	0.2	VRAI	2020-03-25	United Kingdom	NA	0.00406353897303288	0.000210031084600521	11801
NSP2:F561L	C2488A;F561L;orf1a;NSP2	orf1a	741	3087	3361	2735	FAUX	0.5	0.6	VRAI	2020-09-01	USA	-626	0.00283216352665928	0.00147021759220365	2488
S:T29I	C21648T;T29I;S;S	S	29	2134	1534	2735	FAUX	0.1	0.2	FAUX	2020-03-13	United Kingdom	1201	0.00209333825883512	0.00222632949676552	21648
NSP14:T31I	C18131T;T31I;orf1b;NSP14	orf1b	1555	2821	1201	4440	FAUX	0.1	0.2	VRAI	2020-03-24	United Kingdom	3239	0.00172392562492304	0.00260438544904646	18131
NSP13:P504S	C17746T;P504S;orf1b;NSP13	orf1b	1427	4466	NA	4466	VRAI	0	0.4	VRAI	2020-03-01	Zimbabwe	NA	0.00192915486598531	0.00239435436444594	17746
NSP8:L128I	C12473A;L128I;orf1a;NSP8	orf1a	4070	1825	1825	NA	FAUX	0.1	0	VRAI	2020-04-21	USA	NA	0.00229856749989739	0.002016298412165	12473
NSP1:E57G	A435G;E57G;orf1a;NSP1	orf1a	57	5901	1557	14588	FAUX	0.2	0.2	FAUX	2020-07-15	United Kingdom	13031	0.00336575955342117	0.000924136772242292	435
NSP12:N215S	A14084G;N215S;orf1b;NSP12	orf1b	206	1630	1154	1948	VRAI	0.2	0.4	VRAI	2020-07-15	Australia	794	0.000985100357098879	0.00336049735360833	14084
N:Q289H	G29140T;Q289H;N;N	N	289	5557	8475	2108	FAUX	0.5	0.6	VRAI	2020-03-26	United Kingdom	-6367	0.00110823790173624	0.00319247248592792	29140
S:Q677H	G23593C;Q677H;S;S	S	677	1505	1442	1760	FAUX	0.4	0.2	FAUX	2020-03-17	USA	318	0.000170032	0.000923483	23593
NSP2:T44I	C936T;T44I;orf1a;NSP2	orf1a	224	1452	1452	NA	FAUX	0.1	0	FAUX	2020-03-11	United Kingdom	NA	0.00155974223207323	0.00273040409980677	936
NSP3:D807E	C5140G;D807E;orf1a;NSP3	orf1a	1625	5488	5664	5278	FAUX	0.3	0.4	VRAI	2020-03-23	Australia	-386	0.00201124656241021	0.00226833571368563	5140
NSP3:A579V	C4455T;A579V;orf1a;NSP3	orf1a	1397	3145	3423	2495	FAUX	0.5	0.4	FAUX	2020-03-13	USA	-927	0.00299634691950909	0.00126018650760313	4455
NSP3:A231V	C3411T;A231V;orf1a;NSP3	orf1a	1049	7350	7920	6212	FAUX	0.2	0.2	FAUX	2020-02-08	China	-1708	0.00209333825883512	0.00218432327984542	3411
M:D160E	C27002G;D160E;M;M	M	160	2486	2864	1445	FAUX	0.4	0.6	FAUX	2020-02-11	China	-1420	0.00127242129458605	0.0030244476182475	27002
S:P728L	C23745T;P728L;S;S	S	728	3176	3266	2967	FAUX	0.6	0.6	VRAI	2020-03-13	United Kingdom	-299	0.0024627508927472	0.00180626732756448	23745
NSP14:T113I	C18377T;T113I;orf1b;NSP14	orf1b	1637	7446	8788	6774	VRAI	0.2	0.4	VRAI	2020-03-25	Australia	-2014	0.000944054508886426	0.00336049735360833	18377
NSP15:K12R	A19655G;K12R;orf1b;NSP15	orf1b	2063	1419	1419	NA	VRAI	0.2	0	VRAI	2020-03-21	United Kingdom	NA	0.000164183392849813	0.00415861547509031	19655
NSP3:K1077N	G5950T;K1077N;orf1a;NSP3	orf1a	1895	4723	1302	8143	FAUX	0.2	0.4	FAUX	2020-03-07	Italy	6841	0.00201124656241021	0.00222632949676552	5950
NSP15:G336V	G20627T;G336V;orf1b;NSP15	orf1b	2387	3688	4196	2671	VRAI	0.3	0.4	VRAI	2020-03-17	Australia	-1526	0.00287320937487173	0.00134419894144333	20627
NSP9:D50Y	G12833T;D50Y;orf1a;NSP9	orf1a	4190	5107	5107	NA	FAUX	0.1	0	FAUX	2020-03-19	Australia	NA	0.00275007183023437	0.00147021759220365	12833
NSP7:D67Y	G12041T;D67Y;orf1a;NSP7	orf1a	3926	2411	2520	1754	FAUX	0.3	0.2	FAUX	2020-03-08	Austria	-766	0.003078438615934	0.00113416785684281	12041
NSP1:P19L	C321T;P19L;orf1a;NSP1	orf1a	19	6496	5874	7741	FAUX	0.2	0.2	VRAI	2020-03-26	Australia	1867	0.00233961334810984	0.00189027976140469	321
NSP2:L410F	G2035T;L410F;orf1a;NSP2	orf1a	590	4585	4585	NA	FAUX	0.2	0	VRAI	2020-01-29	China	NA	0.00201124656241021	0.00218432327984542	2035
NSP13:V479F	G17671T;V479F;orf1b;NSP13	orf1b	1402	4780	1766	9301	VRAI	0.1	0.2	VRAI	2020-03-19	Australia	7535	0.00242170504453475	0.00176426111064438	17671
NSP7:N78K	C12076G;N78K;orf1a;NSP7	orf1a	3937	9838	10703	8250	FAUX	0.5	0.6	VRAI	2020-03-16	United Kingdom	-2453	0.00180601732134795	0.00239435436444594	12076
S:D979Y	G24497T;D979Y;S;S	S	979	2957	1711	4827	FAUX	0.2	0.4	FAUX	2020-03-06	United Kingdom	3116	0.00213438410704757	0.002016298412165	24497
NSP14:C208F	G18662T;C208F;orf1b;NSP14	orf1b	1732	1131	NA	1131	FAUX	0	0.2	VRAI	2020-03-22	Australia	NA	0.0012313754463736	0.00294043518440729	18662
NSP4:H36Y	C8660T;H36Y;orf1a;NSP4	orf1a	2799	3475	3459	3626	FAUX	0.5	0.2	FAUX	2020-03-21	Australia	167	0.000656733571399253	0.00352852222128875	8660
NSP8:T148I	C12534T;T148I;orf1a;NSP8	orf1a	4090	1652	NA	1652	FAUX	0	0.2	VRAI	2020-03-14	Italy	NA	0.00295530107129664	0.00117617407376292	12534
NSP8:T123I	C12459T;T123I;orf1a;NSP8	orf1a	4065	1974	1974	NA	FAUX	0.2	0	VRAI	2020-02-01	China	NA	0.00238065919632229	0.00176426111064438	12459
NSP13:K171N	A16749C;K171N;orf1b;NSP13	orf1b	1094	5792	8498	3087	VRAI	0.2	0.4	VRAI	2020-04-15	United Kingdom	-5411	0.000287320937487173	0.00390657817356969	16749
NSP14:Y260H	T18817C;Y260H;orf1b;NSP14	orf1b	1784	3267	3267	NA	VRAI	0.1	0	VRAI	2020-06-17	South Africa	NA	0.000205229241062267	0.00394858439048979	18817
N:S33I	G28371T;S33I;N;N	N	33	3463	3381	3791	FAUX	0.4	0.4	FAUX	2020-03-23	Australia	410	0.00213438410704757	0.0019742921952449	28371
NSP3:L538V	C4331G;L538V;orf1a;NSP3	orf1a	1356	1181	NA	1181	FAUX	0	0.2	VRAI	2020-07-19	United Kingdom	NA	0.00114928374994869	0.0029824414013274	4331
NSP9:D26E	C12763A;D26E;orf1a;NSP9	orf1a	4166	7235	7235	NA	FAUX	0.1	0	FAUX	2020-06-11	Australia	NA	0.0006156877231868	0.00352852222128875	12763
NSP3:V1885L	G8372T;V1885L;orf1a;NSP3	orf1a	2703	1838	1838	NA	FAUX	0.2	0	VRAI	2020-03-19	Australia	NA	0.00229856749989739	0.00176426111064438	8372
N:D82Y	G28517T;D82Y;N;N	N	82	1927	1805	2049	FAUX	0.6	0.6	VRAI	2020-03-20	Australia	244	0.00266798013380947	0.00138620515836344	28517
M:A171S	G27033T;A171S;M;M	M	171	5532	6767	2569	FAUX	0.4	0.4	VRAI	2020-03-18	Israel	-4198	0.00250379674095965	0.00155423002604385	27033
NSP2:G548C	G2447T;G548C;orf1a;NSP2	orf1a	728	2497	2706	2392	FAUX	0.1	0.4	FAUX	2020-02-06	China	-314	0.00357098879448344	0.000462068386121146	2447
NSP15:D335Y	G20623T;D335Y;orf1b;NSP15	orf1b	2386	5619	6353	4150	VRAI	0.2	0.2	VRAI	2020-03-22	Australia	-2203	0.000410458482124533	0.00369654708896917	20623
NSP15:A117T	G19969A;A117T;orf1b;NSP15	orf1b	2168	1132	1132	NA	FAUX	0.1	0	VRAI	2020-05-15	USA	NA	0.000533596026761893	0.00357052843820885	19969
NSP3:S794L	C5100T;S794L;orf1a;NSP3	orf1a	1612	2998	3330	1502	FAUX	0.4	0.4	FAUX	2020-01-03	South Africa	-1828	0.00143660468743587	0.00264639166596656	5100
S:H1101Q	C24865G;H1101Q;S;S	S	1101	4991	5623	4360	FAUX	0.3	0.4	FAUX	2020-08-07	United Kingdom	-1264	0.00262693428559701	0.00142821137528354	24865
NSP2:T547I	C2445T;T547I;orf1a;NSP2	orf1a	727	2445	2706	2185	FAUX	0.1	0.2	FAUX	2020-01-24	Australia	-522	0.00102614620531133	0.00306645383516761	2445
N:I84V	A28523G;I84V;N;N	N	84	1927	1805	2049	FAUX	0.6	0.6	VRAI	2020-07-08	United Kingdom	244	0.00340680540163362	0.000630093253801563	28523
NSP6:F35L	T11075C;F35L;orf1a;NSP6	orf1a	3604	1348	1121	1575	FAUX	0.1	0.2	VRAI	2020-02-28	Australia	454	0.00242170504453475	0.00159623624296396	11075
NSP3:E1696K	G7805A;E1696K;orf1a;NSP3	orf1a	2514	5431	6020	4548	FAUX	0.2	0.4	FAUX	2020-03-16	United Kingdom	-1472	0.00205229241062267	0.0019742921952449	7805
N:D402Y	G29477T;D402Y;N;N	N	402	1628	1716	1584	FAUX	0.3	0.2	FAUX	2020-01-02	South Africa	-132	0.00127242129458605	0.00277241031672688	29477
S:T859I	C24138T;T859I;S;S	S	859	6254	6777	4686	VRAI	0.2	0.2	VRAI	2020-03-21	Australia	-2091	0.00225752165168493	0.00176426111064438	24138
NSP1:Q96H	G553T;Q96H;orf1a;NSP1	orf1a	96	2052	1012	3092	FAUX	0.1	0.2	FAUX	2020-03-20	Australia	2080	0.00217542995526003	0.00180626732756448	553
S:V1264L	G25352C;V1264L;S;S	S	1264	3621	3640	3460	FAUX	0.8	0.6	FAUX	2020-03-11	United Kingdom	-180	0.000127524	0	25352
NSP2:V126F	G1181T;V126F;orf1a;NSP2	orf1a	306	1483	1483	NA	FAUX	0.1	0	VRAI	2020-03-23	Australia	NA	0.00131346714279851	0.00268839788288667	1181
NSP3:T779I	C5055T;T779I;orf1a;NSP3	orf1a	1597	5514	4131	6897	FAUX	0.1	0.2	VRAI	2020-03-22	Australia	2766	0.000985100357098879	0.0030244476182475	5055
NSP2:A306V	C1722T;A306V;orf1a;NSP2	orf1a	486	1001	NA	1001	FAUX	0	0.2	FAUX	2020-02-02	China	NA	0.00155974223207323	0.00243636058136604	1722
NSP3:N321D	A3680G;N321D;orf1a;NSP3	orf1a	1139	8638	11030	4652	FAUX	0.4	0.4	VRAI	2020-03-29	United Kingdom	-6378	0.000164183392849813	0.00386457195664958	3680
N:R195I	G28857T;R195I;N;N	N	195	7080	7257	6786	FAUX	0.3	0.6	VRAI	2020-03-13	United Kingdom	-471	0.00250379674095965	0.00142821137528354	28857
NSP8:D163Y	G12578T;D163Y;orf1a;NSP8	orf1a	4105	1728	2037	1420	FAUX	0.3	0.4	VRAI	2020-01-03	South Africa	-617	0.00270902598202192	0.00121818029068302	12578
S:L822F	C24026T;L822F;S;S	S	822	9874	14745	2569	VRAI	0.4	0.6	VRAI	2020-03-04	United Kingdom	-12177	0.00291425522308418	0.0010081492060825	24026
NSP13:S350L	C17285T;S350L;orf1b;NSP13	orf1b	1273	1406	1459	1352	VRAI	0.1	0.2	VRAI	2020-03-09	Switzerland	-107	0.00172392562492304	0.00222632949676552	17285
N:D401Y	G29474T;D401Y;N;N	N	401	1628	1716	1584	FAUX	0.3	0.2	FAUX	2020-03-23	Australia/United Kingdom	-132	0.00180601732134795	0.00210031084600521	29474
S:K1191N	G25135C;K1191N;S;S	S	1191	6821	8582	3300	FAUX	0.5	0.4	VRAI	2020-03-19	Australia	-5282	8.5e-05	0.000329815	25135
NSP2:G220D	G1464A;G220D;orf1a;NSP2	orf1a	400	11663	15179	8146	FAUX	0.1	0.2	FAUX	2020-04-11	Australia	-7033	0.000861962812461519	0.00306645383516761	1464
NSP3:L1221F	C6380T;L1221F;orf1a;NSP3	orf1a	2039	3370	4823	1189	FAUX	0.2	0.4	FAUX	2020-03-25	Australia	-3634	0.00357098879448344	0.000294043518440729	6380
NSP3:P1200S	C6317T;P1200S;orf1a;NSP3	orf1a	2018	4622	4803	3715	FAUX	0.7	0.4	FAUX	2020-03-26	Australia	-1088	0.000820916964249066	0.00310846005208771	6317
NSP3:P822L	C5184T;P822L;orf1a;NSP3	orf1a	1640	8351	8560	8089	FAUX	0.4	0.6	FAUX	2020-02-09	China	-471	0.00336575955342117	0.00050407460304125	5184
NSP3:P340L	C3738T;P340L;orf1a;NSP3	orf1a	1158	2611	3422	1394	FAUX	0.2	0.4	FAUX	2020-03-12	Italy	-2028	0.00176497147313549	0.00214231706292531	3738
NSP7:L71F	C12053T;L71F;orf1a;NSP7	orf1a	3930	4443	5108	1447	FAUX	0.4	0.4	VRAI	2020-01-30	China	-3662	0.00225752165168493	0.00163824245988406	12053
NSP3:V1885L	G8372C;V1885L;orf1a;NSP3	orf1a	2703	1838	1838	NA	FAUX	0.2	0	VRAI	2020-03-19	Australia	NA	0	6.6e-05	8372
NSP3:K384N	G3871T;K384N;orf1a;NSP3	orf1a	1202	7301	8646	4946	FAUX	0.3	0.4	FAUX	2020-03-06	Australia	-3700	0.000807651	0.004617414	3871
NSP2:W432C	G2101T;W432C;orf1a;NSP2	orf1a	612	6036	NA	6036	FAUX	0	0.2	VRAI	2020-03-21	Australia	NA	0.00217542995526003	0.00168024867680417	2101
NSP12:L576F	G15168T;L576F;orf1b;NSP12	orf1b	567	7566	7566	NA	VRAI	0.1	0	VRAI	2020-07-18	Australia	NA	0.00320157616057136	0.000630093253801563	15168
NSP3:S1807F	C8139T;S1807F;orf1a;NSP3	orf1a	2625	3300	NA	3300	FAUX	0	0.2	VRAI	2020-03-11	Switzerland	NA	0.00188810901777285	0.0019742921952449	8139
NSP1:H110Y	C593T;H110Y;orf1a;NSP1	orf1a	110	5341	6800	3152	FAUX	0.2	0.4	FAUX	2020-02-11	China	-3649	0.00229856749989739	0.00155423002604385	593
N:P207L	C28893T;P207L;N;N	N	207	2640	1234	4047	FAUX	0.2	0.4	FAUX	2020-03-26	Australia	2813	0.000697779419611706	0.00319247248592792	28893
NSP12:S913L	C16178T;S913L;orf1b;NSP12	orf1b	904	1379	1539	1059	FAUX	0.2	0.2	VRAI	2020-03-03	Austria	-480	0.00295530107129664	0.000882130555322188	16178
NSP12:D60E	C13620G;D60E;orf1b;NSP12	orf1b	51	4610	4347	5528	FAUX	0.5	0.4	VRAI	2020-05-28	United Kingdom	1180	0.000944054508886426	0.00294043518440729	13620
NSP3:K1241R	A6441G;K1241R;orf1a;NSP3	orf1a	2059	9213	11311	5018	FAUX	0.6	0.6	FAUX	2020-03-10	United Kingdom	-6293	0.000328366785699626	0.00357052843820885	6441
NSP3:N1080S	A5958G;N1080S;orf1a;NSP3	orf1a	1898	4723	1302	8143	FAUX	0.2	0.4	FAUX	2020-08-17	United Kingdom	6841	8.20916964249066e-05	0.00382256573972948	5958
NSP1:D75E	T490A;D75E;orf1a;NSP1	orf1a	75	3489	3489	NA	FAUX	0.2	0	VRAI	2020-03-01	USA	NA	0.0036941263391208	8.40124338402084e-05	490
NSP13:G67V	G16436T;G67V;orf1b;NSP13	orf1b	990	6363	8692	4034	VRAI	0.1	0.2	VRAI	2020-03-19	Australia	-4658	0.00225752165168493	0.00155423002604385	16436
NSP2:L71F	G1018T;L71F;orf1a;NSP2	orf1a	251	6607	8975	4634	FAUX	0.3	0.4	FAUX	2020-03-18	United Kingdom	-4341	0.001997875	0.002770449	1018
NSP3:N621K	C4582G;N621K;orf1a;NSP3	orf1a	1439	3088	1478	3893	FAUX	0.1	0.4	FAUX	2020-05-11	United Kingdom	2415	0.00225752165168493	0.00155423002604385	4582
S:H625Y	C23435T;H625Y;S;S	S	625	3632	4065	2478	FAUX	0.5	0.4	FAUX	2020-03-26	Australia	-1587	0.00213438410704757	0.00168024867680417	23435
S:Q52E	C21716G;Q52E;S;S	S	52	4031	NA	4031	FAUX	0	0.2	FAUX	2020-03-04	USA	NA	0.00172392562492304	0.00210031084600521	21716
NSP16:P134S	C21058T;P134S;orf1b;NSP16	orf1b	2531	3073	3073	NA	VRAI	0.1	0	VRAI	2020-03-08	United Kingdom	NA	0.00299634691950909	0.000798118121481979	21058
NSP14:T16I	C18086T;T16I;orf1b;NSP14	orf1b	1540	1686	1340	2031	VRAI	0.1	0.2	VRAI	2020-03-15	United Kingdom	691	0.00201124656241021	0.00180626732756448	18086
NSP12:T801I	C15842T;T801I;orf1b;NSP12	orf1b	792	7947	8370	6679	VRAI	0.5	0.4	VRAI	2020-03-20	Switzerland	-1691	0.00328366785699626	0.00050407460304125	15842
NSP2:T153M	C1263T;T153M;orf1a;NSP2	orf1a	333	3923	5491	1963	FAUX	0.4	0.4	FAUX	2020-03-15	USA	-3528	0.00176497147313549	0.0020583046290851	1263
N:K248N	G29017C;K248N;N;N	N	248	2395	2395	NA	FAUX	0.2	0	FAUX	2020-03-28	Australia	NA	0.000533596026761893	0.00327648491976813	29017
S:V1068F	G24764T;V1068F;S;S	S	1068	3076	2938	3351	FAUX	0.2	0.2	FAUX	2020-03-16	USA	413	0.00151869638386077	0.00226833571368563	24764
S:A701S	G23663T;A701S;S;S	S	701	5932	7342	1701	FAUX	0.2	0.2	FAUX	2020-03-21	Australia	-5641	0.00205229241062267	0.00172225489372427	23663
NSP2:V485I	G2258A;V485I;orf1a;NSP2	orf1a	665	1571	NA	1571	FAUX	0	0.2	FAUX	2020-03-27	Australia	NA	0.00073882526782416	0.00306645383516761	2258
NSP13:A296S	G17122T;A296S;orf1b;NSP13	orf1b	1219	2817	3580	2055	VRAI	0.2	0.2	VRAI	2020-03-19	Australia	-1525	0.00180601732134795	0.0019742921952449	17122
NSP3:S1197R	C6310A;S1197R;orf1a;NSP3	orf1a	2015	2253	2253	NA	FAUX	0.1	0	FAUX	2020-03-13	Australia	NA	0.000903008660673973	0.00289842896748719	6310
S:D1146E	C25000A;D1146E;S;S	S	1146	6027	6917	2689	FAUX	0.7	0.6	FAUX	2020-08-17	United Kingdom	-4229	0.00188810901777285	0.00189027976140469	25000
S:R685S	C23615A;R685S;S;S	S	685	1737	2037	1637	FAUX	0.1	0.2	VRAI	2020-04-09	USA	-400	0.00131346714279851	0.00247836679828615	23615
NSP13:F422L	C17502A;F422L;orf1b;NSP13	orf1b	1345	3165	3554	1999	FAUX	0.5	0.4	VRAI	2020-03-22	Australia	-1555	0.00172392562492304	0.0020583046290851	17502
NSP13:T127I	C16616T;T127I;orf1b;NSP13	orf1b	1050	1740	1842	1534	VRAI	0.2	0.2	VRAI	2020-03-19	United Kingdom	-308	0.00188810901777285	0.00189027976140469	16616
NSP6:F201L	C11575A;F201L;orf1a;NSP6	orf1a	3770	9884	13249	3154	FAUX	0.1	0.2	VRAI	2020-08-09	USA	-10095	0.00119032959816115	0.00260438544904646	11575
S:D215Y	G22205T;D215Y;S;S	S	215	10607	10607	NA	FAUX	0.2	0	FAUX	2020-04-02	United Kingdom	NA	0.00036941263391208	0.00340250357052844	22205
NSP14:A187S	G18598T;A187S;orf1b;NSP14	orf1b	1711	1874	1874	NA	VRAI	0.1	0	VRAI	2020-05-11	United Kingdom	NA	0.000410458482124533	0.00336049735360833	18598
NSP8:D134Y	G12491T;D134Y;orf1a;NSP8	orf1a	4076	2245	2245	NA	FAUX	0.3	0	VRAI	2020-03-19	Australia	NA	0.00201124656241021	0.00172225489372427	12491
S:T1117I	C24912T;T1117I;S;S	S	1117	5038	7592	1846	FAUX	0.4	0.4	FAUX	2020-03-16	Switzerland	-5746	0.00205229241062267	0.00168024867680417	24912
S:H146Q	C22000A;H146Q;S;S	S	146	3370	4533	1915	FAUX	0.3	0.4	FAUX	2020-03-27	Australia	-2618	0.00197020071419776	0.00176426111064438	22000
S:P26S	C21638T;P26S;S;S	S	26	2134	1534	2735	FAUX	0.1	0.2	FAUX	2020-03-21	United Kingdom	1201	0.000903008660673973	0.00285642275056708	21638
NSP3:F1516L	C7267G;F1516L;orf1a;NSP3	orf1a	2334	6128	5650	6606	FAUX	0.1	0.4	VRAI	2020-06-14	South Africa	957	0.00131346714279851	0.00239435436444594	7267
S:F1148L	C25006G;F1148L;S;S	S	1148	5781	6554	2689	VRAI	0.8	0.6	VRAI	2020-03-01	Zimbabwe	-3866	0.00192915486598531	0.00176426111064438	25006
NSP14:D324E	C19011A;D324E;orf1b;NSP14	orf1b	1848	1746	1746	NA	FAUX	0.1	0	VRAI	2020-04-04	South Africa	NA	0.00221647580347248	0.00147021759220365	19011
NSP14:F233L	T18736C;F233L;orf1b;NSP14	orf1b	1757	6323	6323	NA	VRAI	0.2	0	VRAI	2020-03-01	USA	NA	0.00361203464269589	0	18736
NSP4:G309C	G9479T;G309C;orf1a;NSP4	orf1a	3072	1926	NA	1926	FAUX	0	0.2	FAUX	2020-02-14	China	NA	0.00262693428559701	0.0010081492060825	9479
N:P199S	C28868T;P199S;N;N	N	199	4666	2657	7881	FAUX	0.4	0.6	FAUX	2020-03-13	Italy	5224	0.00143660468743587	0.00222632949676552	28868
S:N148K	C22006A;N148K;S;S	S	148	2037	2652	1216	FAUX	0.3	0.4	VRAI	2020-03-25	Australia	-1436	0.0024627508927472	0.00117617407376292	22006
S:P25S	C21635T;P25S;S;S	S	25	2134	1534	2735	FAUX	0.1	0.2	FAUX	2020-03-21	Switzerland	1201	0.00049255017854944	0.00319247248592792	21635
NSP6:L260F	C11750T;L260F;orf1a;NSP6	orf1a	3829	1575	1575	NA	FAUX	0.2	0	FAUX	2020-02-01	China	NA	0.00209333825883512	0.00155423002604385	11750
S:G1099D	G24858A;G1099D;S;S	S	1099	4718	5623	3963	FAUX	0.3	0.4	VRAI	2020-02-05	China	-1660	0.00229856749989739	0.00130219272452323	24858
S:V382L	G22706T;V382L;S;S	S	382	2263	1060	3466	FAUX	0.1	0.2	VRAI	2020-04-03	United Kingdom	2406	0.000328366785699626	0.00331849113668823	22706
NSP4:L435I	C9857A;L435I;orf1a;NSP4	orf1a	3198	10855	15239	6472	FAUX	0.2	0.4	FAUX	2020-11-02	USA	-8766	0.00176497147313549	0.00184827354448458	9857
S:N99K	C21859G;N99K;S;S	S	99	3554	6635	2014	FAUX	0.1	0.4	FAUX	2020-04-02	Australia	-4621	0.000985100357098879	0.00264639166596656	21859
NSP14:D375E	C19164A;D375E;orf1b;NSP14	orf1b	1899	8039	15238	2281	FAUX	0.2	0.4	FAUX	2020-03-29	Australia	-12957	0.00287320937487173	0.000714105687641771	19164
NSP3:S284G	A3569G;S284G;orf1a;NSP3	orf1a	1102	1652	1640	1676	FAUX	0.1	0.2	FAUX	2020-03-19	United Kingdom	36	0.00275007183023437	0.000840124338402084	3569
S:A771S	G23873T;A771S;S;S	S	771	3307	3291	3358	FAUX	0.4	0.4	VRAI	2020-03-19	Australia	67	0.00221647580347248	0.00134419894144333	23873
S:G181E	G22104A;G181E;S;S	S	181	9346	13275	6202	FAUX	0.2	0.2	FAUX	2020-01-28	China	-7073	0.00176497147313549	0.00180626732756448	22104
NSP3:T1456I	C7086T;T1456I;orf1a;NSP3	orf1a	2274	4310	4059	4422	FAUX	0.3	0.6	FAUX	2020-03-23	Australia	362	0.00127242129458605	0.00231034193060573	7086
S:H49Y	C21707T;H49Y;S;S	S	49	3180	NA	3180	FAUX	0	0.4	FAUX	2020-01-28	China	NA	0.0018470631695604	0.00172225489372427	21707
NSP9:L112I	C13019A;L112I;orf1a;NSP9	orf1a	4252	5501	5501	NA	FAUX	0.2	0	VRAI	2020-03-31	United Kingdom	NA	0.00168287977671059	0.00189027976140469	13019
NSP3:Q764H	A5011T;Q764H;orf1a;NSP3	orf1a	1582	5864	5864	NA	FAUX	0.1	0	FAUX	2020-03-20	USA	NA	0.000328366785699626	0.00327648491976813	5011
NSP15:K334N	A20622C;K334N;orf1b;NSP15	orf1b	2385	5619	6353	4150	FAUX	0.2	0.2	FAUX	2020-05-21	United Kingdom	-2203	0.00012313754463736	0.00348651600436865	20622
NSP3:K462N	G4105C;K462N;orf1a;NSP3	orf1a	1280	10345	10345	NA	FAUX	0.1	0	FAUX	2020-03-12	United Kingdom	NA	4.25e-05	0	4105
ORF9c:W57L	G28903T;W57L;ORF9c;ORF9c	ORF9c	57	2254	1273	3234	FAUX	0.2	0.4	FAUX	2020-04-03	United Kingdom	1961	0.00021254	0.004023747	28903
ORF9c:W57S	G28903C;W57S;ORF9c;ORF9c	ORF9c	57	2254	1273	3234	FAUX	0.2	0.4	FAUX	2020-04-03	United Kingdom	1961	0	0.000593668	28903
N:M210I	G28903C;M210I;N;N	N	210	2254	1273	3234	FAUX	0.2	0.4	FAUX	2020-04-03	United Kingdom	1961	0	0.000593668	28903
N:M210I	G28903A;M210I;N;N	N	210	2254	1273	3234	FAUX	0.2	0.4	FAUX	2020-04-03	United Kingdom	1961	8.5e-05	0.000527704	28903
S:V433F	G22859T;V433F;S;S	S	433	4246	4246	NA	FAUX	0.1	0	FAUX	2020-03-20	Australia	NA	0.00242170504453475	0.00109216163992271	22859
NSP2:W432C	G2101C;W432C;orf1a;NSP2	orf1a	612	6036	NA	6036	FAUX	0	0.2	VRAI	2020-03-21	Australia	NA	0	6.6e-05	2101
NSP14:V381L	G19180T;V381L;orf1b;NSP14	orf1b	1905	1448	1350	1546	VRAI	0.1	0.2	VRAI	2020-02-02	China	196	0.000533596026761893	0.0030244476182475	19180
NSP13:E143Q	G16663C;E143Q;orf1b;NSP13	orf1b	1066	9696	14385	5945	VRAI	0.3	0.6	VRAI	2020-02-05	China	-8440	0.00192915486598531	0.00159623624296396	16663
NSP8:E23D	G12160T;E23D;orf1a;NSP8	orf1a	3965	9746	12537	7420	FAUX	0.3	0.6	FAUX	2020-03-22	Australia	-5117	0.00233961334810984	0.00117617407376292	12160
NSP5:W207C	G10675T;W207C;orf1a;NSP5	orf1a	3470	19053	NA	19053	FAUX	0	0.2	FAUX	2020-03-19	Australia	NA	0.00225752165168493	0.00126018650760313	10675
NSP4:S336L	C9561T;S336L;orf1a;NSP4	orf1a	3099	1318	1416	1221	FAUX	0.1	0.2	FAUX	2020-03-25	United Kingdom	-195	0.00135451299101096	0.00218432327984542	9561
N:S327L	C29253T;S327L;N;N	N	327	5528	6013	5043	FAUX	0.3	0.4	VRAI	2020-03-21	Australia	-970	0.00229856749989739	0.00121818029068302	29253
NSP2:H194Y	C1385T;H194Y;orf1a;NSP2	orf1a	374	1756	1756	NA	FAUX	0.1	0	FAUX	2020-04-02	Australia	NA	0.00160078808028568	0.00193228597832479	1385
NSP3:H920R	A5478G;H920R;orf1a;NSP3	orf1a	1738	6739	8717	4433	FAUX	0.4	0.6	VRAI	2020-04-05	United Kingdom	-4284	0.00012313754463736	0.00344450978744854	5478
NSP2:K45N	G940C;K45N;orf1a;NSP2	orf1a	225	1452	1452	NA	FAUX	0.1	0	FAUX	2020-02-02	China	NA	0.00254484258917211	0.000924136772242292	940
NSP3:K1211N	G6352T;K1211N;orf1a;NSP3	orf1a	2029	4233	5758	2328	FAUX	0.6	0.8	FAUX	2020-03-09	Austria	-3430	0.000985100357098879	0.00252037301520625	6352
NSP1:E87D	G526T;E87D;orf1a;NSP1	orf1a	87	3492	3492	NA	FAUX	0.2	0	FAUX	2020-03-24	United Kingdom	NA	0.000779871116036613	0.00273040409980677	526
S:V785L	G23915C;V785L;S;S	S	785	10924	15771	3652	FAUX	0.4	0.4	FAUX	2020-10-31	USA	-12119	0.00073882526782416	0.00277241031672688	23915
S:D574Y	G23282T;D574Y;S;S	S	574	6873	10889	2857	FAUX	0.3	0.4	FAUX	2020-04-01	United Kingdom	-8032	0.00127242129458605	0.00222632949676552	23282
NSP14:R404I	G19250T;R404I;orf1b;NSP14	orf1b	1928	1058	1058	NA	VRAI	0.1	0	VRAI	2020-03-22	Australia	NA	0.00192915486598531	0.00155423002604385	19250
NSP13:E168K	G16738A;E168K;orf1b;NSP13	orf1b	1091	6519	10458	3761	FAUX	0.2	0.6	FAUX	2020-03-23	Australia	-6697	0.00205229241062267	0.00142821137528354	16738
NSP12:E744D	G15672T;E744D;orf1b;NSP12	orf1b	735	6543	7846	2632	FAUX	0.3	0.4	FAUX	2020-02-05	China	-5214	0.00160078808028568	0.00189027976140469	15672
NSP12:E254D	G14202C;E254D;orf1b;NSP12	orf1b	245	6857	6309	7955	FAUX	0.5	0.6	VRAI	2020-03-26	Australia	1646	4.25e-05	0	14202
NSP7:V33I	G11939A;V33I;orf1a;NSP7	orf1a	3892	6692	6915	6533	VRAI	0.3	0.6	VRAI	2020-05-23	USA	-382	0.000533596026761893	0.0029824414013274	11939
NSP5:G278V	G10887T;G278V;orf1a;NSP5	orf1a	3541	1890	1890	NA	FAUX	0.2	0	VRAI	2020-03-22	Australia	NA	0.000410458482124533	0.00310846005208771	10887
NSP4:R186C	C9110T;R186C;orf1a;NSP4	orf1a	2949	7622	6360	9424	FAUX	0.4	0.6	FAUX	2020-03-19	Australia	3064	0.00262693428559701	0.000840124338402084	9110
NSP3:T1275I	C6543T;T1275I;orf1a;NSP3	orf1a	2093	10306	13069	6163	FAUX	0.5	0.6	VRAI	2020-02-01	China	-6906	0.00139555883922341	0.00210031084600521	6543
NSP14:D30E	C18129A;D30E;orf1b;NSP14	orf1b	1554	2821	1201	4440	FAUX	0.1	0.2	VRAI	2020-05-04	United Kingdom	3239	0.00114928374994869	0.00235234814752583	18129
NSP3:N640I	A4638T;N640I;orf1a;NSP3	orf1a	1458	3980	2838	6263	FAUX	0.3	0.2	FAUX	2020-04-16	United Kingdom	3425	0.00127242129458605	0.00222632949676552	4638
S:R246I	G22299T;R246I;S;S	S	246	1277	NA	1277	FAUX	0	0.2	FAUX	2020-05-28	Australia	NA	0.000164183392849813	0.00331849113668823	22299
NSP16:G213C	G21295T;G213C;orf1b;NSP16	orf1b	2610	2370	2908	1294	VRAI	0.2	0.2	VRAI	2020-06-23	United Kingdom	-1614	0.000533596026761893	0.00294043518440729	21295
NSP14:G6V	G18056T;G6V;orf1b;NSP14	orf1b	1530	1593	1593	NA	FAUX	0.1	0	FAUX	2020-03-19	Australia	NA	0.00168287977671059	0.00176426111064438	18056
NSP13:E341D	G17259T;E341D;orf1b;NSP13	orf1b	1264	1228	1103	1352	FAUX	0.1	0.2	VRAI	2020-03-10	Austria	249	0.000985100357098879	0.00247836679828615	17259
NSP12:G823V	G15908T;G823V;orf1b;NSP12	orf1b	814	1249	1292	1163	VRAI	0.2	0.2	VRAI	2020-03-19	Australia	-130	0.00225752165168493	0.00117617407376292	15908
NSP4:T204I	C9165T;T204I;orf1a;NSP4	orf1a	2967	1749	1327	2172	FAUX	0.1	0.2	VRAI	2020-03-01	Zimbabwe	846	0.00258588843738456	0.000840124338402084	9165
NSP3:A1711V	C7851T;A1711V;orf1a;NSP3	orf1a	2529	2377	2377	NA	FAUX	0.1	0	FAUX	2020-03-18	United Kingdom	NA	0.00291425522308418	0.00050407460304125	7851
NSP3:S1682F	C7764T;S1682F;orf1a;NSP3	orf1a	2500	1474	1474	NA	FAUX	0.1	0	FAUX	2020-03-25	Australia	NA	0.00201124656241021	0.00142821137528354	7764
M:F112L	C26858A;F112L;M;M	M	112	1640	1640	NA	VRAI	0.2	0	VRAI	2020-07-22	Australia	NA	0.00127242129458605	0.00218432327984542	26858
NSP3:Q764H	A5011C;Q764H;orf1a;NSP3	orf1a	1582	5864	5864	NA	FAUX	0.1	0	FAUX	2020-03-20	USA	NA	0.000170032	0.005079156	5011
S:I1225F	A25235T;I1225F;S;S	S	1225	1975	NA	1975	FAUX	0	0.2	VRAI	2020-07-26	United Kingdom	NA	0.000779871116036613	0.00268839788288667	25235
NSP10:Y76H	T13250C;Y76H;orf1a;NSP10	orf1a	4329	2746	2746	NA	VRAI	0.1	0	VRAI	2020-03-16	United Kingdom	NA	0.000205229241062267	0.00323447870284802	13250
NSP3:G590V	G4488T;G590V;orf1a;NSP3	orf1a	1408	2470	1572	2920	FAUX	0.2	0.2	VRAI	2020-03-22	Australia	1347	0.00180601732134795	0.00159623624296396	4488
ORF9c:K28N	G28817T;K28N;ORF9c;ORF9c	ORF9c	28	14053	18513	8851	FAUX	0.2	0.4	VRAI	2020-02-29	United Kingdom	-9662	0.00063762	0.004419525	28817
S:V213L	G22199C;V213L;S;S	S	213	5911	5911	NA	FAUX	0.1	0	FAUX	2020-04-02	United Kingdom	NA	0.00324262200878381	0.000126018650760313	22199
NSP3:A1305V	C6633T;A1305V;orf1a;NSP3	orf1a	2123	2777	4357	2382	FAUX	0.1	0.4	VRAI	2020-03-24	Australia	-1975	0.00155974223207323	0.00184827354448458	6633
NSP3:P1261S	C6500T;P1261S;orf1a;NSP3	orf1a	2079	4383	8497	2326	FAUX	0.2	0.4	FAUX	2020-03-20	Switzerland	-6171	0.00221647580347248	0.00117617407376292	6500
NSP3:F1107L	C6040G;F1107L;orf1a;NSP3	orf1a	1925	1629	1629	NA	FAUX	0.1	0	VRAI	2020-02-06	China	NA	0.00201124656241021	0.00138620515836344	6040
NSP3:P1103L	C6027T;P1103L;orf1a;NSP3	orf1a	1921	1529	1529	NA	FAUX	0.4	0	FAUX	2020-03-01	USA	NA	0.00139555883922341	0.002016298412165	6027
NSP3:T1063I	C5907T;T1063I;orf1a;NSP3	orf1a	1881	4204	6842	2226	FAUX	0.2	0.4	FAUX	2020-03-13	United Kingdom	-4616	0.0018470631695604	0.00155423002604385	5907
NSP3:T626N	C4596A;T626N;orf1a;NSP3	orf1a	1444	2593	1727	3893	FAUX	0.2	0.4	FAUX	2020-07-15	USA	2166	0.00114928374994869	0.00226833571368563	4596
N:G212C	G28907T;G212C;N;N	N	212	2254	1273	3234	FAUX	0.2	0.4	FAUX	2020-02-02	China	1961	0.00168287977671059	0.00168024867680417	28907
S:D138Y	G21974T;D138Y;S;S	S	138	3650	4623	2028	FAUX	0.3	0.2	FAUX	2020-03-23	Italy	-2595	0.000985100357098879	0.00239435436444594	21974
NSP5:W207C	G10675C;W207C;orf1a;NSP5	orf1a	3470	19053	NA	19053	FAUX	0	0.2	FAUX	2020-03-19	Australia	NA	0	6.6e-05	10675
NSP2:T573I	C2523T;T573I;orf1a;NSP2	orf1a	753	5702	6383	4759	FAUX	0.6	1	FAUX	2020-03-01	USA	-1624	0.00188810901777285	0.00147021759220365	2523
NSP2:V459A	T2181C;V459A;orf1a;NSP2	orf1a	639	7483	8984	5815	FAUX	0.5	0.6	FAUX	2020-09-20	United Kingdom	-3169	0.000451504330336986	0.00289842896748719	2181
N:D144Y	G28703T;D144Y;N;N	N	144	4256	2668	8490	FAUX	0.6	0.4	FAUX	2020-03-21	Australia	5821	0.00135451299101096	0.0019742921952449	28703
N:V72I	G28487A;V72I;N;N	N	72	5112	7151	3656	FAUX	0.5	0.4	VRAI	2020-03-23	Switzerland	-3495	0.000861962812461519	0.00247836679828615	28487
NSP13:G415C	G17479T;G415C;orf1b;NSP13	orf1b	1338	1825	1825	NA	VRAI	0.2	0	VRAI	2020-03-19	Australia	NA	0.00176497147313549	0.00155423002604385	17479
NSP3:T1306I	C6636T;T1306I;orf1a;NSP3	orf1a	2124	3624	4357	3477	FAUX	0.1	0.4	FAUX	2020-01-30	China	-880	0.00188810901777285	0.00142821137528354	6636
NSP14:H26Y	C18115T;H26Y;orf1b;NSP14	orf1b	1550	2253	1271	3236	FAUX	0.2	0.2	VRAI	2020-03-27	Australia	1965	0.00229856749989739	0.0010081492060825	18115
NSP5:A260V	C10833T;A260V;orf1a;NSP5	orf1a	3523	2628	2628	NA	FAUX	0.3	0	VRAI	2020-03-23	Australia	NA	0.00172392562492304	0.00159623624296396	10833
NSP15:D335V	A20624T;D335V;orf1b;NSP15	orf1b	2386	5619	6353	4150	VRAI	0.2	0.2	VRAI	2020-08-04	United Kingdom	-2203	0	0.00336049735360833	20624
NSP2:N631K	T2698G;N631K;orf1a;NSP2	orf1a	811	1633	NA	1633	FAUX	0	0.2	VRAI	2020-03-30	United Kingdom	NA	0.000656733571399253	0.00264639166596656	2698
NSP2:D23Y	G872T;D23Y;orf1a;NSP2	orf1a	203	1744	1744	NA	FAUX	0.3	0	FAUX	2020-03-21	United Kingdom	NA	0.000820916964249066	0.00247836679828615	872
NSP3:D1707Y	G7838T;D1707Y;orf1a;NSP3	orf1a	2525	5431	6020	4548	FAUX	0.2	0.4	VRAI	2020-03-23	Australia/United Kingdom	-1472	0.00036941263391208	0.00294043518440729	7838
S:M153I	G22021T;M153I;S;S	S	153	7723	11076	2136	FAUX	0.3	0.4	FAUX	2020-03-16	Australia	-8940	0.0012313754463736	0.0020583046290851	22021
NSP15:V9F	G19645T;V9F;orf1b;NSP15	orf1b	2060	1419	1419	NA	VRAI	0.2	0	VRAI	2020-03-21	Australia	NA	0.000779871116036613	0.00252037301520625	19645
NSP12:D63Y	G13627T;D63Y;orf1b;NSP12	orf1b	54	5003	4829	5528	FAUX	0.5	0.4	VRAI	2020-03-09	United Kingdom	699	0.00291425522308418	0.000336049735360833	13627
NSP3:S1296F	C6606T;S1296F;orf1a;NSP3	orf1a	2114	2785	3174	2395	FAUX	0.2	0.2	FAUX	2020-02-25	United Kingdom	-779	0.00168287977671059	0.00159623624296396	6606
ORF9c:L53F	C28890T;L53F;ORF9c;ORF9c	ORF9c	53	2473	1292	4047	FAUX	0.3	0.4	VRAI	2020-03-26	Australia	2755	0.001147715	0.003430079	28890
NSP2:L400F	C2003T;L400F;orf1a;NSP2	orf1a	580	2442	NA	2442	FAUX	0	0.2	VRAI	2020-03-21	United Kingdom	NA	0.00180601732134795	0.00147021759220365	2003
NSP2:N280Y	A1643T;N280Y;orf1a;NSP2	orf1a	460	5919	6604	4892	FAUX	0.2	0.2	FAUX	2020-05-18	Australia	-1712	4.10458482124533e-05	0.00327648491976813	1643
NSP4:G45V	G8688T;G45V;orf1a;NSP4	orf1a	2808	6887	6887	NA	FAUX	0.3	0	FAUX	2020-03-19	Australia	NA	0.00217542995526003	0.0010501554230026	8688
NSP3:D110Y	G3047T;D110Y;orf1a;NSP3	orf1a	928	3294	3507	2227	FAUX	0.8	0.4	FAUX	2020-03-13	Austria	-1280	0.000861962812461519	0.00239435436444594	3047
NSP15:V66L	G19816T;V66L;orf1b;NSP15	orf1b	2117	5730	7530	2851	FAUX	0.5	0.4	VRAI	2020-03-13	USA	-4679	0.000985100357098879	0.00226833571368563	19816
NSP14:M49I	G18186T;M49I;orf1b;NSP14	orf1b	1573	5578	NA	5578	FAUX	0	0.2	FAUX	2020-03-14	United Kingdom	NA	0.00131346714279851	0.00193228597832479	18186
NSP2:I560M	C2485G;I560M;orf1a;NSP2	orf1a	740	3034	3361	2666	FAUX	0.5	0.6	VRAI	2020-08-11	Australia	-695	0.00192915486598531	0.00130219272452323	2485
NSP12:H928Y	C16222T;H928Y;orf1b;NSP12	orf1b	919	5084	4458	6336	FAUX	0.4	0.6	VRAI	2020-03-22	Australia	1878	0.000820916964249066	0.00243636058136604	16222
NSP12:S434F	C14741T;S434F;orf1b;NSP12	orf1b	425	9990	9990	NA	VRAI	0.1	0	VRAI	2020-03-27	Australia/United Kingdom	NA	0.00287320937487173	0.000336049735360833	14741
M:N207D	A27141G;N207D;M;M	M	207	2742	1731	4259	FAUX	0.2	0.2	VRAI	2020-04-06	Australia	2528	0.000985100357098879	0.00226833571368563	27141
NSP3:Y952H	T5573C;Y952H;orf1a;NSP3	orf1a	1770	9899	10829	9713	FAUX	0.1	0.4	FAUX	2020-04-07	United Kingdom	-1117	0.00299634691950909	0.000168024867680417	5573
N:G34W	G28373T;G34W;N;N	N	34	3463	3381	3791	FAUX	0.4	0.4	FAUX	2020-03-13	Switzerland	410	0.00205229241062267	0.00113416785684281	28373
S:A653S	G23519T;A653S;S;S	S	653	1237	1237	NA	FAUX	0.2	0	VRAI	2020-03-06	Australia	NA	0.00192915486598531	0.00126018650760313	23519
NSP14:S137I	G18449T;S137I;orf1b;NSP14	orf1b	1661	4119	4383	2800	FAUX	0.4	0.2	FAUX	2020-03-21	Australia	-1584	0.00164183392849813	0.00155423002604385	18449
NSP13:R442L	G17561T;R442L;orf1b;NSP13	orf1b	1365	2586	2586	NA	VRAI	0.2	0	VRAI	2020-03-19	Australia	NA	0.00143660468743587	0.00176426111064438	17561
NSP12:G597V	G15230T;G597V;orf1b;NSP12	orf1b	588	1643	1643	NA	VRAI	0.1	0	VRAI	2020-03-21	Australia	NA	0.00209333825883512	0.00109216163992271	15230
NSP12:K267N	G14241T;K267N;orf1b;NSP12	orf1b	258	7689	7549	7864	FAUX	0.4	0.6	FAUX	2020-03-16	United Kingdom	314	0.00205229241062267	0.00113416785684281	14241
NSP3:L1791F	C8090T;L1791F;orf1a;NSP3	orf1a	2609	1253	1251	1255	FAUX	0.1	0.2	VRAI	2020-03-14	USA	4	0.00221647580347248	0.000966142989162396	8090
S:N354K	C22624A;N354K;S;S	S	354	8228	10000	2914	FAUX	0.2	0.2	VRAI	2020-03-22	Austria	-7086	0.00102614620531133	0.00218432327984542	22624
S:H207Y	C22181T;H207Y;S;S	S	207	1289	1289	NA	FAUX	0.1	0	FAUX	2020-04-01	USA	NA	0.000205229241062267	0.0030244476182475	22181
NSP13:P300L	C17135T;P300L;orf1b;NSP13	orf1b	1223	2497	NA	2497	VRAI	0	0.2	VRAI	2020-03-26	Australia	NA	0.0018470631695604	0.00134419894144333	17135
N:N196S	A28860G;N196S;N;N	N	196	7080	7257	6786	FAUX	0.3	0.6	FAUX	2020-02-10	United Kingdom	-471	0.000574641874974346	0.00264639166596656	28860
NSP3:E111Q	G3050C;E111Q;orf1a;NSP3	orf1a	929	3294	3507	2227	FAUX	0.8	0.4	FAUX	2020-01-24	Australia	-1280	0.00188810901777285	0.00126018650760313	3050
N:Q289H	G29140C;Q289H;N;N	N	289	5557	8475	2108	FAUX	0.5	0.6	VRAI	2020-03-26	United Kingdom	-6367	0	0.000263852	29140
N:A119S	G28628T;A119S;N;N	N	119	7190	8850	4345	FAUX	0.5	0.6	FAUX	2020-03-23	United Kingdom	-4505	0.00205229241062267	0.00109216163992271	28628
S:G1219C	G25217T;G1219C;S;S	S	1219	11893	20429	3358	FAUX	0.1	0.2	VRAI	2020-03-12	USA	-17071	0.00250379674095965	0.000630093253801563	25217
S:A845S	G24095T;A845S;S;S	S	845	1001	1001	NA	FAUX	0.1	0	FAUX	2020-03-12	Switzerland	NA	0.00188810901777285	0.00126018650760313	24095
NSP15:V38F	G19732T;V38F;orf1b;NSP15	orf1b	2089	3056	3315	2882	FAUX	0.4	0.8	VRAI	2020-06-16	United Kingdom	-433	0.00024627508927472	0.00294043518440729	19732
NSP3:S650F	C4668T;S650F;orf1a;NSP3	orf1a	1468	7786	13302	5028	FAUX	0.2	0.6	FAUX	2020-03-04	Austria	-8275	0.00233961334810984	0.000798118121481979	4668
NSP3:A534V	C4320T;A534V;orf1a;NSP3	orf1a	1352	9692	15158	4227	FAUX	0.3	0.6	FAUX	2020-02-27	United Kingdom	-10930	0.00225752165168493	0.000882130555322188	4320
NSP3:A465V	C4113T;A465V;orf1a;NSP3	orf1a	1283	10345	10345	NA	FAUX	0.1	0	VRAI	2020-03-21	United Kingdom	NA	0.00188810901777285	0.00126018650760313	4113
N:H145Q	C28708G;H145Q;N;N	N	145	4256	2668	8490	FAUX	0.6	0.4	FAUX	2020-03-31	USA	5821	0.00197020071419776	0.00117617407376292	28708
M:S173L	C27040T;S173L;M;M	M	173	6580	8744	2795	FAUX	0.3	0.2	VRAI	2020-03-28	Australia	-5949	0.00151869638386077	0.00163824245988406	27040
NSP5:A234V	C10755T;A234V;orf1a;NSP5	orf1a	3497	6972	8847	1346	FAUX	0.2	0.2	VRAI	2020-03-25	Australia	-7502	0.00127242129458605	0.00189027976140469	10755
NSP15:Q284H	A20472C;Q284H;orf1b;NSP15	orf1b	2335	1809	2060	1306	VRAI	0.2	0.2	VRAI	2020-04-22	United Kingdom	-755	0.00168287977671059	0.00147021759220365	20472
NSP3:E1789K	G8084A;E1789K;orf1a;NSP3	orf1a	2607	1253	1251	1255	FAUX	0.1	0.2	VRAI	2020-01-30	China	4	0.00164183392849813	0.00147021759220365	8084
NSP3:G17V	G2769T;G17V;orf1a;NSP3	orf1a	835	5814	10355	1272	FAUX	0.1	0.4	FAUX	2020-03-17	Australia	-9083	0.00225752165168493	0.000840124338402084	2769
S:D1260Y	G25340T;D1260Y;S;S	S	1260	2670	2680	2597	FAUX	0.9	0.8	FAUX	2020-03-23	Australia	-83	0.00127242129458605	0.00184827354448458	25340
S:V1228L	G25244T;V1228L;S;S	S	1228	1975	NA	1975	FAUX	0	0.2	VRAI	2020-03-15	United Kingdom	NA	0.000861962812461519	0.00226833571368563	25244
S:A27S	G21641T;A27S;S;S	S	27	2134	1534	2735	FAUX	0.1	0.2	FAUX	2020-01-03	South Africa	1201	0.000656733571399253	0.00247836679828615	21641
NSP14:V381L	G19180C;V381L;orf1b;NSP14	orf1b	1905	1448	1350	1546	VRAI	0.1	0.2	VRAI	2020-02-02	China	196	4.25e-05	0	19180
NSP13:A134S	G16636T;A134S;orf1b;NSP13	orf1b	1057	4074	4629	3408	VRAI	0.2	0.4	VRAI	2020-04-04	United Kingdom	-1221	0.00049255017854944	0.00264639166596656	16636
NSP12:K91N	G13713T;K91N;orf1b;NSP12	orf1b	82	4558	4558	NA	VRAI	0.3	0	VRAI	2020-04-11	Australia	NA	0.000287320937487173	0.00285642275056708	13713
NSP6:Q208H	G11596T;Q208H;orf1a;NSP6	orf1a	3777	8597	14040	3154	FAUX	0.1	0.2	VRAI	2020-03-18	Australia	-10886	0.00205229241062267	0.0010501554230026	11596
NSP6:Q208H	G11596C;Q208H;orf1a;NSP6	orf1a	3777	8597	14040	3154	FAUX	0.1	0.2	VRAI	2020-03-18	Australia	-10886	0.00205229241062267	0.0010501554230026	11596
N:P151L	C28725T;P151L;N;N	N	151	1626	1626	NA	FAUX	0.1	0	FAUX	2020-03-12	United Kingdom	NA	0.00147765053564832	0.00163824245988406	28725
N:R14C	C28313T;R14C;N;N	N	14	2752	2044	6999	FAUX	0.4	0.2	FAUX	2020-02-02	China	4955	0.00180601732134795	0.00130219272452323	28313
N:Q409H	A29500T;Q409H;N;N	N	409	1581	1215	1703	FAUX	0.1	0.2	FAUX	2020-04-16	Australia	488	8.20916964249066e-05	0.00306645383516761	29500
N:I292T	T29148C;I292T;N;N	N	292	6271	8400	2486	FAUX	0.6	0.6	VRAI	2020-03-07	USA	-5914	0.00279111767844683	0.000252037301520625	29148
NSP3:G1451S	G7070A;G1451S;orf1a;NSP3	orf1a	2269	4711	4514	4873	FAUX	0.5	0.6	FAUX	2020-03-14	USA	359	0.000328366785699626	0.00277241031672688	7070
NSP3:A655S	G4682T;A655S;orf1a;NSP3	orf1a	1473	8292	16057	4410	FAUX	0.1	0.6	VRAI	2020-03-19	Australia	-11647	0.00160078808028568	0.00147021759220365	4682
S:D1084Y	G24812T;D1084Y;S;S	S	1084	4740	5394	2453	FAUX	0.2	0.4	FAUX	2020-04-02	Australia	-2941	0.000985100357098879	0.00210031084600521	24812
NSP12:G427V	G14720T;G427V;orf1b;NSP12	orf1b	418	4347	4347	NA	VRAI	0.1	0	VRAI	2020-03-14	Italy	NA	0.00164183392849813	0.00142821137528354	14720
NSP12:K267N	G14241C;K267N;orf1b;NSP12	orf1b	258	7689	7549	7864	FAUX	0.4	0.6	FAUX	2020-03-16	United Kingdom	314	4.25e-05	6.6e-05	14241
NSP2:P17S	C854T;P17S;orf1a;NSP2	orf1a	197	1744	1744	NA	FAUX	0.3	0	VRAI	2020-02-01	China	NA	0.00180601732134795	0.00126018650760313	854
NSP1:N160K	C745A;N160K;orf1a;NSP1	orf1a	160	4095	4008	4190	FAUX	0.6	0.6	FAUX	2020-11-18	USA	183	0.00151869638386077	0.00155423002604385	745
NSP3:L705I	C4832A;L705I;orf1a;NSP3	orf1a	1523	3733	7422	1889	FAUX	0.1	0.2	FAUX	2020-05-02	United Kingdom	-5532	0.00143660468743587	0.00163824245988406	4832
S:A930V	C24351T;A930V;S;S	S	930	7651	8606	2874	VRAI	0.3	0.2	VRAI	2020-03-22	Italy	-5732	0.0006156877231868	0.00247836679828615	24351
S:L821V	C24023G;L821V;S;S	S	821	9874	14745	2569	VRAI	0.4	0.6	VRAI	2020-03-08	United Kingdom	-12177	0.00172392562492304	0.00134419894144333	24023
NSP16:L100F	C20956T;L100F;orf1b;NSP16	orf1b	2497	4616	4616	NA	FAUX	0.3	0	FAUX	2020-02-28	United Kingdom	NA	0.00147765053564832	0.00159623624296396	20956
NSP13:S259L	C17012T;S259L;orf1b;NSP13	orf1b	1182	1301	1482	1119	FAUX	0.2	0.2	FAUX	2020-03-04	United Kingdom	-364	0.00201124656241021	0.0010501554230026	17012
NSP13:A4V	C16247T;A4V;orf1b;NSP13	orf1b	927	11380	9412	13347	FAUX	0.2	0.4	FAUX	2020-01-30	China	3935	0.00213438410704757	0.000924136772242292	16247
NSP14:E347V	A19079T;E347V;orf1b;NSP14	orf1b	1871	7854	10101	5607	FAUX	0.2	0.4	FAUX	2020-02-02	China	-4494	8.20916964249066e-05	0.0030244476182475	19079
S:C1253F	G25320T;C1253F;S;S	S	1253	1717	1769	1159	FAUX	0.6	0.4	VRAI	2020-06-18	USA	-610	0.000287320937487173	0.00277241031672688	25320
S:W1212C	G25198T;W1212C;S;S	S	1212	6826	13508	3008	VRAI	0.1	0.4	VRAI	2020-04-10	United Kingdom	-10499	0.000205229241062267	0.00285642275056708	25198
S:R847K	G24102A;R847K;S;S	S	847	9089	9089	NA	FAUX	0.1	0	FAUX	2020-04-16	United Kingdom	NA	0.00254484258917211	0.000462068386121146	24102
S:Q675H	G23587T;Q675H;S;S	S	675	4137	4176	3862	FAUX	0.5	0.2	VRAI	2020-03-01	USA	-314	0.001232731	0.000659631	23587
NSP13:G494C	G17716T;G494C;orf1b;NSP13	orf1b	1417	4333	NA	4333	FAUX	0	0.2	VRAI	2020-03-19	Australia	NA	0.00164183392849813	0.00138620515836344	17716
NSP1:A131V	C657T;A131V;orf1a;NSP1	orf1a	131	3822	3822	NA	FAUX	0.3	0	FAUX	2020-03-19	Switzerland	NA	0.00201124656241021	0.0010081492060825	657
NSP3:S1206L	C6336T;S1206L;orf1a;NSP3	orf1a	2024	4299	5439	2506	FAUX	0.7	0.6	FAUX	2020-02-02	China	-2933	0.00217542995526003	0.000840124338402084	6336
NSP3:A496V	C4206T;A496V;orf1a;NSP3	orf1a	1314	2517	2244	3063	FAUX	0.4	0.4	FAUX	2020-02-01	China	819	0.00139555883922341	0.00163824245988406	4206
NSP15:A217V	C20270T;A217V;orf1b;NSP15	orf1b	2268	3738	4109	2873	FAUX	0.8	0.8	VRAI	2020-03-01	USA	-1235	0.00172392562492304	0.00130219272452323	20270
NSP2:H208Y	C1427T;H208Y;orf1a;NSP2	orf1a	388	4239	3661	7707	FAUX	0.3	0.2	FAUX	2020-03-01	USA	4046	0.00176497147313549	0.00126018650760313	1427
NSP2:H194Q	C1387A;H194Q;orf1a;NSP2	orf1a	374	1756	1756	NA	FAUX	0.1	0	FAUX	2020-03-27	United Kingdom	NA	0.00139555883922341	0.00163824245988406	1387
NSP2:S591C	A2576T;S591C;orf1a;NSP2	orf1a	771	2720	2720	NA	FAUX	0.4	0	FAUX	2020-07-15	United Kingdom	NA	0.00151869638386077	0.00151222380912375	2576
N:D128Y	G28655T;D128Y;N;N	N	128	6752	8192	4513	FAUX	0.5	0.6	VRAI	2020-02-27	United Kingdom	-3679	0.0012313754463736	0.00176426111064438	28655
S:R1014I	G24603T;R1014I;S;S	S	1014	2008	1026	2500	FAUX	0.1	0.2	VRAI	2020-02-29	United Kingdom	1474	0.000410458482124533	0.00260438544904646	24603
S:R577L	G23292T;R577L;S;S	S	577	7655	12630	2680	FAUX	0.3	0.6	VRAI	2020-03-11	USA	-9950	0.00164183392849813	0.00134419894144333	23292
S:V367F	G22661T;V367F;S;S	S	367	8903	8903	NA	FAUX	0.1	0	FAUX	2020-02-01	China	NA	0.00160078808028568	0.00138620515836344	22661
NSP14:G248V	G18782T;G248V;orf1b;NSP14	orf1b	1772	1375	1375	NA	VRAI	0.1	0	VRAI	2020-03-20	Australia/United Kingdom	NA	0.00147765053564832	0.00151222380912375	18782
NSP6:E195D	G11557T;E195D;orf1a;NSP6	orf1a	3764	9884	13249	3154	FAUX	0.1	0.2	VRAI	2020-03-23	United Kingdom	-10095	0.000164183392849813	0.00285642275056708	11557
NSP3:I385M	C3874G;I385M;orf1a;NSP3	orf1a	1203	7301	8646	4946	FAUX	0.3	0.4	FAUX	2020-05-27	United Kingdom	-3700	0.00205229241062267	0.000924136772242292	3874
N:S235F	C28977T;S235F;N;N	N	235	5374	3439	6342	FAUX	0.1	0.4	FAUX	2020-02-07	China	2903	0.00036941263391208	0.00264639166596656	28977
S:L84I	C21812A;L84I;S;S	S	84	2460	3092	1408	FAUX	0.4	0.6	FAUX	2020-04-05	Australia	-1684	0.000656733571399253	0.00235234814752583	21812
S:T22N	C21627A;T22N;S;S	S	22	1865	1534	1975	FAUX	0.1	0.2	FAUX	2020-03-31	USA	441	0.00172392562492304	0.00126018650760313	21627
NSP14:L259M	C18814A;L259M;orf1b;NSP14	orf1b	1783	3035	3035	NA	VRAI	0.1	0	VRAI	2020-03-22	Australia	NA	0.00073882526782416	0.00226833571368563	18814
NSP4:N245K	T9289G;N245K;orf1a;NSP4	orf1a	3008	5535	1433	9637	VRAI	0.1	0.2	VRAI	2020-04-13	Australia	8204	0.000205229241062267	0.00277241031672688	9289
NSP4:M458I	G9928T;M458I;orf1a;NSP4	orf1a	3221	2492	2492	NA	VRAI	0.1	0	VRAI	2020-03-23	Australia	NA	0.000697779419611706	0.00226833571368563	9928
NSP3:A1151S	G6170T;A1151S;orf1a;NSP3	orf1a	1969	1447	1447	NA	FAUX	0.1	0	VRAI	2020-03-21	Australia	NA	0.00217542995526003	0.000756111904561875	6170
NSP3:G730V	G4908T;G730V;orf1a;NSP3	orf1a	1548	1603	1185	1812	FAUX	0.1	0.4	FAUX	2020-03-20	Australia	627	0.0018470631695604	0.00109216163992271	4908
NSP15:K109N	G19947T;K109N;orf1b;NSP15	orf1b	2160	4589	4190	4988	FAUX	0.1	0.2	VRAI	2020-07-28	Australia	798	0.00073882526782416	0.00222632949676552	19947
NSP14:D462Y	G19423T;D462Y;orf1b;NSP14	orf1b	1986	7563	6955	10600	FAUX	0.6	0.4	FAUX	2020-05-14	United Kingdom	3645	0	0.0029824414013274	19423
NSP2:A318S	G1757T;A318S;orf1a;NSP2	orf1a	498	1880	1880	NA	FAUX	0.1	0	FAUX	2020-03-12	United Kingdom	NA	0.00073882526782416	0.00222632949676552	1757
N:T379I	C29409T;T379I;N;N	N	379	6257	8031	2118	FAUX	0.4	0.4	FAUX	2020-03-26	Australia	-5913	0.00106719205352379	0.00189027976140469	29409
NSP3:P74S	C2939T;P74S;orf1a;NSP3	orf1a	892	5057	5454	4760	FAUX	0.3	0.4	FAUX	2020-03-11	USA	-695	0.00205229241062267	0.000882130555322188	2939
N:T247I	C29013T;T247I;N;N	N	247	2523	2523	NA	FAUX	0.1	0	VRAI	2020-03-23	United Kingdom	NA	0.00197020071419776	0.000966142989162396	29013
NSP13:L581F	C17977T;L581F;orf1b;NSP13	orf1b	1504	1174	1174	NA	FAUX	0.1	0	VRAI	2020-03-21	USA	NA	0.00172392562492304	0.00121818029068302	17977
NSP3:E1450G	A7068G;E1450G;orf1a;NSP3	orf1a	2268	4711	4514	4873	FAUX	0.5	0.6	FAUX	2020-05-18	United Kingdom	359	0.00012313754463736	0.00285642275056708	7068
NSP3:V1795F	G8102T;V1795F;orf1a;NSP3	orf1a	2613	1253	1251	1255	FAUX	0.1	0.2	VRAI	2020-03-27	United Kingdom	4	0.00209333825883512	0.000798118121481979	8102
NSP3:E1450K	G7067A;E1450K;orf1a;NSP3	orf1a	2268	4711	4514	4873	FAUX	0.5	0.6	FAUX	2020-03-25	United Kingdom	359	0.000533596026761893	0.00239435436444594	7067
S:V1104L	G24872T;V1104L;S;S	S	1104	5281	6432	4360	FAUX	0.2	0.4	VRAI	2020-03-13	United Kingdom	-2073	0.00205229241062267	0.000840124338402084	24872
S:A1078S	G24794T;A1078S;S;S	S	1078	5355	6014	2937	FAUX	0.3	0.4	FAUX	2020-03-14	USA	-3077	0.000656733571399253	0.00226833571368563	24794
S:V687L	G23621T;V687L;S;S	S	687	1637	NA	1637	FAUX	0	0.2	VRAI	2020-07-02	United Kingdom	NA	0.000656733571399253	0.00226833571368563	23621
S:R102I	G21867T;R102I;S;S	S	102	4691	11930	2278	FAUX	0.1	0.4	FAUX	2020-03-27	United Kingdom	-9651	0.00049255017854944	0.00243636058136604	21867
NSP14:G37V	G18149T;G37V;orf1b;NSP14	orf1b	1561	5578	NA	5578	FAUX	0	0.2	VRAI	2020-01-25	China	NA	0.00155974223207323	0.00134419894144333	18149
NSP13:V496L	G17722T;V496L;orf1b;NSP13	orf1b	1419	4333	NA	4333	FAUX	0	0.2	VRAI	2020-03-12	Switzerland	NA	0.00221647580347248	0.000672099470721667	17722
NSP3:T1830I	C8208T;T1830I;orf1a;NSP3	orf1a	2648	3038	1978	4274	FAUX	0.5	0.4	FAUX	2020-03-14	Switzerland	2296	0.0018470631695604	0.0010501554230026	8208
NSP2:L501F	C2306T;L501F;orf1a;NSP2	orf1a	681	7054	9709	4399	FAUX	0.1	0.2	VRAI	2020-03-04	Switzerland	-5310	0.00151869638386077	0.00138620515836344	2306
NSP12:D499E	C14937A;D499E;orf1b;NSP12	orf1b	490	11301	11301	NA	FAUX	0.1	0	FAUX	2020-04-11	Australia	NA	0.00127242129458605	0.00163824245988406	14937
NSP3:Q203R	A3327G;Q203R;orf1a;NSP3	orf1a	1021	1803	1899	1469	FAUX	0.4	0.2	FAUX	2020-04-13	USA	-430	0.00192915486598531	0.000966142989162396	3327
NSP16:N298I	A21551T;N298I;orf1b;NSP16	orf1b	2695	6753	9342	2870	FAUX	0.3	0.4	FAUX	2020-04-02	Austria	-6473	8.20916964249066e-05	0.00285642275056708	21551
NSP13:K276R	A17063G;K276R;orf1b;NSP13	orf1b	1199	6322	6322	NA	VRAI	0.3	0	VRAI	2020-04-04	Australia	NA	0.00151869638386077	0.00138620515836344	17063
NSP3:Y588N	T4481A;Y588N;orf1a;NSP3	orf1a	1406	2061	1572	2387	FAUX	0.2	0.2	FAUX	2020-03-31	United Kingdom	814	0.00024627508927472	0.00264639166596656	4481
NSP3:R1449I	G7065T;R1449I;orf1a;NSP3	orf1a	2267	4072	4247	3897	FAUX	0.5	0.6	FAUX	2020-03-15	United Kingdom	-350	0.000287320937487173	0.00260438544904646	7065
NSP3:M560I	G4399C;M560I;orf1a;NSP3	orf1a	1378	5319	5878	3643	FAUX	0.2	0.2	VRAI	2020-03-01	USA	-2235	0.00139555883922341	0.00147021759220365	4399
N:D81Y	G28514T;D81Y;N;N	N	81	1927	1805	2049	FAUX	0.6	0.6	VRAI	2020-03-06	United Kingdom	244	0.00254484258917211	0.000294043518440729	28514
S:E1202Q	G25166C;E1202Q;S;S	S	1202	6291	7868	4187	FAUX	0.3	0.4	FAUX	2020-03-24	United Kingdom	-3681	0.000697779419611706	0.00218432327984542	25166
S:V6F	G21578T;V6F;S;S	S	6	1466	1420	1512	FAUX	0.1	0.4	VRAI	2020-03-15	Switzerland	92	0.000205229241062267	0.00268839788288667	21578
NSP13:W506C	G17754T;W506C;orf1b;NSP13	orf1b	1429	4466	NA	4466	FAUX	0	0.4	FAUX	2020-03-22	Australia	NA	0.00143660468743587	0.00142821137528354	17754
NSP12:G510V	G14969T;G510V;orf1b;NSP12	orf1b	501	11301	11301	NA	VRAI	0.1	0	VRAI	2020-03-21	Australia	NA	0.00147765053564832	0.00138620515836344	14969
NSP4:D484Y	G10004T;D484Y;orf1a;NSP4	orf1a	3247	5678	7286	2463	VRAI	0.2	0.2	VRAI	2020-03-23	Australia	-4823	0.00012313754463736	0.00277241031672688	10004
NSP2:A26V	C882T;A26V;orf1a;NSP2	orf1a	206	1744	1744	NA	FAUX	0.3	0	FAUX	2020-03-12	United Kingdom	NA	0.00188810901777285	0.000966142989162396	882
NSP13:A368V	C17339T;A368V;orf1b;NSP13	orf1b	1291	2316	1691	4192	VRAI	0.5	0.2	VRAI	2020-03-16	Australia	2501	0.00139555883922341	0.00147021759220365	17339
NSP12:A526V	C15017T;A526V;orf1b;NSP12	orf1b	517	8042	9463	4727	VRAI	0.5	0.6	VRAI	2020-02-26	Austria	-4736	0.00119032959816115	0.00168024867680417	15017
NSP3:L1709P	T7845C;L1709P;orf1a;NSP3	orf1a	2527	5333	5857	4548	FAUX	0.2	0.4	VRAI	2020-03-29	United Kingdom	-1309	8.20916964249066e-05	0.00277241031672688	7845
NSP1:Q96H	G553C;Q96H;orf1a;NSP1	orf1a	96	2052	1012	3092	FAUX	0.1	0.2	FAUX	2020-03-20	Australia	2080	8.5e-05	0	553
NSP3:G171V	G3231T;G171V;orf1a;NSP3	orf1a	989	4974	4672	5804	FAUX	0.6	0.6	FAUX	2020-03-24	Australia	1132	0.000697779419611706	0.00214231706292531	3231
NSP3:S166I	G3216T;S166I;orf1a;NSP3	orf1a	984	5216	5121	5444	FAUX	0.9	0.8	FAUX	2020-03-19	Australia	323	0.00143660468743587	0.00138620515836344	3216
NSP3:R30S	G2809T;R30S;orf1a;NSP3	orf1a	848	4319	4432	4178	FAUX	0.3	0.4	FAUX	2020-03-21	Australia	-253	0.000779871116036613	0.0020583046290851	2809
NSP16:A4S	G20668T;A4S;orf1b;NSP16	orf1b	2401	1757	2040	1192	FAUX	0.2	0.2	VRAI	2020-03-23	Australia	-848	8.20916964249066e-05	0.00277241031672688	20668
NSP13:V570L	G17944T;V570L;orf1b;NSP13	orf1b	1493	1101	1057	1146	VRAI	0.1	0.2	VRAI	2020-03-14	USA	89	0.0024627508927472	0.000336049735360833	17944
NSP13:K131N	G16629C;K131N;orf1b;NSP13	orf1b	1054	4070	3626	4662	VRAI	0.2	0.4	VRAI	2020-03-25	United Kingdom	1036	0.00012313754463736	0.00273040409980677	16629
NSP4:L417M	C9803A;L417M;orf1a;NSP4	orf1a	3180	6704	7317	5601	FAUX	0.4	0.6	VRAI	2020-03-23	United Kingdom	-1716	0.00131346714279851	0.00151222380912375	9803
NSP3:H1307Y	C6638T;H1307Y;orf1a;NSP3	orf1a	2125	3624	4357	3477	FAUX	0.1	0.4	VRAI	2020-02-08	United Kingdom	-880	0.00164183392849813	0.00117617407376292	6638
NSP3:F1142L	C6145A;F1142L;orf1a;NSP3	orf1a	1960	3483	4437	2529	FAUX	0.4	0.4	FAUX	2020-03-25	Australia	-1907	0.00213438410704757	0.000672099470721667	6145
NSP1:H81Y	C506T;H81Y;orf1a;NSP1	orf1a	81	3148	3148	NA	FAUX	0.2	0	FAUX	2020-03-15	Switzerland	NA	0.00073882526782416	0.00210031084600521	506
NSP3:L312F	C3653T;L312F;orf1a;NSP3	orf1a	1130	6820	8188	4084	FAUX	0.5	0.4	FAUX	2020-02-02	China	-4103	0.00188810901777285	0.000924136772242292	3653
NSP3:P109L	C3045T;P109L;orf1a;NSP3	orf1a	927	2985	3165	2045	FAUX	0.8	0.4	FAUX	2020-03-15	USA	-1120	0.00168287977671059	0.00113416785684281	3045
N:T366I	C29370T;T366I;N;N	N	366	3234	3464	1159	FAUX	0.6	0.2	VRAI	2020-03-25	Australia	-2305	0.0012313754463736	0.00159623624296396	29370
S:Q787K	C23921A;Q787K;S;S	S	787	8153	10049	5307	FAUX	0.3	0.2	FAUX	2020-10-31	USA	-4742	0.00036941263391208	0.00247836679828615	23921
NSP13:S485L	C17690T;S485L;orf1b;NSP13	orf1b	1408	4515	1377	6085	VRAI	0.1	0.2	VRAI	2020-03-18	United Kingdom	4708	0.00217542995526003	0.000630093253801563	17690
NSP14:K359N	A19116T;K359N;orf1b;NSP14	orf1b	1883	6906	10826	3770	FAUX	0.2	0.6	VRAI	2020-04-01	United Kingdom	-7056	0.000328366785699626	0.00252037301520625	19116
N:S206P	T28889C;S206P;N;N	N	206	2473	1292	4047	FAUX	0.3	0.4	VRAI	2020-03-03	Switzerland	2755	0.00147765053564832	0.00130219272452323	28889
NSP14:L259P	T18815C;L259P;orf1b;NSP14	orf1b	1783	3035	3035	NA	VRAI	0.1	0	VRAI	2020-04-03	United Kingdom	NA	0.000164183392849813	0.00264639166596656	18815
NSP3:E708K	G4841A;E708K;orf1a;NSP3	orf1a	1526	3673	3000	4009	FAUX	0.1	0.4	FAUX	2020-03-03	Australia	1009	0.000410458482124533	0.00239435436444594	4841
NSP14:A323S	G19006T;A323S;orf1b;NSP14	orf1b	1847	1746	1746	NA	FAUX	0.1	0	FAUX	2020-03-23	Australia	NA	0.00164183392849813	0.00113416785684281	19006
NSP13:V348L	G17278C;V348L;orf1b;NSP13	orf1b	1271	1228	1103	1352	FAUX	0.1	0.2	VRAI	2020-03-01	USA	249	4.25e-05	0	17278
NSP9:Q49H	G12832T;Q49H;orf1a;NSP9	orf1a	4189	5107	5107	NA	FAUX	0.1	0	FAUX	2020-03-28	United Kingdom	NA	0.00172392562492304	0.0010501554230026	12832
NSP5:D176Y	G10580T;D176Y;orf1a;NSP5	orf1a	3439	5151	7025	1402	VRAI	0.3	0.2	FAUX	2020-03-19	Australia	-5623	0.00172392562492304	0.0010501554230026	10580
NSP3:S1717L	C7869T;S1717L;orf1a;NSP3	orf1a	2535	2664	3124	1281	FAUX	0.2	0.2	FAUX	2020-03-10	United Kingdom	-1843	0.00151869638386077	0.00126018650760313	7869
S:T572I	C23277T;T572I;S;S	S	572	6315	13233	2857	FAUX	0.2	0.4	VRAI	2020-03-20	Australia	-10376	0.00139555883922341	0.00138620515836344	23277
NSP16:T140I	C21077T;T140I;orf1b;NSP16	orf1b	2537	3672	4572	1872	VRAI	0.2	0.2	VRAI	2020-03-09	United Kingdom	-2700	0.00114928374994869	0.00163824245988406	21077
NSP15:R61C	C19801T;R61C;orf1b;NSP15	orf1b	2112	5301	6357	2839	FAUX	0.4	0.2	VRAI	2020-02-01	China	-3517	0.00172392562492304	0.0010501554230026	19801
NSP12:T870I	C16049T;T870I;orf1b;NSP12	orf1b	861	1553	1553	NA	VRAI	0.3	0	VRAI	2020-04-02	Australia	NA	0.000533596026761893	0.00226833571368563	16049
NSP12:A558V	C15113T;A558V;orf1b;NSP12	orf1b	549	12448	12448	NA	VRAI	0.1	0	VRAI	2020-03-23	Australia	NA	0.00180601732134795	0.000966142989162396	15113
NSP3:S1333G	A6716G;S1333G;orf1a;NSP3	orf1a	2151	1978	1243	2713	FAUX	0.1	0.2	FAUX	2020-03-28	United Kingdom	1471	0.00188810901777285	0.000882130555322188	6716
N:E174D	A28795C;E174D;N;N	N	174	7093	1822	12364	VRAI	0.2	0.4	VRAI	2020-10-07	USA	10543	0.000820916964249066	0.0019742921952449	28795
M:I73L	A26739T;I73L;M;M	M	73	2938	NA	2938	FAUX	0	0.2	FAUX	2020-08-13	USA	NA	4.10458482124533e-05	0.00277241031672688	26739
NSP3:K1077N	G5950C;K1077N;orf1a;NSP3	orf1a	1895	4723	1302	8143	FAUX	0.2	0.4	FAUX	2020-03-07	Italy	6841	0	6.6e-05	5950
NSP3:V202F	G3323T;V202F;orf1a;NSP3	orf1a	1020	1803	1899	1469	FAUX	0.4	0.2	VRAI	2020-02-10	United Kingdom	-430	0.000533596026761893	0.00222632949676552	3323
N:A152S	G28727T;A152S;N;N	N	152	1626	1626	NA	FAUX	0.1	0	VRAI	2020-03-13	USA	NA	0.00172392562492304	0.0010081492060825	28727
N:R68L	G28476T;R68L;N;N	N	68	5091	7225	3313	FAUX	0.4	0.4	FAUX	2020-03-22	Australia	-3912	0.00176497147313549	0.000966142989162396	28476
NSP16:M270I	G21468T;M270I;orf1b;NSP16	orf1b	2667	7310	9213	6359	VRAI	0.2	0.6	VRAI	2020-03-23	Australia	-2855	0.00114928374994869	0.00159623624296396	21468
NSP16:M17I	G20709C;M17I;orf1b;NSP16	orf1b	2414	3132	NA	3132	VRAI	0	0.2	VRAI	2020-03-09	Austria	NA	0.00250379674095965	0.000210031084600521	20709
NSP15:L42F	G19746T;L42F;orf1b;NSP15	orf1b	2093	3254	4193	2628	FAUX	0.5	0.8	VRAI	2020-04-07	United Kingdom	-1565	8.20916964249066e-05	0.00268839788288667	19746
NSP14:G417V	G19289T;G417V;orf1b;NSP14	orf1b	1941	1294	1180	1520	VRAI	0.2	0.2	VRAI	2020-03-14	Switzerland	340	0.00114928374994869	0.00159623624296396	19289
NSP14:V136F	G18445T;V136F;orf1b;NSP14	orf1b	1660	5054	5805	2800	FAUX	0.3	0.2	FAUX	2020-03-01	Zimbabwe	-3006	0.00180601732134795	0.000924136772242292	18445
NSP13:V496L	G17722C;V496L;orf1b;NSP13	orf1b	1419	4333	NA	4333	FAUX	0	0.2	VRAI	2020-03-12	Switzerland	NA	8.5e-05	0	17722
NSP12:D738Y	G15652T;D738Y;orf1b;NSP12	orf1b	729	5622	7336	2194	FAUX	0.2	0.4	FAUX	2020-03-28	Australia	-5142	0.000451504330336986	0.00231034193060573	15652
NSP2:V157F	G1274T;V157F;orf1a;NSP2	orf1a	337	4230	6497	1963	FAUX	0.3	0.4	FAUX	2020-04-01	Canada/USA	-4534	0.000574641874974346	0.00218432327984542	1274
NSP3:T1022I	C5784T;T1022I;orf1a;NSP3	orf1a	1840	5010	8770	3130	FAUX	0.1	0.4	FAUX	2020-03-13	United Kingdom	-5640	0.00127242129458605	0.00147021759220365	5784
NSP3:T350I	C3768T;T350I;orf1a;NSP3	orf1a	1168	2611	3422	1394	FAUX	0.2	0.4	FAUX	2020-03-25	Australia	-2028	0.00160078808028568	0.00113416785684281	3768
N:H300Y	C29171T;H300Y;N;N	N	300	10523	11403	7881	FAUX	0.3	0.4	FAUX	2020-02-01	China	-3523	0.00110823790173624	0.00163824245988406	29171
ORF9c:P33T	C28830A;P33T;ORF9c;ORF9c	ORF9c	33	13041	16566	8194	FAUX	0.2	0.4	VRAI	2020-02-02	China	-8372	0.000297556	0.003891821	28830
S:H245Y	C22295T;H245Y;S;S	S	245	1277	NA	1277	FAUX	0	0.2	FAUX	2020-03-11	United Kingdom	NA	0.00151869638386077	0.00121818029068302	22295
NSP13:D113E	C16575A;D113E;orf1b;NSP13	orf1b	1036	5727	8007	1168	FAUX	0.1	0.2	FAUX	2020-11-13	USA	-6839	0.00151869638386077	0.00121818029068302	16575
NSP8:P133S	C12488T;P133S;orf1a;NSP8	orf1a	4075	2245	2245	NA	FAUX	0.3	0	VRAI	2020-03-26	Australia	NA	0.000944054508886426	0.00180626732756448	12488
NSP5:A94V	C10335T;A94V;orf1a;NSP5	orf1a	3357	1342	1342	NA	FAUX	0.1	0	VRAI	2020-03-21	Australia	NA	0.0006156877231868	0.00214231706292531	10335
NSP5:D48E	C10198A;D48E;orf1a;NSP5	orf1a	3311	7779	12845	2713	VRAI	0.4	0.8	VRAI	2020-03-31	United Kingdom	-10132	0.00143660468743587	0.00130219272452323	10198
NSP8:Y138H	T12503C;Y138H;orf1a;NSP8	orf1a	4080	2351	2351	NA	FAUX	0.3	0	VRAI	2020-05-14	South Africa	NA	0.00192915486598531	0.000756111904561875	12503
NSP3:G1849C	G8264T;G1849C;orf1a;NSP3	orf1a	2667	5085	9235	2318	FAUX	0.3	0.6	FAUX	2020-07-10	United Kingdom	-6917	0.00036941263391208	0.00235234814752583	8264
M:D209Y	G27147T;D209Y;M;M	M	209	5108	5350	4259	FAUX	0.5	0.2	VRAI	2020-04-09	USA	-1091	0.00049255017854944	0.00222632949676552	27147
NSP15:G169V	G20126T;G169V;orf1b;NSP15	orf1b	2220	6950	6363	7537	FAUX	0.2	0.2	FAUX	2020-03-13	Italy	1174	0.00180601732134795	0.000882130555322188	20126
NSP8:Q158H	G12565T;Q158H;orf1a;NSP8	orf1a	4100	1589	1635	1559	FAUX	0.2	0.6	VRAI	2020-03-23	Australia	-76	0.000574641874974346	0.00214231706292531	12565
NSP3:T1288I	C6582T;T1288I;orf1a;NSP3	orf1a	2106	1926	1926	NA	FAUX	0.2	0	FAUX	2020-03-25	Australia	NA	0.00201124656241021	0.000672099470721667	6582
NSP3:A254V	C3480T;A254V;orf1a;NSP3	orf1a	1072	2385	NA	2385	FAUX	0	0.4	FAUX	2020-03-23	Australia	NA	0.00139555883922341	0.00130219272452323	3480
S:S1252F	C25317T;S1252F;S;S	S	1252	1746	1807	1159	FAUX	0.6	0.4	VRAI	2020-03-26	Australia	-648	0.0018470631695604	0.000840124338402084	25317
S:D290E	C22432G;D290E;S;S	S	290	4175	5148	1904	FAUX	0.5	0.4	VRAI	2020-02-28	United Kingdom	-3244	0.0006156877231868	0.00210031084600521	22432
NSP12:T51N	C13592A;T51N;orf1b;NSP12	orf1b	42	1320	1401	1077	FAUX	0.2	0.2	VRAI	2020-10-31	USA	-324	0.000287320937487173	0.00243636058136604	13592
NSP10:T111I	C13356T;T111I;orf1a;NSP10	orf1a	4364	1912	2154	1671	FAUX	0.2	0.4	VRAI	2020-03-25	Australia	-483	0.00139555883922341	0.00130219272452323	13356
NSP5:D229E	C10741A;D229E;orf1a;NSP5	orf1a	3492	5128	8911	1346	FAUX	0.1	0.2	FAUX	2020-07-19	Australia	-7566	0.000820916964249066	0.00189027976140469	10741
NSP3:R1599I	G7515T;R1599I;orf1a;NSP3	orf1a	2417	8284	14774	1793	FAUX	0.1	0.2	FAUX	2020-03-03	United Kingdom	-12981	0.00049255017854944	0.00218432327984542	7515
NSP3:A1512S	G7253T;A1512S;orf1a;NSP3	orf1a	2330	6128	5650	6606	FAUX	0.1	0.4	VRAI	2020-03-20	United Kingdom	957	0.000205229241062267	0.00247836679828615	7253
NSP1:E87D	G526C;E87D;orf1a;NSP1	orf1a	87	3492	3492	NA	FAUX	0.2	0	FAUX	2020-03-24	United Kingdom	NA	8.5e-05	0.000263852	526
NSP2:K500N	G2305T;K500N;orf1a;NSP2	orf1a	680	7054	9709	4399	FAUX	0.1	0.2	FAUX	2020-03-21	Australia	-5310	0.00110823790173624	0.00155423002604385	2305
S:G232V	G22257T;G232V;S;S	S	232	4073	4469	3016	FAUX	0.4	0.4	VRAI	2020-03-17	Australia	-1454	0.0018470631695604	0.000798118121481979	22257
NSP2:Q427H	G2086T;Q427H;orf1a;NSP2	orf1a	607	8371	9539	6036	FAUX	0.2	0.2	FAUX	2020-03-13	Italy	-3503	0.000820916964249066	0.00184827354448458	2086
NSP15:S147I	G20060T;S147I;orf1b;NSP15	orf1b	2198	5910	2922	8899	FAUX	0.1	0.2	VRAI	2020-03-22	Australia	5978	0.00110823790173624	0.00155423002604385	20060
NSP14:R212K	G18674A;R212K;orf1b;NSP14	orf1b	1736	1131	NA	1131	FAUX	0	0.2	FAUX	2020-04-04	United Kingdom	NA	0.000697779419611706	0.0019742921952449	18674
NSP8:W182C	G12637T;W182C;orf1a;NSP8	orf1a	4124	2247	2247	NA	FAUX	0.2	0	VRAI	2020-03-15	United Kingdom	NA	0.000205229241062267	0.00247836679828615	12637
NSP6:M183I	G11521T;M183I;orf1a;NSP6	orf1a	3752	7124	2116	9628	FAUX	0.1	0.2	VRAI	2020-03-14	United Kingdom	7512	0.00160078808028568	0.0010501554230026	11521
NSP3:P1103S	C6026T;P1103S;orf1a;NSP3	orf1a	1921	1529	1529	NA	FAUX	0.4	0	FAUX	2020-02-01	China	NA	0.00176497147313549	0.000882130555322188	6026
NSP3:A861V	C5301T;A861V;orf1a;NSP3	orf1a	1679	2865	1186	3704	VRAI	0.1	0.4	VRAI	2020-03-01	USA	2518	0.00110823790173624	0.00155423002604385	5301
N:T362I	C29358T;T362I;N;N	N	362	3424	3424	NA	FAUX	0.5	0	FAUX	2020-03-15	USA	NA	0.00176497147313549	0.000882130555322188	29358
NSP12:N416K	C14688A;N416K;orf1b;NSP12	orf1b	407	4347	4347	NA	VRAI	0.1	0	VRAI	2020-05-19	USA	NA	0	0.004155673	14688
NSP9:T35I	C12789T;T35I;orf1a;NSP9	orf1a	4175	7235	7235	NA	FAUX	0.1	0	FAUX	2020-03-14	Italy	NA	0.000944054508886426	0.00172225489372427	12789
NSP3:E1450D	A7069T;E1450D;orf1a;NSP3	orf1a	2268	4711	4514	4873	FAUX	0.5	0.6	FAUX	2020-08-14	USA	359	0.00012313754463736	0.00256237923212635	7069
NSP3:V1229F	G6404T;V1229F;orf1a;NSP3	orf1a	2047	9003	10127	5068	FAUX	0.6	0.4	FAUX	2020-03-19	Switzerland/USA	-5059	0.00155974223207323	0.0010501554230026	6404
NSP2:E453D	G2164C;E453D;orf1a;NSP2	orf1a	633	7519	10026	4734	FAUX	0.4	0.6	VRAI	2020-03-30	United Kingdom	-5292	0.00229856749989739	0.000294043518440729	2164
NSP13:E341D	G17259C;E341D;orf1b;NSP13	orf1b	1264	1228	1103	1352	FAUX	0.1	0.2	VRAI	2020-03-10	Austria	249	8.5e-05	0	17259
NSP2:P624S	C2675T;P624S;orf1a;NSP2	orf1a	804	5900	7327	3758	FAUX	0.2	0.4	FAUX	2020-02-11	China	-3569	0.00139555883922341	0.00121818029068302	2675
S:P1162S	C25046T;P1162S;S;S	S	1162	6865	9653	3146	FAUX	0.8	0.8	VRAI	2020-03-18	Australia	-6507	0.00180601732134795	0.000798118121481979	25046
NSP14:P140S	C18457T;P140S;orf1b;NSP14	orf1b	1664	4385	4385	NA	FAUX	0.3	0	FAUX	2020-03-12	Australia	NA	0.00155974223207323	0.0010501554230026	18457
NSP14:T75I	C18263T;T75I;orf1b;NSP14	orf1b	1599	1869	2071	1666	VRAI	0.2	0.4	VRAI	2020-03-19	Australia	-406	0.00197020071419776	0.000630093253801563	18263
NSP12:T293I	C14318T;T293I;orf1b;NSP12	orf1b	284	1530	1530	NA	VRAI	0.1	0	VRAI	2020-03-25	Australia	NA	0.00119032959816115	0.00142821137528354	14318
S:H207R	A22182G;H207R;S;S	S	207	1289	1289	NA	FAUX	0.1	0	FAUX	2020-07-03	United Kingdom	NA	0.00110823790173624	0.00151222380912375	22182
NSP1:F143L	T694A;F143L;orf1a;NSP1	orf1a	143	1785	1644	1925	FAUX	0.4	0.6	VRAI	2020-03-01	USA	280	0.00110823790173624	0.00147021759220365	694
NSP3:A859S	G5294T;A859S;orf1a;NSP3	orf1a	1677	2865	1186	3704	VRAI	0.1	0.4	VRAI	2020-03-23	Australia	2518	0.00131346714279851	0.00126018650760313	5294
N:G147V	G28713T;G147V;N;N	N	147	4256	2668	8490	FAUX	0.6	0.4	VRAI	2020-03-19	Australia	5821	0.00119032959816115	0.00138620515836344	28713
NSP12:D170Y	G13948T;D170Y;orf1b;NSP12	orf1b	161	4624	4624	NA	VRAI	0.2	0	VRAI	2020-03-01	Zimbabwe	NA	0.00143660468743587	0.00113416785684281	13948
NSP5:G15C	G10097T;G15C;orf1a;NSP5	orf1a	3278	2573	NA	2573	FAUX	0	0.2	FAUX	2020-03-20	Australia	NA	0.001955367	0.001055409	10097
N:F346L	C29311A;F346L;N;N	N	346	1605	1421	2247	FAUX	0.4	0.2	VRAI	2020-05-19	United Kingdom	826	0.00131346714279851	0.00126018650760313	29311
S:P812L	C23997T;P812L;S;S	S	812	2443	2663	2222	FAUX	0.1	0.2	FAUX	2020-03-16	United Kingdom	-441	0.00127242129458605	0.00130219272452323	23997
S:F55L	C21727A;F55L;S;S	S	55	4031	NA	4031	FAUX	0	0.2	FAUX	2020-05-14	USA	NA	0.00106719205352379	0.00151222380912375	21727
S:S12F	C21597T;S12F;S;S	S	12	1406	1132	1498	FAUX	0.1	0.2	FAUX	2020-03-01	USA	367	0.00119032959816115	0.00138620515836344	21597
NSP14:P203L	C18647T;P203L;orf1b;NSP14	orf1b	1727	2654	NA	2654	VRAI	0	0.4	VRAI	2020-03-11	United Kingdom	NA	0.00139555883922341	0.00117617407376292	18647
NSP2:A336V	C1812T;A336V;orf1a;NSP2	orf1a	516	8817	11807	5826	FAUX	0.1	0.2	FAUX	2020-03-24	Australia	-5981	0.000779871116036613	0.00180626732756448	1812
NSP8:T187I	C12651T;T187I;orf1a;NSP8	orf1a	4129	1586	1586	NA	FAUX	0.1	0	VRAI	2020-03-11	Austria	NA	0.0018470631695604	0.000714105687641771	12651
NSP3:L1718F	G7873T;L1718F;orf1a;NSP3	orf1a	2536	2664	3124	1281	FAUX	0.2	0.2	VRAI	2020-05-13	United Kingdom	-1843	0.00238065919632229	0.000126018650760313	7873
NSP16:M17I	G20709T;M17I;orf1b;NSP16	orf1b	2414	3132	NA	3132	VRAI	0	0.2	VRAI	2020-03-09	Austria	NA	0.002337938	0.000263852	20709
NSP14:D222Y	G18703T;D222Y;orf1b;NSP14	orf1b	1746	7067	7067	NA	FAUX	0.2	0	VRAI	2020-03-22	Australia	NA	0.00139555883922341	0.00113416785684281	18703
NSP13:M233I	G16935T;M233I;orf1b;NSP13	orf1b	1156	1510	1610	1410	FAUX	0.1	0.2	VRAI	2020-03-13	Italy	-200	0.00110823790173624	0.00142821137528354	16935
NSP12:G712V	G15575T;G712V;orf1b;NSP12	orf1b	703	7762	7762	NA	FAUX	0.1	0	VRAI	2020-03-19	Australia	NA	0.00139555883922341	0.00113416785684281	15575
NSP4:S34F	C8655T;S34F;orf1a;NSP4	orf1a	2797	3475	3459	3626	FAUX	0.5	0.2	FAUX	2020-03-26	Australia	167	0.00106719205352379	0.00147021759220365	8655
N:A134V	C28674T;A134V;N;N	N	134	3731	3226	4236	FAUX	0.3	0.2	VRAI	2020-03-26	Australia	1010	0.00110823790173624	0.00142821137528354	28674
NSP12:A529V	C15026T;A529V;orf1b;NSP12	orf1b	520	9618	12553	4727	VRAI	0.4	0.6	VRAI	2020-03-27	Australia/United Kingdom	-7826	0.000820916964249066	0.00172225489372427	15026
NSP15:I327F	A20599T;I327F;orf1b;NSP15	orf1b	2378	7720	11289	4150	FAUX	0.1	0.2	FAUX	2020-03-25	South Africa	-7139	4.10458482124533e-05	0.00252037301520625	20599
S:I1183M	T25111G;I1183M;S;S	S	1183	6323	7943	3407	FAUX	0.4	0.6	VRAI	2020-08-06	Australia	-4536	0.000205229241062267	0.00231034193060573	25111
NSP14:F326S	T19016C;F326S;orf1b;NSP14	orf1b	1850	1490	1490	NA	VRAI	0.3	0	VRAI	2020-03-20	Australia	NA	0.00131346714279851	0.00117617407376292	19016
NSP3:E565Q	G4412C;E565Q;orf1a;NSP3	orf1a	1383	4173	4173	NA	FAUX	0.3	0	FAUX	2020-05-17	United Kingdom	NA	0.00106719205352379	0.00142821137528354	4412
NSP3:K487N	G4180C;K487N;orf1a;NSP3	orf1a	1305	2475	NA	2475	FAUX	0	0.2	FAUX	2020-03-20	Thailand	NA	0	6.6e-05	4180
NSP3:D112Y	G3053T;D112Y;orf1a;NSP3	orf1a	930	3842	4084	2561	FAUX	0.8	0.4	FAUX	2020-03-23	Australia	-1523	0.00024627508927472	0.00226833571368563	3053
ORF9c:V49L	G28878C;V49L;ORF9c;ORF9c	ORF9c	49	2405	1358	4500	FAUX	0.3	0.4	VRAI	2020-03-08	United Kingdom	3142	0.002125399	0.000659631	28878
S:V1176F	G25088T;V1176F;S;S	S	1176	2534	1778	4422	FAUX	0.4	0.4	FAUX	2020-04-08	Brazil	2643	0.000861962812461519	0.00163824245988406	25088
S:G485V	G23016T;G485V;S;S	S	485	7936	10302	6161	FAUX	0.3	0.4	VRAI	2020-03-19	Australia	-4141	0.00106719205352379	0.00142821137528354	23016
NSP14:E204D	G18651C;E204D;orf1b;NSP14	orf1b	1728	2654	NA	2654	FAUX	0	0.4	VRAI	2020-03-22	Australia/USA	NA	0.00119032959816115	0.00130219272452323	18651
NSP2:P13L	C843T;P13L;orf1a;NSP2	orf1a	193	2011	2011	NA	FAUX	0.2	0	FAUX	2020-03-19	USA	NA	0.00151869638386077	0.000966142989162396	843
NSP3:N1708K	C7843A;N1708K;orf1a;NSP3	orf1a	2526	4922	5109	4548	FAUX	0.2	0.4	VRAI	2020-05-05	United Kingdom	-561	0.00155974223207323	0.000924136772242292	7843
N:T198I	C28866T;T198I;N;N	N	198	6820	6843	6786	FAUX	0.3	0.6	FAUX	2020-03-15	United Kingdom	-57	0.00192915486598531	0.000546080819961354	28866
S:T734I	C23763T;T734I;S;S	S	734	3210	3332	2967	FAUX	0.5	0.6	VRAI	2020-01-03	South Africa	-365	0.00155974223207323	0.000924136772242292	23763
S:F43L	C21691G;F43L;S;S	S	43	2328	NA	2328	FAUX	0	0.2	FAUX	2020-05-20	USA	NA	0.00164183392849813	0.000840124338402084	21691
NSP2:T170I	C1314T;T170I;orf1a;NSP2	orf1a	350	4591	4798	4280	FAUX	0.2	0.2	FAUX	2020-03-21	Australia	-519	0.00164183392849813	0.000840124338402084	1314
NSP4:M458I	G9928C;M458I;orf1a;NSP4	orf1a	3221	2492	2492	NA	VRAI	0.1	0	VRAI	2020-03-23	Australia	NA	4.25e-05	0	9928
NSP4:M458I	G9928A;M458I;orf1a;NSP4	orf1a	3221	2492	2492	NA	VRAI	0.1	0	VRAI	2020-03-23	Australia	NA	4.25e-05	6.6e-05	9928
N:D399Y	G29468T;D399Y;N;N	N	399	1628	1716	1584	FAUX	0.3	0.2	FAUX	2020-03-12	United Kingdom	-132	0.00155974223207323	0.000882130555322188	29468
N:E174Q	G28793C;E174Q;N;N	N	174	7093	1822	12364	VRAI	0.2	0.4	VRAI	2020-04-02	United Kingdom	10543	0.00110823790173624	0.00134419894144333	28793
NSP13:R490S	G17706T;R490S;orf1b;NSP13	orf1b	1413	5086	1094	6085	FAUX	0.1	0.2	FAUX	2020-04-12	Australia	4991	0.000410458482124533	0.0020583046290851	17706
NSP12:Q822H	G15906T;Q822H;orf1b;NSP12	orf1b	813	1554	1752	1159	VRAI	0.4	0.4	VRAI	2020-03-27	United Kingdom	-593	0.000985100357098879	0.00147021759220365	15906
NSP12:G137V	G13850T;G137V;orf1b;NSP12	orf1b	128	6803	6660	6965	VRAI	0.4	0.6	VRAI	2020-03-11	United Kingdom	305	0.00143660468743587	0.0010081492060825	13850
NSP6:E195K	G11555A;E195K;orf1a;NSP6	orf1a	3764	9884	13249	3154	FAUX	0.1	0.2	VRAI	2020-05-07	United Kingdom	-10095	8.20916964249066e-05	0.00239435436444594	11555
NSP4:L323I	C9521A;L323I;orf1a;NSP4	orf1a	3086	1926	NA	1926	FAUX	0	0.2	VRAI	2020-06-21	USA	NA	0.00135451299101096	0.00109216163992271	9521
S:L1049F	C24707T;L1049F;S;S	S	1049	2210	1439	2981	VRAI	0.2	0.4	VRAI	2020-03-21	Switzerland	1541	0.00151869638386077	0.000924136772242292	24707
NSP16:T91M	C20930T;T91M;orf1b;NSP16	orf1b	2488	12629	12629	NA	VRAI	0.1	0	VRAI	2020-03-25	Austria	NA	0.00119032959816115	0.00126018650760313	20930
NSP2:A419V	C2061T;A419V;orf1a;NSP2	orf1a	599	6995	8643	2052	FAUX	0.3	0.2	FAUX	2020-03-23	United Kingdom	-6591	0.00147765053564832	0.000966142989162396	2061
NSP14:T524I	C19610T;T524I;orf1b;NSP14	orf1b	2048	1177	1177	NA	VRAI	0.1	0	VRAI	2020-03-16	Australia	NA	0.00139555883922341	0.0010501554230026	19610
NSP14:S369F	C19145T;S369F;orf1b;NSP14	orf1b	1893	7285	12503	2068	FAUX	0.3	0.4	FAUX	2020-03-19	Switzerland	-10435	0.00205229241062267	0.000378055952280938	19145
NSP14:P297S	C18928T;P297S;orf1b;NSP14	orf1b	1821	2881	2517	3427	VRAI	0.4	0.4	VRAI	2020-03-01	United Kingdom	910	0.00168287977671059	0.000756111904561875	18928
NSP14:R205C	C18652T;R205C;orf1b;NSP14	orf1b	1729	2654	NA	2654	FAUX	0	0.4	VRAI	2020-03-05	USA	NA	0.00168287977671059	0.000756111904561875	18652
NSP2:S263F	C1593T;S263F;orf1a;NSP2	orf1a	443	2056	1813	2178	FAUX	0.4	0.4	FAUX	2020-03-26	Australia	365	0.00106719205352379	0.00138620515836344	1593
NSP5:T225I	C10728T;T225I;orf1a;NSP5	orf1a	3488	8911	8911	NA	FAUX	0.1	0	VRAI	2020-03-23	Australia	NA	0.0012313754463736	0.00121818029068302	10728
N:E323D	A29242T;E323D;N;N	N	323	5528	6013	5043	FAUX	0.3	0.4	FAUX	2020-01-29	China	-970	0.00209333825883512	0.000336049735360833	29242
N:D22G	A28338G;D22G;N;N	N	22	1729	1807	1612	FAUX	0.4	0.6	FAUX	2020-03-11	United Kingdom	-195	0.00225752165168493	0.000168024867680417	28338
M:E135D	A26927T;E135D;M;M	M	135	7543	8435	5046	FAUX	0.6	0.4	FAUX	2020-05-25	United Kingdom	-3388	0.00119032959816115	0.00126018650760313	26927
NSP3:M829I	G5206T;M829I;orf1a;NSP3	orf1a	1647	8265	8265	NA	FAUX	0.1	0	FAUX	2020-04-01	United Kingdom	NA	0.000410458482124533	0.002016298412165	5206
NSP14:K469N	G19446C;K469N;orf1b;NSP14	orf1b	1993	4465	4465	NA	FAUX	0.2	0	FAUX	2020-03-22	Australia	NA	0.00160078808028568	0.000798118121481979	19446
NSP5:A70T	G10262A;A70T;orf1a;NSP5	orf1a	3333	1703	1703	NA	FAUX	0.1	0	FAUX	2020-03-18	United Kingdom	NA	0.00180601732134795	0.000588087036881458	10262
NSP4:L353F	C9611T;L353F;orf1a;NSP4	orf1a	3116	1018	1018	NA	FAUX	0.1	0	VRAI	2020-01-03	South Africa	NA	0.00114928374994869	0.00126018650760313	9611
NSP3:D1242E	C6445A;D1242E;orf1a;NSP3	orf1a	2060	9213	11311	5018	FAUX	0.6	0.6	FAUX	2020-06-12	United Kingdom	-6293	0.000779871116036613	0.00163824245988406	6445
NSP3:I687M	C4780G;I687M;orf1a;NSP3	orf1a	1505	7192	7851	5655	FAUX	0.8	0.8	VRAI	2020-04-11	United Kingdom	-2196	0.00201124656241021	0.000378055952280938	4780
NSP3:T64I	C2910T;T64I;orf1a;NSP3	orf1a	882	3783	8523	2203	FAUX	0.1	0.4	FAUX	2020-02-08	China	-6320	0.0012313754463736	0.00117617407376292	2910
N:N228K	C28957G;N228K;N;N	N	228	3439	3439	NA	FAUX	0.1	0	FAUX	2020-06-01	South Africa	NA	0.00106719205352379	0.00134419894144333	28957
S:T778I	C23895T;T778I;S;S	S	778	7744	8514	4857	FAUX	0.6	0.6	VRAI	2020-03-20	Australia	-3657	0.00168287977671059	0.000714105687641771	23895
NSP16:D133E	C21057A;D133E;orf1b;NSP16	orf1b	2530	3073	3073	NA	VRAI	0.1	0	VRAI	2020-03-15	United Kingdom	NA	0.00160078808028568	0.000798118121481979	21057
NSP16:A116V	C21005T;A116V;orf1b;NSP16	orf1b	2513	1442	1442	NA	FAUX	0.2	0	FAUX	2020-03-17	United Kingdom	NA	0.00131346714279851	0.00109216163992271	21005
NSP14:P43L	C18167T;P43L;orf1b;NSP14	orf1b	1567	5578	NA	5578	FAUX	0	0.2	VRAI	2020-03-26	Australia	NA	0.00131346714279851	0.00109216163992271	18167
NSP12:T248I	C14183T;T248I;orf1b;NSP12	orf1b	239	1314	1314	NA	FAUX	0.1	0	VRAI	2020-03-07	Italy	NA	0.00197020071419776	0.000420062169201042	14183
NSP7:T81I	C12084T;T81I;orf1a;NSP7	orf1a	3940	10771	11382	9550	FAUX	0.5	0.6	VRAI	2020-03-25	Australia	-1832	0.00102614620531133	0.00138620515836344	12084
NSP7:L76M	C12068A;L76M;orf1a;NSP7	orf1a	3935	9061	9435	8250	FAUX	0.5	0.6	VRAI	2020-03-23	United Kingdom	-1185	0.00110823790173624	0.00130219272452323	12068
NSP5:L50F	C10202T;L50F;orf1a;NSP5	orf1a	3313	7779	12845	2713	FAUX	0.4	0.8	FAUX	2020-03-22	Austria	-10132	0.00172392562492304	0.000672099470721667	10202
NSP3:N1785D	A8072G;N1785D;orf1a;NSP3	orf1a	2603	1486	NA	1486	FAUX	0	0.2	FAUX	2020-03-12	Italy	NA	0.00131346714279851	0.00109216163992271	8072
NSP4:M33I	G8653T;M33I;orf1a;NSP4	orf1a	2796	3475	3459	3626	FAUX	0.5	0.2	FAUX	2020-03-02	Australia	167	0.000656733571399253	0.00172225489372427	8653
NSP1:V60I	G443A;V60I;orf1a;NSP1	orf1a	60	7880	1173	14588	FAUX	0.1	0.2	FAUX	2020-06-21	USA	13416	0.000861962812461519	0.00151222380912375	443
N:V350F	G29321T;V350F;N;N	N	350	1588	1405	2684	FAUX	0.3	0.2	VRAI	2020-03-22	Australia	1278	0.00188810901777285	0.000462068386121146	29321
S:E1144Q	G24992C;E1144Q;S;S	S	1144	5982	6752	3670	FAUX	0.6	0.6	FAUX	2020-05-23	USA	-3082	0.000779871116036613	0.00159623624296396	24992
S:V772I	G23876A;V772I;S;S	S	772	6362	7067	3717	FAUX	0.5	0.6	FAUX	2020-03-26	Australia	-3350	0.00012313754463736	0.00226833571368563	23876
NSP15:D91Y	G19891T;D91Y;orf1b;NSP15	orf1b	2142	11222	11222	NA	FAUX	0.1	0	FAUX	2020-03-21	United Kingdom	NA	0.000451504330336986	0.00193228597832479	19891
NSP2:R365L	G1899T;R365L;orf1a;NSP2	orf1a	545	1125	1142	1108	FAUX	0.1	0.2	FAUX	2020-03-23	Australia	-35	0.000903008660673973	0.00147021759220365	1899
NSP14:M72I	G18255T;M72I;orf1b;NSP14	orf1b	1596	1818	2071	1437	VRAI	0.2	0.2	VRAI	2020-03-17	United Kingdom	-635	0.00135451299101096	0.0010081492060825	18255
NSP14:Q22H	G18105C;Q22H;orf1b;NSP14	orf1b	1546	2253	1271	3236	FAUX	0.2	0.2	VRAI	2020-03-12	United Kingdom	1965	0	0.000131926	18105
NSP3:A1431V	C7011T;A1431V;orf1a;NSP3	orf1a	2249	2772	3473	1370	FAUX	0.1	0.2	FAUX	2020-03-10	Australia/USA	-2103	0.00201124656241021	0.000336049735360833	7011
NSP3:T1348I	C6762T;T1348I;orf1a;NSP3	orf1a	2166	11957	11957	NA	FAUX	0.1	0	FAUX	2020-03-08	United Kingdom	NA	0.0018470631695604	0.00050407460304125	6762
NSP3:P1228L	C6402T;P1228L;orf1a;NSP3	orf1a	2046	9003	10127	5068	FAUX	0.6	0.4	FAUX	2020-03-25	Australia	-5059	0.000944054508886426	0.00142821137528354	6402
NSP3:T720I	C4878T;T720I;orf1a;NSP3	orf1a	1538	4565	3000	6129	FAUX	0.1	0.4	FAUX	2020-03-23	Australia	3129	0.00192915486598531	0.000420062169201042	4878
NSP3:P74L	C2940T;P74L;orf1a;NSP3	orf1a	892	5057	5454	4760	FAUX	0.3	0.4	FAUX	2020-03-21	United Kingdom	-695	0.00217542995526003	0.000168024867680417	2940
N:T325I	C29247T;T325I;N;N	N	325	5528	6013	5043	FAUX	0.3	0.4	FAUX	2020-03-18	Australia	-970	0.00164183392849813	0.000714105687641771	29247
M:F100L	C26822A;F100L;M;M	M	100	1483	NA	1483	FAUX	0	0.2	FAUX	2020-04-21	USA	NA	0.00119032959816115	0.00117617407376292	26822
S:L1203F	C25169T;L1203F;S;S	S	1203	6038	7628	3993	VRAI	0.3	0.4	VRAI	2020-03-25	Australia	-3634	0.00164183392849813	0.000714105687641771	25169
NSP16:L126F	C21034T;L126F;orf1b;NSP16	orf1b	2523	3073	3073	NA	VRAI	0.1	0	VRAI	2020-01-30	China	NA	0.00155974223207323	0.000798118121481979	21034
NSP2:T429I	C2091T;T429I;orf1a;NSP2	orf1a	609	3888	1740	6036	FAUX	0.1	0.2	FAUX	2020-03-16	United Kingdom	4296	0.00168287977671059	0.000672099470721667	2091
NSP13:I480M	C17676G;I480M;orf1b;NSP13	orf1b	1403	4780	1766	9301	VRAI	0.1	0.2	VRAI	2020-03-23	Australia	7535	0.00168287977671059	0.000672099470721667	17676
NSP13:T141I	C16658T;T141I;orf1b;NSP13	orf1b	1064	6025	7766	4718	VRAI	0.2	0.4	VRAI	2020-02-07	China	-3048	0.00155974223207323	0.000798118121481979	16658
NSP9:T77I	C12915T;T77I;orf1a;NSP9	orf1a	4217	5442	5094	5790	VRAI	0.3	0.4	VRAI	2020-03-26	Australia	696	0.00201124656241021	0.000336049735360833	12915
NSP3:R1449G	A7064G;R1449G;orf1a;NSP3	orf1a	2267	4072	4247	3897	FAUX	0.5	0.6	FAUX	2020-05-25	South Africa	-350	0.00073882526782416	0.00163824245988406	7064
NSP2:K500N	G2305C;K500N;orf1a;NSP2	orf1a	680	7054	9709	4399	FAUX	0.1	0.2	FAUX	2020-03-21	Australia	-5310	0.000127524	0	2305
NSP16:W88C	G20922T;W88C;orf1b;NSP16	orf1b	2485	11432	11432	NA	VRAI	0.1	0	VRAI	2020-03-19	Australia	NA	0.00172392562492304	0.000588087036881458	20922
NSP13:M429I	G17523A;M429I;orf1b;NSP13	orf1b	1352	4203	5672	1999	FAUX	0.3	0.4	FAUX	2020-02-02	China	-3674	0.00151869638386077	0.000798118121481979	17523
NSP2:G265V	G1599T;G265V;orf1a;NSP2	orf1a	445	4324	3917	4610	FAUX	0.5	0.4	FAUX	2020-03-12	Italy	693	0.00114928374994869	0.00117617407376292	1599
NSP12:A423T	G14707A;A423T;orf1b;NSP12	orf1b	414	4347	4347	NA	VRAI	0.1	0	VRAI	2020-01-04	South Africa	NA	0.00192915486598531	0.000378055952280938	14707
NSP8:E23D	G12160C;E23D;orf1a;NSP8	orf1a	3965	9746	12537	7420	FAUX	0.3	0.6	FAUX	2020-03-22	Australia	-5117	0	6.6e-05	12160
NSP5:G302V	G10959T;G302V;orf1a;NSP5	orf1a	3565	8837	NA	8837	FAUX	0	0.2	VRAI	2020-01-03	South Africa	NA	0.00119032959816115	0.00113416785684281	10959
NSP4:T73I	C8772T;T73I;orf1a;NSP4	orf1a	2836	1213	1213	NA	FAUX	0.1	0	VRAI	2020-03-07	Italy	NA	0.00131346714279851	0.0010081492060825	8772
NSP3:P200S	C3317T;P200S;orf1a;NSP3	orf1a	1018	1618	1660	1469	FAUX	0.3	0.2	FAUX	2020-03-11	USA	-191	0.000656733571399253	0.00168024867680417	3317
NSP3:P153S	C3176T;P153S;orf1a;NSP3	orf1a	971	3088	4145	1609	FAUX	0.4	0.6	FAUX	2020-02-14	China	-2536	0.00135451299101096	0.000966142989162396	3176
N:S187L	C28833T;S187L;N;N	N	187	12318	15464	8544	FAUX	0.2	0.6	VRAI	2020-03-16	USA	-6921	0.00049255017854944	0.00184827354448458	28833
N:R185C	C28826T;R185C;N;N	N	185	13812	18039	7773	FAUX	0.2	0.4	VRAI	2020-01-31	China	-10266	0.00192915486598531	0.000378055952280938	28826
N:T24I	C28344T;T24I;N;N	N	24	1781	1949	1612	FAUX	0.4	0.6	VRAI	2020-01-30	China	-337	0.00155974223207323	0.000756111904561875	28344
S:H1101Y	C24863T;H1101Y;S;S	S	1101	4991	5623	4360	FAUX	0.3	0.4	FAUX	2020-03-19	United Kingdom	-1264	0.00143660468743587	0.000882130555322188	24863
NSP2:T528I	C2388T;T528I;orf1a;NSP2	orf1a	708	1577	1937	1217	FAUX	0.1	0.2	FAUX	2020-02-29	United Kingdom	-721	0.00139555883922341	0.000924136772242292	2388
S:S704L	C23673T;S704L;S;S	S	704	7057	7270	5775	FAUX	0.4	0.2	FAUX	2020-03-11	Switzerland	-1496	0.00172392562492304	0.000588087036881458	23673
S:T478I	C22995T;T478I;S;S	S	478	6325	9568	3081	FAUX	0.4	0.4	FAUX	2020-03-16	Switzerland	-6487	0.00176497147313549	0.000546080819961354	22995
S:L189F	C22127T;L189F;S;S	S	189	7143	6461	8053	FAUX	0.2	0.2	FAUX	2020-03-31	Australia	1592	0.000205229241062267	0.00214231706292531	22127
NSP13:T153I	C16694T;T153I;orf1b;NSP13	orf1b	1076	11907	19825	7382	VRAI	0.3	0.6	VRAI	2020-03-21	Australia	-12443	0.000779871116036613	0.00155423002604385	16694
NSP3:M951I	G5572T;M951I;orf1a;NSP3	orf1a	1769	11422	10829	11570	FAUX	0.1	0.4	VRAI	2020-03-14	Switzerland	741	0.000903008660673973	0.00138620515836344	5572
N:A55S	G28436T;A55S;N;N	N	55	2444	1816	4015	FAUX	0.2	0.2	VRAI	2020-03-23	Australia	2199	0.00102614620531133	0.00126018650760313	28436
S:E96D	G21850T;E96D;S;S	S	96	2764	3635	1892	FAUX	0.3	0.6	FAUX	2020-03-23	United Kingdom	-1743	0.00110823790173624	0.00117617407376292	21850
NSP15:R206M	G20237T;R206M;orf1b;NSP15	orf1b	2257	3652	4111	2889	VRAI	0.3	0.6	VRAI	2020-03-19	Australia	-1222	0.00127242129458605	0.0010081492060825	20237
NSP15:G17R	G19669A;G17R;orf1b;NSP15	orf1b	2068	1462	1614	1007	VRAI	0.3	0.2	VRAI	2020-04-14	United Kingdom	-607	0.000287320937487173	0.002016298412165	19669
NSP12:E744D	G15672C;E744D;orf1b;NSP12	orf1b	735	6543	7846	2632	FAUX	0.3	0.4	FAUX	2020-02-05	China	-5214	8.5e-05	0	15672
NSP4:T37N	C8664A;T37N;orf1a;NSP4	orf1a	2800	4454	4518	3626	FAUX	0.7	0.2	FAUX	2020-04-01	USA	-892	0.00155974223207323	0.000714105687641771	8664
NSP3:P1787S	C8078T;P1787S;orf1a;NSP3	orf1a	2605	1251	1251	NA	FAUX	0.1	0	FAUX	2020-03-25	Australia	NA	0.00147765053564832	0.000798118121481979	8078
NSP3:T1465I	C7113T;T1465I;orf1a;NSP3	orf1a	2283	1193	NA	1193	FAUX	0	0.2	FAUX	2020-03-25	Australia	NA	0.00127242129458605	0.0010081492060825	7113
NSP3:A225V	C3393T;A225V;orf1a;NSP3	orf1a	1043	3585	5411	1150	FAUX	0.2	0.4	VRAI	2020-04-02	Australia	-4262	0.0018470631695604	0.000420062169201042	3393
N:P168S	C28775T;P168S;N;N	N	168	2024	2024	NA	VRAI	0.2	0	VRAI	2020-01-31	China	NA	0.0012313754463736	0.0010501554230026	28775
N:Q7K	C28292A;Q7K;N;N	N	7	2763	2509	3271	FAUX	0.3	0.4	FAUX	2020-03-30	Austria	762	0.00110823790173624	0.00117617407376292	28292
S:T716I	C23709T;T716I;S;S	S	716	4684	4528	5775	FAUX	0.4	0.2	VRAI	2020-03-29	Australia	1247	0.00119032959816115	0.00109216163992271	23709
S:F541L	C23185A;F541L;S;S	S	541	2277	3372	1548	FAUX	0.1	0.2	VRAI	2020-04-20	United Kingdom	-1824	0.00139555883922341	0.000882130555322188	23185
S:N234K	C22264A;N234K;S;S	S	234	4111	4469	2677	FAUX	0.4	0.4	FAUX	2020-05-20	USA	-1792	0.000903008660673973	0.00138620515836344	22264
NSP2:L462F	C2189T;L462F;orf1a;NSP2	orf1a	642	9711	11939	7484	FAUX	0.4	0.4	FAUX	2020-03-20	Australia	-4455	0.00155974223207323	0.000714105687641771	2189
NSP2:S430L	C2094T;S430L;orf1a;NSP2	orf1a	610	3888	1740	6036	FAUX	0.1	0.2	FAUX	2020-03-26	Australia	4296	0.00151869638386077	0.000756111904561875	2094
NSP15:R257C	C20389T;R257C;orf1b;NSP15	orf1b	2308	1137	1137	NA	FAUX	0.1	0	VRAI	2020-03-24	Austria/United Kingdom	NA	0.00172392562492304	0.000546080819961354	20389
NSP12:F157L	C13911A;F157L;orf1b;NSP12	orf1b	148	2304	2612	1775	VRAI	0.7	0.6	VRAI	2020-05-12	USA	-838	0.000205229241062267	0.00210031084600521	13911
NSP3:V1458G	T7092G;V1458G;orf1a;NSP3	orf1a	2276	4310	4059	4422	FAUX	0.3	0.6	FAUX	2020-03-02	United Kingdom	362	0.00221647580347248	0	7092
N:D288Y	G29135T;D288Y;N;N	N	288	4868	7399	2108	FAUX	0.5	0.6	FAUX	2020-03-18	Australia	-5290	0.00135451299101096	0.000882130555322188	29135
N:Q229H	G28960T;Q229H;N;N	N	229	3439	3439	NA	FAUX	0.1	0	VRAI	2020-02-11	China	NA	0.00155974223207323	0.000672099470721667	28960
S:V193L	G22139T;V193L;S;S	S	193	8589	8425	8916	FAUX	0.2	0.2	VRAI	2020-03-16	Canada	491	0.00188810901777285	0.000336049735360833	22139
S:V193L	G22139C;V193L;S;S	S	193	8589	8425	8916	FAUX	0.2	0.2	VRAI	2020-03-16	Canada	491	0.00188810901777285	0.000336049735360833	22139
NSP13:M233I	G16935C;M233I;orf1b;NSP13	orf1b	1156	1510	1610	1410	FAUX	0.1	0.2	VRAI	2020-03-13	Italy	-200	4.25e-05	0.000131926	16935
NSP12:E350Q	G14488C;E350Q;orf1b;NSP12	orf1b	341	3398	3501	3226	VRAI	0.5	0.6	VRAI	2020-09-15	United Kingdom	-275	0.000944054508886426	0.00130219272452323	14488
NSP6:D267Y	G11771T;D267Y;orf1a;NSP6	orf1a	3836	1575	1575	NA	FAUX	0.2	0	VRAI	2020-02-05	China	NA	0.00036941263391208	0.00189027976140469	11771
NSP5:G23V	G10122T;G23V;orf1a;NSP5	orf1a	3286	2573	NA	2573	VRAI	0	0.2	VRAI	2020-03-05	United Kingdom	NA	0.00143660468743587	0.000798118121481979	10122
NSP3:S1670F	C7728T;S1670F;orf1a;NSP3	orf1a	2488	4405	5192	2832	FAUX	0.5	0.6	FAUX	2020-03-10	United Kingdom	-2361	0.00139555883922341	0.000840124338402084	7728
NSP3:R352C	C3773T;R352C;orf1a;NSP3	orf1a	1170	2611	3422	1394	FAUX	0.2	0.4	FAUX	2020-03-23	Australia	-2028	0.00102614620531133	0.00121818029068302	3773
N:T393I	C29451T;T393I;N;N	N	393	1652	1883	1513	FAUX	0.2	0.2	VRAI	2020-03-15	USA	-370	0.00114928374994869	0.00109216163992271	29451
S:P479S	C22997T;P479S;S;S	S	479	6623	9568	3257	FAUX	0.4	0.4	VRAI	2020-03-23	Australia	-6311	0.00209333825883512	0.000126018650760313	22997
NSP12:L514F	C14980T;L514F;orf1b;NSP12	orf1b	505	1739	1739	NA	VRAI	0.1	0	VRAI	2020-02-02	China	NA	0.000903008660673973	0.00134419894144333	14980
NSP4:E177D	A9085T;E177D;orf1a;NSP4	orf1a	2940	7823	5891	10721	FAUX	0.4	0.6	VRAI	2020-01-29	China	4830	0.00012313754463736	0.00214231706292531	9085
NSP13:K467N	A17637T;K467N;orf1b;NSP13	orf1b	1390	2508	2508	NA	VRAI	0.1	0	VRAI	2020-10-27	United Kingdom	NA	0	0.00226833571368563	17637
NSP4:S479R	T9991G;S479R;orf1a;NSP4	orf1a	3242	8675	11284	6067	VRAI	0.2	0.4	VRAI	2020-06-01	Zimbabwe	-5217	8.20916964249066e-05	0.00214231706292531	9991
NSP15:V172E	T20135A;V172E;orf1b;NSP15	orf1b	2223	9809	18570	6889	FAUX	0.1	0.4	VRAI	2020-01-04	South Africa	-11681	0.00217542995526003	0	20135
NSP3:Q1884H	G8371C;Q1884H;orf1a;NSP3	orf1a	2702	1838	1838	NA	FAUX	0.2	0	VRAI	2020-03-21	Australia	NA	4.25e-05	0	8371
NSP3:V1786L	G8075T;V1786L;orf1a;NSP3	orf1a	2604	1368	1251	1486	FAUX	0.1	0.2	FAUX	2020-02-04	China	236	0.00127242129458605	0.000924136772242292	8075
NSP3:K902N	G5425T;K902N;orf1a;NSP3	orf1a	1720	6176	5888	7038	FAUX	0.3	0.2	FAUX	2020-03-22	Austria	1149	0.00131346714279851	0.000882130555322188	5425
NSP3:M560I	G4399T;M560I;orf1a;NSP3	orf1a	1378	5319	5878	3643	FAUX	0.2	0.2	VRAI	2020-03-01	USA	-2235	0.001105207	0.000989446	4399
N:G238C	G28985T;G238C;N;N	N	238	5374	3439	6342	FAUX	0.1	0.4	FAUX	2020-03-15	Switzerland	2903	0.00119032959816115	0.0010081492060825	28985
NSP15:V66L	G19816C;V66L;orf1b;NSP15	orf1b	2117	5730	7530	2851	FAUX	0.5	0.4	VRAI	2020-03-13	USA	-4679	8.5e-05	0.000131926	19816
NSP12:C842F	G15965T;C842F;orf1b;NSP12	orf1b	833	5108	5108	NA	VRAI	0.1	0	VRAI	2020-01-30	China	NA	0.00147765053564832	0.000714105687641771	15965
NSP6:M183I	G11521C;M183I;orf1a;NSP6	orf1a	3752	7124	2116	9628	FAUX	0.1	0.2	VRAI	2020-03-14	United Kingdom	7512	4.25e-05	0	11521
NSP6:M183I	G11521A;M183I;orf1a;NSP6	orf1a	3752	7124	2116	9628	FAUX	0.1	0.2	VRAI	2020-03-14	United Kingdom	7512	0.00063762	0.000131926	11521
NSP5:V261F	G10835T;V261F;orf1a;NSP5	orf1a	3524	2628	2628	NA	FAUX	0.3	0	VRAI	2020-02-01	China	NA	0.00143660468743587	0.000756111904561875	10835
NSP5:V77F	G10283T;V77F;orf1a;NSP5	orf1a	3340	1489	1703	1063	FAUX	0.1	0.2	VRAI	2020-02-05	China	-640	0.00135451299101096	0.000840124338402084	10283
NSP4:F369L	C9661A;F369L;orf1a;NSP4	orf1a	3132	1516	1516	NA	FAUX	0.1	0	VRAI	2020-03-18	Switzerland	NA	0.00114928374994869	0.0010501554230026	9661
NSP4:L264F	C9344T;L264F;orf1a;NSP4	orf1a	3027	12997	NA	12997	FAUX	0	0.2	VRAI	2020-03-25	Australia	NA	0.000779871116036613	0.00142821137528354	9344
NSP3:A1527V	C7299T;A1527V;orf1a;NSP3	orf1a	2345	3918	NA	3918	FAUX	0	0.2	FAUX	2020-01-04	South Africa	NA	0.00127242129458605	0.000924136772242292	7299
NSP3:L1287F	C6578T;L1287F;orf1a;NSP3	orf1a	2105	1926	1926	NA	FAUX	0.2	0	FAUX	2020-03-26	Australia	NA	0.000820916964249066	0.00138620515836344	6578
NSP3:T864I	C5310T;T864I;orf1a;NSP3	orf1a	1682	2865	1186	3704	VRAI	0.1	0.4	VRAI	2020-03-25	Australia	2518	0.00151869638386077	0.000672099470721667	5310
N:T141I	C28695T;T141I;N;N	N	141	4336	2817	6994	FAUX	0.6	0.4	FAUX	2020-03-25	Australia	4176	0.00172392562492304	0.000462068386121146	28695
M:I161M	C27005G;I161M;M;M	M	161	2593	2875	1916	FAUX	0.4	0.6	VRAI	2020-06-04	United Kingdom	-959	0.0012313754463736	0.000966142989162396	27005
S:A879V	C24198T;A879V;S;S	S	879	4913	9975	2382	FAUX	0.3	0.6	VRAI	2020-02-07	China	-7594	0.00160078808028568	0.000588087036881458	24198
S:P812S	C23996T;P812S;S;S	S	812	2443	2663	2222	FAUX	0.1	0.2	FAUX	2020-03-25	Australia	-441	0.00110823790173624	0.00109216163992271	23996
NSP2:T434I	C2106T;T434I;orf1a;NSP2	orf1a	614	6036	NA	6036	FAUX	0	0.2	FAUX	2020-03-17	Israel	NA	0.00147765053564832	0.000714105687641771	2106
NSP13:F499L	C17733G;F499L;orf1b;NSP13	orf1b	1422	4466	NA	4466	FAUX	0	0.4	FAUX	2020-03-26	United Kingdom	NA	0.00131346714279851	0.000882130555322188	17733
NSP13:P53S	C16393T;P53S;orf1b;NSP13	orf1b	976	2203	NA	2203	VRAI	0	0.2	VRAI	2020-03-02	United Kingdom	NA	0.00160078808028568	0.000588087036881458	16393
NSP6:L167F	C11471T;L167F;orf1a;NSP6	orf1a	3736	2491	1917	3064	FAUX	0.1	0.2	VRAI	2020-03-01	USA	1147	0.000944054508886426	0.00126018650760313	11471
NSP5:L75F	C10277T;L75F;orf1a;NSP5	orf1a	3338	1703	1703	NA	FAUX	0.1	0	VRAI	2020-03-18	United Kingdom	NA	0.00139555883922341	0.000798118121481979	10277
NSP3:N36S	A2826G;N36S;orf1a;NSP3	orf1a	854	3797	3579	4178	FAUX	0.3	0.4	FAUX	2020-03-10	United Kingdom	600	0.000574641874974346	0.00163824245988406	2826
NSP12:K577N	A15171C;K577N;orf1b;NSP12	orf1b	568	7566	7566	NA	VRAI	0.1	0	VRAI	2020-03-27	Australia	NA	0.000656733571399253	0.00155423002604385	15171
NSP3:C1246Y	G6456A;C1246Y;orf1a;NSP3	orf1a	2064	7137	8995	5279	FAUX	0.3	0.4	FAUX	2020-01-04	South Africa	-3715	0.00205229241062267	8.40124338402084e-05	6456
N:D371Y	G29384T;D371Y;N;N	N	371	3045	3336	1881	FAUX	0.4	0.2	VRAI	2020-04-17	Australia	-1455	0.000861962812461519	0.00130219272452323	29384
N:V270L	G29081T;V270L;N;N	N	270	1274	1274	NA	FAUX	0.1	0	VRAI	2020-05-14	United Kingdom	NA	0.000903008660673973	0.00126018650760313	29081
N:G212V	G28908T;G212V;N;N	N	212	2254	1273	3234	FAUX	0.2	0.4	FAUX	2020-03-19	United Kingdom	1961	0.00188810901777285	0.000252037301520625	28908
S:A846S	G24098T;A846S;S;S	S	846	2162	2162	NA	FAUX	0.1	0	VRAI	2020-05-30	United Kingdom	NA	0.00176497147313549	0.000378055952280938	24098
NSP15:A171T	G20131A;A171T;orf1b;NSP15	orf1b	2222	10891	18570	7820	FAUX	0.1	0.4	VRAI	2020-06-01	Zimbabwe	-10750	0.000574641874974346	0.00159623624296396	20131
NSP14:R213L	G18677T;R213L;orf1b;NSP14	orf1b	1737	1131	NA	1131	FAUX	0	0.2	FAUX	2020-03-22	Australia	NA	0.00127242129458605	0.000882130555322188	18677
NSP12:K263N	G14229C;K263N;orf1b;NSP12	orf1b	254	6848	7022	6605	FAUX	0.5	0.6	FAUX	2020-03-22	Italy	-417	0.00147765053564832	0.000672099470721667	14229
NSP5:V157L	G10523C;V157L;orf1a;NSP5	orf1a	3420	3163	2374	3952	VRAI	0.2	0.2	FAUX	2020-03-01	USA	1577	0.00114928374994869	0.0010081492060825	10523
NSP3:L1304F	C6629T;L1304F;orf1a;NSP3	orf1a	2122	2777	4357	2382	FAUX	0.1	0.4	VRAI	2020-03-26	Australia	-1975	0.00127242129458605	0.000882130555322188	6629
M:N203K	C27131A;N203K;M;M	M	203	3543	2111	4259	FAUX	0.1	0.2	VRAI	2020-04-15	Israel	2148	0.00073882526782416	0.00142821137528354	27131
S:T547I	C23202T;T547I;S;S	S	547	2614	1924	3132	FAUX	0.1	0.2	FAUX	2020-02-26	Austria	1209	0.00127242129458605	0.000882130555322188	23202
NSP12:S835L	C15944T;S835L;orf1b;NSP12	orf1b	826	2723	4063	1383	VRAI	0.1	0.2	VRAI	2020-01-30	China	-2680	0.00131346714279851	0.000840124338402084	15944
NSP9:T109I	C13011T;T109I;orf1a;NSP9	orf1a	4249	6452	6452	NA	VRAI	0.1	0	VRAI	2020-03-25	Australia	NA	0.00155974223207323	0.000588087036881458	13011
NSP2:K330E	A1793G;K330E;orf1a;NSP2	orf1a	510	8817	11807	5826	FAUX	0.1	0.2	FAUX	2020-05-06	United Kingdom	-5981	0.000533596026761893	0.00163824245988406	1793
NSP3:A1321S	G6680T;A1321S;orf1a;NSP3	orf1a	2139	3478	1424	7585	FAUX	0.2	0.2	FAUX	2020-03-15	USA	6161	0.000328366785699626	0.00180626732756448	6680
NSP3:D1214Y	G6359T;D1214Y;orf1a;NSP3	orf1a	2032	3993	5897	2328	FAUX	0.6	0.8	FAUX	2020-03-19	Australia	-3569	0.00131346714279851	0.000798118121481979	6359
NSP3:Q940H	G5539T;Q940H;orf1a;NSP3	orf1a	1758	2148	NA	2148	FAUX	0	0.2	FAUX	2020-01-03	South Africa	NA	0.000985100357098879	0.00113416785684281	5539
NSP1:V38F	G377T;V38F;orf1a;NSP1	orf1a	38	7595	9543	4813	FAUX	0.5	0.6	FAUX	2020-03-19	Australia	-4730	0.00131346714279851	0.000798118121481979	377
S:V1104L	G24872C;V1104L;S;S	S	1104	5281	6432	4360	FAUX	0.2	0.4	VRAI	2020-03-13	United Kingdom	-2073	0.000127524	0.000329815	24872
S:R685L	G23616T;R685L;S;S	S	685	1737	2037	1637	FAUX	0.1	0.2	VRAI	2020-03-22	Austria	-400	0.00127242129458605	0.000840124338402084	23616
NSP14:D48Y	G18181T;D48Y;orf1b;NSP14	orf1b	1572	5578	NA	5578	FAUX	0	0.2	VRAI	2020-01-04	South Africa	NA	0.0018470631695604	0.000252037301520625	18181
NSP13:W506C	G17754C;W506C;orf1b;NSP13	orf1b	1429	4466	NA	4466	FAUX	0	0.4	FAUX	2020-03-22	Australia	NA	4.25e-05	6.6e-05	17754
NSP2:C90F	G1074T;C90F;orf1a;NSP2	orf1a	270	5149	10890	2278	FAUX	0.1	0.4	FAUX	2020-01-03	South Africa	-8612	0.00160078808028568	0.00050407460304125	1074
NSP4:F337L	C9565A;F337L;orf1a;NSP4	orf1a	3100	1318	1416	1221	FAUX	0.1	0.2	VRAI	2020-05-21	USA	-195	0.000903008660673973	0.00121818029068302	9565
NSP3:L1870F	C8327T;L1870F;orf1a;NSP3	orf1a	2688	8780	8780	NA	FAUX	0.3	0	VRAI	2020-03-24	Italy	NA	0.00155974223207323	0.000546080819961354	8327
NSP3:N1860K	C8299A;N1860K;orf1a;NSP3	orf1a	2678	6193	9947	2440	FAUX	0.3	0.6	FAUX	2020-05-26	United Kingdom	-7508	0.000903008660673973	0.00121818029068302	8299
NSP3:L1802F	C8123T;L1802F;orf1a;NSP3	orf1a	2620	2277	NA	2277	FAUX	0	0.2	FAUX	2020-03-25	Australia	NA	0.00131346714279851	0.000798118121481979	8123
NSP3:S1212L	C6354T;S1212L;orf1a;NSP3	orf1a	2030	4233	5758	2328	FAUX	0.6	0.8	FAUX	2020-04-02	Australia	-3430	0.000328366785699626	0.00180626732756448	6354
NSP3:P1132L	C6114T;P1132L;orf1a;NSP3	orf1a	1950	1298	1298	NA	FAUX	0.3	0	FAUX	2020-03-26	Australia	NA	0.00197020071419776	0.000126018650760313	6114
NSP3:A655V	C4683T;A655V;orf1a;NSP3	orf1a	1473	8292	16057	4410	FAUX	0.1	0.6	VRAI	2020-03-16	Australia	-11647	0.000944054508886426	0.00117617407376292	4683
S:N764K	C23854G;N764K;S;S	S	764	4815	6421	1604	FAUX	0.3	0.2	VRAI	2020-06-11	Australia	-4818	0.000779871116036613	0.00134419894144333	23854
S:L176F	C22088T;L176F;S;S	S	176	8390	10872	3425	FAUX	0.2	0.2	FAUX	2020-02-07	China	-7448	0.00127242129458605	0.000840124338402084	22088
S:T51I	C21714T;T51I;S;S	S	51	4031	NA	4031	FAUX	0	0.2	FAUX	2020-03-25	Australia	NA	0.000985100357098879	0.00113416785684281	21714
NSP2:S378F	C1938T;S378F;orf1a;NSP2	orf1a	558	1985	NA	1985	FAUX	0	0.2	FAUX	2020-03-11	Switzerland	NA	0.00127242129458605	0.000840124338402084	1938
NSP2:S358L	C1878T;S358L;orf1a;NSP2	orf1a	538	1125	1142	1108	FAUX	0.1	0.2	FAUX	2020-03-26	Australia/USA	-35	0.00180601732134795	0.000294043518440729	1878
NSP12:S578L	C15173T;S578L;orf1b;NSP12	orf1b	569	7566	7566	NA	VRAI	0.1	0	VRAI	2020-03-26	Australia	NA	0.00160078808028568	0.00050407460304125	15173
NSP9:P57S	C12854T;P57S;orf1a;NSP9	orf1a	4197	5107	5107	NA	FAUX	0.1	0	FAUX	2020-01-30	China	NA	0.000697779419611706	0.00142821137528354	12854
NSP9:T24I	C12756T;T24I;orf1a;NSP9	orf1a	4164	7235	7235	NA	FAUX	0.1	0	FAUX	2020-03-25	Australia	NA	0.00143660468743587	0.000672099470721667	12756
NSP3:D1225E	T6394G;D1225E;orf1a;NSP3	orf1a	2043	8945	10885	3771	FAUX	0.3	0.4	FAUX	2020-03-23	United Kingdom	-7114	0.00049255017854944	0.00159623624296396	6394
N:S37P	T28382C;S37P;N;N	N	37	4121	3780	6165	FAUX	0.2	0.2	VRAI	2020-04-14	Australia	2385	0.00172392562492304	0.000336049735360833	28382
NSP3:G713C	G4856T;G713C;orf1a;NSP3	orf1a	1531	4030	3000	4716	FAUX	0.1	0.4	FAUX	2020-03-31	United Kingdom	1716	0.000779871116036613	0.00130219272452323	4856
NSP3:K412N	G3955T;K412N;orf1a;NSP3	orf1a	1230	1021	NA	1021	FAUX	0	0.2	FAUX	2020-03-03	United Kingdom	NA	0.00102614620531133	0.0010501554230026	3955
NSP3:V207L	G3338C;V207L;orf1a;NSP3	orf1a	1025	1934	2067	1469	FAUX	0.5	0.2	FAUX	2020-03-29	United Kingdom	-598	0.000697779419611706	0.00138620515836344	3338
NSP3:A149T	G3164A;A149T;orf1a;NSP3	orf1a	967	2850	3800	1519	FAUX	0.3	0.4	FAUX	2020-08-10	Australia	-2281	0.000779871116036613	0.00130219272452323	3164
N:E253D	G29032T;E253D;N;N	N	253	4879	3495	14565	FAUX	0.2	0.2	FAUX	2020-03-19	Canada	11070	0.00160078808028568	0.000462068386121146	29032
S:E1262D	G25348T;E1262D;S;S	S	1262	3182	3228	2813	FAUX	0.9	0.8	FAUX	2020-03-21	Australia	-415	0.0012313754463736	0.000840124338402084	25348
S:E1262K	G25346A;E1262K;S;S	S	1262	3182	3228	2813	FAUX	0.9	0.8	FAUX	2020-04-30	United Kingdom	-415	0.0012313754463736	0.000840124338402084	25346
S:K854N	G24124T;K854N;S;S	S	854	9089	9089	NA	FAUX	0.1	0	FAUX	2020-03-21	Australia	NA	0.00119032959816115	0.000882130555322188	24124
S:A626S	G23438T;A626S;S;S	S	626	3632	4065	2478	FAUX	0.5	0.4	FAUX	2020-05-07	Australia	-1587	0.000451504330336986	0.00163824245988406	23438
S:S359N	G22638A;S359N;S;S	S	359	8903	8903	NA	FAUX	0.1	0	VRAI	2020-02-01	China	NA	0.000328366785699626	0.00176426111064438	22638
NSP3:L1709M	C7844A;L1709M;orf1a;NSP3	orf1a	2527	5333	5857	4548	FAUX	0.2	0.4	VRAI	2020-04-21	USA	-1309	0.000205229241062267	0.00189027976140469	7844
NSP3:T1482I	C7164T;T1482I;orf1a;NSP3	orf1a	2300	7766	3148	26241	FAUX	0.3	0.2	VRAI	2020-03-12	Austria	23093	0.00106719205352379	0.0010081492060825	7164
NSP3:T1335I	C6723T;T1335I;orf1a;NSP3	orf1a	2153	1978	1243	2713	FAUX	0.1	0.2	FAUX	2020-03-21	Australia	1471	0.0018470631695604	0.000210031084600521	6723
N:P365L	C29367T;P365L;N;N	N	365	3448	3734	1159	FAUX	0.6	0.2	VRAI	2020-03-15	USA	-2575	0.000697779419611706	0.00138620515836344	29367
N:L291V	C29144G;L291V;N;N	N	291	6108	8400	2440	FAUX	0.6	0.6	VRAI	2020-05-02	Austria	-5960	0.000985100357098879	0.00109216163992271	29144
S:P579L	C23298T;P579L;S;S	S	579	9170	12630	3403	FAUX	0.3	0.4	FAUX	2020-03-01	Zimbabwe	-9227	0.00143660468743587	0.000630093253801563	23298
NSP13:A598V	C18029T;A598V;orf1b;NSP13	orf1b	1521	1593	1593	NA	FAUX	0.1	0	VRAI	2020-02-11	China	NA	0.00135451299101096	0.000714105687641771	18029
NSP13:T137M	C16646T;T137M;orf1b;NSP13	orf1b	1060	5064	6285	3669	FAUX	0.2	0.4	FAUX	2020-03-11	Austria	-2617	0.00180601732134795	0.000252037301520625	16646
NSP12:D738E	C15654A;D738E;orf1b;NSP12	orf1b	729	5622	7336	2194	FAUX	0.2	0.4	FAUX	2020-05-13	United Kingdom	-5142	0.00139555883922341	0.000672099470721667	15654
NSP7:D67E	C12043G;D67E;orf1a;NSP7	orf1a	3926	2411	2520	1754	FAUX	0.3	0.2	FAUX	2020-09-03	USA	-766	0.000410458482124533	0.00168024867680417	12043
NSP5:T257I	C10824T;T257I;orf1a;NSP5	orf1a	3520	2359	2677	1089	FAUX	0.4	0.2	VRAI	2020-03-11	United Kingdom	-1588	0.00135451299101096	0.000714105687641771	10824
NSP5:R222G	C10718G;R222G;orf1a;NSP5	orf1a	3485	8911	8911	NA	FAUX	0.1	0	FAUX	2020-04-12	Australia	NA	0.00151869638386077	0.000546080819961354	10718
NSP3:Y916H	T5465C;Y916H;orf1a;NSP3	orf1a	1734	6800	8378	4433	FAUX	0.5	0.6	FAUX	2020-04-16	United Kingdom	-3945	0.00188810901777285	0.000126018650760313	5465
S:S494P	T23042C;S494P;S;S	S	494	10276	10528	10023	FAUX	0.3	0.4	VRAI	2020-03-24	United Kingdom	-505	0.000328366785699626	0.00172225489372427	23042
NSP5:N65K	T10249A;N65K;orf1a;NSP5	orf1a	3328	6127	6906	4310	FAUX	0.3	0.6	VRAI	2020-03-24	United Kingdom	-2596	0.000205229241062267	0.00184827354448458	10249
NSP3:K1382N	G6865T;K1382N;orf1a;NSP3	orf1a	2200	2239	2239	NA	FAUX	0.1	0	FAUX	2020-04-02	United Kingdom/USA	NA	0.000820916964249066	0.00121818029068302	6865
S:V1228L	G25244C;V1228L;S;S	S	1228	1975	NA	1975	FAUX	0	0.2	VRAI	2020-03-15	United Kingdom	NA	0	0.000131926	25244
S:K558N	G23236T;K558N;S;S	S	558	3860	3779	3921	FAUX	0.4	0.6	FAUX	2020-02-10	China	143	0.0012313754463736	0.000798118121481979	23236
NSP16:M270I	G21468C;M270I;orf1b;NSP16	orf1b	2667	7310	9213	6359	VRAI	0.2	0.6	VRAI	2020-03-23	Australia	-2855	4.25e-05	0	21468
NSP16:M270I	G21468A;M270I;orf1b;NSP16	orf1b	2667	7310	9213	6359	VRAI	0.2	0.6	VRAI	2020-03-23	Australia	-2855	0.000340064	0.001385224	21468
NSP15:V127F	G19999T;V127F;orf1b;NSP15	orf1b	2178	1440	1297	1630	FAUX	0.2	0.4	FAUX	2020-03-19	USA	333	0.000820916964249066	0.00121818029068302	19999
NSP13:G478V	G17669T;G478V;orf1b;NSP13	orf1b	1401	4780	1766	9301	VRAI	0.1	0.2	VRAI	2020-03-22	Australia	7535	0.00106719205352379	0.000966142989162396	17669
NSP13:G206C	G16852T;G206C;orf1b;NSP13	orf1b	1129	3180	NA	3180	VRAI	0	0.2	VRAI	2020-03-14	Switzerland	NA	0.00147765053564832	0.000546080819961354	16852
NSP13:A4S	G16246T;A4S;orf1b;NSP13	orf1b	927	11380	9412	13347	FAUX	0.2	0.4	FAUX	2020-03-22	Australia	3935	0.000779871116036613	0.00126018650760313	16246
NSP12:M601I	G15243T;M601I;orf1b;NSP12	orf1b	592	3269	3269	NA	VRAI	0.2	0	VRAI	2020-03-01	Zimbabwe	NA	0.000903008660673973	0.00113416785684281	15243
NSP4:F24L	C8626G;F24L;orf1a;NSP4	orf1a	2787	1190	1190	NA	FAUX	0.1	0	FAUX	2020-03-23	Australia	NA	0.00143660468743587	0.000588087036881458	8626
NSP3:P1403L	C6927T;P1403L;orf1a;NSP3	orf1a	2221	9485	10588	8381	FAUX	0.2	0.4	FAUX	2020-03-26	Australia	-2208	0.000574641874974346	0.00147021759220365	6927
NSP3:R586C	C4475T;R586C;orf1a;NSP3	orf1a	1404	2529	2366	2774	FAUX	0.5	0.6	FAUX	2020-03-21	Austria	407	0.00127242129458605	0.000756111904561875	4475
NSP3:P389L	C3885T;P389L;orf1a;NSP3	orf1a	1207	5471	6704	2696	FAUX	0.6	0.6	FAUX	2020-03-10	Australia	-4008	0.00102614620531133	0.0010081492060825	3885
N:A254V	C29034T;A254V;N;N	N	254	4879	3495	14565	FAUX	0.2	0.2	FAUX	2020-01-25	China	11070	0.00131346714279851	0.000714105687641771	29034
S:T307I	C22482T;T307I;S;S	S	307	4958	6452	1970	FAUX	0.4	0.4	VRAI	2020-03-26	United Kingdom	-4482	0.00114928374994869	0.000882130555322188	22482
NSP15:S312F	C20555T;S312F;orf1b;NSP15	orf1b	2363	2231	2544	1762	FAUX	0.3	0.2	FAUX	2020-03-25	Australia	-782	0.00160078808028568	0.000420062169201042	20555
NSP13:S166L	C16733T;S166L;orf1b;NSP13	orf1b	1089	6494	10290	3964	VRAI	0.2	0.6	VRAI	2020-03-11	Australia/Switzerland	-6326	0.00139555883922341	0.000630093253801563	16733
NSP12:A423V	C14708T;A423V;orf1b;NSP12	orf1b	414	4347	4347	NA	VRAI	0.1	0	VRAI	2020-03-13	Austria	NA	0.00155974223207323	0.000462068386121146	14708
NSP10:T12I	C13059T;T12I;orf1a;NSP10	orf1a	4265	2271	2271	NA	FAUX	0.3	0	FAUX	2020-03-17	Australia	NA	0.000944054508886426	0.00109216163992271	13059
NSP5:T45I	C10188T;T45I;orf1a;NSP5	orf1a	3308	4248	6635	1066	VRAI	0.3	0.4	VRAI	2020-03-23	Australia	-5569	0.00168287977671059	0.000336049735360833	10188
NSP4:T492I	C10029T;T492I;orf1a;NSP4	orf1a	3255	5678	7286	2463	VRAI	0.2	0.2	VRAI	2020-03-11	Switzerland/USA	-4823	0.00106719205352379	0.000966142989162396	10029
NSP2:Q275H	A1630C;Q275H;orf1a;NSP2	orf1a	455	8239	8554	7988	FAUX	0.3	0.4	FAUX	2020-03-24	United Kingdom	-566	0.00188810901777285	0.000126018650760313	1630
NSP4:V180F	G9092T;V180F;orf1a;NSP4	orf1a	2943	7823	5891	10721	FAUX	0.4	0.6	FAUX	2020-03-23	Australia	4830	0.000903008660673973	0.00109216163992271	9092
NSP3:V473F	G4136T;V473F;orf1a;NSP3	orf1a	1291	1675	1291	2058	FAUX	0.1	0.2	VRAI	2020-03-11	United Kingdom	767	0.000451504330336986	0.00155423002604385	4136
N:L139F	G28690T;L139F;N;N	N	139	4538	3311	6994	FAUX	0.6	0.4	FAUX	2020-03-15	Switzerland	3683	0.001020191	0.00151715	28690
N:G5V	G28287T;G5V;N;N	N	5	2763	2509	3271	FAUX	0.3	0.4	FAUX	2020-03-23	Australia	762	0.000287320937487173	0.00172225489372427	28287
NSP15:K109N	G19947C;K109N;orf1b;NSP15	orf1b	2160	4589	4190	4988	FAUX	0.1	0.2	VRAI	2020-07-28	Australia	798	0	6.6e-05	19947
NSP14:K469N	G19446T;K469N;orf1b;NSP14	orf1b	1993	4465	4465	NA	FAUX	0.2	0	FAUX	2020-03-22	Australia	NA	0.001275239	0.001121372	19446
NSP14:C226F	G18716T;C226F;orf1b;NSP14	orf1b	1750	7067	7067	NA	FAUX	0.2	0	VRAI	2020-03-22	Australia	NA	0.000861962812461519	0.00113416785684281	18716
NSP5:V35L	G10157T;V35L;orf1a;NSP5	orf1a	3298	6636	1476	9216	FAUX	0.1	0.2	FAUX	2020-03-22	Australia	7741	0.001105207	0.001319261	10157
NSP3:T1677I	C7749T;T1677I;orf1a;NSP3	orf1a	2495	5393	5393	NA	FAUX	0.3	0	FAUX	2020-01-30	China	NA	0.0012313754463736	0.000756111904561875	7749
NSP3:S1467F	C7119T;S1467F;orf1a;NSP3	orf1a	2285	1193	NA	1193	FAUX	0	0.2	VRAI	2020-03-17	USA	NA	0.00135451299101096	0.000630093253801563	7119
NSP3:S1406F	C6936T;S1406F;orf1a;NSP3	orf1a	2224	9485	10588	8381	FAUX	0.2	0.4	FAUX	2020-02-01	China	-2208	0.00110823790173624	0.000882130555322188	6936
NSP3:A1321V	C6681T;A1321V;orf1a;NSP3	orf1a	2139	3478	1424	7585	FAUX	0.2	0.2	FAUX	2020-03-26	Australia	6161	0.00168287977671059	0.000294043518440729	6681
NSP1:L107F	C584T;L107F;orf1a;NSP1	orf1a	107	4966	6800	3132	FAUX	0.2	0.4	VRAI	2020-03-25	Australia	-3669	0.000820916964249066	0.00117617407376292	584
NSP3:L738F	C4931T;L738F;orf1a;NSP3	orf1a	1556	1655	NA	1655	FAUX	0	0.6	VRAI	2020-03-26	Australia	NA	0.00155974223207323	0.000420062169201042	4931
NSP3:P447S	C4058T;P447S;orf1a;NSP3	orf1a	1265	10804	10804	NA	FAUX	0.2	0	VRAI	2020-03-11	United Kingdom	NA	0.00114928374994869	0.000840124338402084	4058
NSP3:P395L	C3903T;P395L;orf1a;NSP3	orf1a	1213	4940	6730	1808	FAUX	0.5	0.6	VRAI	2020-03-25	Australia	-4922	0.00135451299101096	0.000630093253801563	3903
N:P364L	C29364T;P364L;N;N	N	364	3141	3424	1159	FAUX	0.5	0.2	FAUX	2020-03-17	United Kingdom	-2265	0.000656733571399253	0.00134419894144333	29364
NSP2:P624L	C2676T;P624L;orf1a;NSP2	orf1a	804	5900	7327	3758	FAUX	0.2	0.4	FAUX	2020-03-04	United Kingdom	-3569	0.00135451299101096	0.000630093253801563	2676
S:N960K	C24442A;N960K;S;S	S	960	1123	1123	NA	VRAI	0.1	0	VRAI	2020-06-14	South Africa	NA	0.00114928374994869	0.000840124338402084	24442
S:A522V	C23127T;A522V;S;S	S	522	8767	16117	3867	FAUX	0.1	0.4	FAUX	2020-03-07	Italy	-12251	0.00119032959816115	0.000798118121481979	23127
S:P384L	C22713T;P384L;S;S	S	384	2263	1060	3466	FAUX	0.1	0.2	FAUX	2020-03-13	USA	2406	0.000861962812461519	0.00113416785684281	22713
NSP2:T223I	C1473T;T223I;orf1a;NSP2	orf1a	403	12686	16787	8586	FAUX	0.1	0.2	VRAI	2020-03-24	United Kingdom	-8202	0.0012313754463736	0.000756111904561875	1473
NSP9:T67I	C12885T;T67I;orf1a;NSP9	orf1a	4207	2654	1172	5617	FAUX	0.1	0.2	FAUX	2020-03-22	Australia	4445	0.00135451299101096	0.000630093253801563	12885
S:Q23H	A21631T;Q23H;S;S	S	23	1931	1534	2129	FAUX	0.1	0.2	FAUX	2020-10-10	United Kingdom	595	0	0.002016298412165	21631
NSP3:V653L	G4676C;V653L;orf1a;NSP3	orf1a	1471	8221	13302	4410	FAUX	0.2	0.6	FAUX	2020-03-23	Australia	-8892	0.00127242129458605	0.000672099470721667	4676
NSP3:M494I	G4201T;M494I;orf1a;NSP3	orf1a	1312	2517	2244	3063	FAUX	0.4	0.4	VRAI	2020-03-17	Canada	819	0.00102614620531133	0.000924136772242292	4201
NSP1:E37D	G376T;E37D;orf1a;NSP1	orf1a	37	7595	9543	4813	FAUX	0.5	0.6	FAUX	2020-03-06	Austria	-4730	0.000451504330336986	0.00151222380912375	376
NSP3:V325F	G3692T;V325F;orf1a;NSP3	orf1a	1143	5518	8366	2671	FAUX	0.2	0.2	FAUX	2020-03-01	Zimbabwe	-5695	0.00151869638386077	0.000420062169201042	3692
NSP3:A85S	G2972T;A85S;orf1a;NSP3	orf1a	903	5429	1905	17763	FAUX	0.5	0.2	VRAI	2020-03-21	Australia	15859	0.00127242129458605	0.000672099470721667	2972
M:K15N	G26567T;K15N;M;M	M	15	7791	9188	5556	FAUX	0.4	0.4	FAUX	2020-04-01	USA	-3632	0.000328366785699626	0.00163824245988406	26567
S:R214L	G22203T;R214L;S;S	S	214	10607	10607	NA	FAUX	0.2	0	FAUX	2020-03-15	Austria	NA	0.00168287977671059	0.000252037301520625	22203
S:M153I	G22021A;M153I;S;S	S	153	7723	11076	2136	FAUX	0.3	0.4	FAUX	2020-03-16	Australia	-8940	0.00042508	0.001319261	22021
NSP14:A85S	G18292T;A85S;orf1b;NSP14	orf1b	1609	8359	9898	5898	VRAI	0.5	0.6	VRAI	2020-05-11	United Kingdom	-4000	0.000328366785699626	0.00163824245988406	18292
NSP12:A250S	G14188T;A250S;orf1b;NSP12	orf1b	241	1314	1314	NA	FAUX	0.1	0	VRAI	2020-03-21	Australia	NA	0.00168287977671059	0.000252037301520625	14188
NSP12:L247F	G14181T;L247F;orf1b;NSP12	orf1b	238	1314	1314	NA	VRAI	0.1	0	VRAI	2020-03-23	Australia	NA	0.000451504330336986	0.00151222380912375	14181
NSP8:K61N	G12274T;K61N;orf1a;NSP8	orf1a	4003	4856	5774	3937	VRAI	0.3	0.6	VRAI	2020-03-02	United Kingdom	-1837	0.000944054508886426	0.0010081492060825	12274
NSP6:V26F	G11048T;V26F;orf1a;NSP6	orf1a	3595	1121	1121	NA	FAUX	0.1	0	VRAI	2020-03-06	Australia	NA	0.00073882526782416	0.00121818029068302	11048
NSP3:T1303I	C6627T;T1303I;orf1a;NSP3	orf1a	2121	2777	4357	2382	FAUX	0.1	0.4	FAUX	2020-03-05	United Kingdom	-1975	0.00114928374994869	0.000798118121481979	6627
NSP3:L1244F	C6449T;L1244F;orf1a;NSP3	orf1a	2062	8408	12146	3923	FAUX	0.4	0.4	FAUX	2020-03-26	Australia/United Kingdom	-8223	0.00135451299101096	0.000588087036881458	6449
NSP3:P968S	C5621T;P968S;orf1a;NSP3	orf1a	1786	3323	NA	3323	FAUX	0	0.2	FAUX	2020-03-24	United Kingdom	NA	0.00151869638386077	0.000420062169201042	5621
NSP3:D736E	C4927A;D736E;orf1a;NSP3	orf1a	1554	1538	1185	1655	FAUX	0.1	0.6	FAUX	2020-05-17	United Kingdom	470	0.00106719205352379	0.000882130555322188	4927
NSP3:L689F	C4784T;L689F;orf1a;NSP3	orf1a	1507	7516	8376	5655	FAUX	0.8	0.8	FAUX	2020-03-16	United Kingdom	-2721	0.000944054508886426	0.0010081492060825	4784
NSP1:H45Y	C398T;H45Y;orf1a;NSP1	orf1a	45	7060	8178	5382	FAUX	0.5	0.6	FAUX	2020-03-03	United Kingdom	-2796	0.000903008660673973	0.0010501554230026	398
NSP3:T133I	C3117T;T133I;orf1a;NSP3	orf1a	951	5793	6457	4685	FAUX	0.8	0.8	FAUX	2020-03-05	United Kingdom	-1773	0.00131346714279851	0.000630093253801563	3117
S:Q1208E	C25184G;Q1208E;S;S	S	1208	7361	10855	3867	VRAI	0.3	0.4	VRAI	2020-04-21	United Kingdom	-6988	0.00139555883922341	0.000546080819961354	25184
S:A1020V	C24621T;A1020V;S;S	S	1020	4852	6526	3177	FAUX	0.1	0.2	VRAI	2020-03-27	Australia	-3349	0.00114928374994869	0.000798118121481979	24621
S:L938F	C24374T;L938F;S;S	S	938	2036	1728	3267	FAUX	0.3	0.2	VRAI	2020-02-12	China	1538	0.00127242129458605	0.000672099470721667	24374
NSP14:L409F	C19264T;L409F;orf1b;NSP14	orf1b	1933	1058	1058	NA	VRAI	0.1	0	VRAI	2020-03-22	Australia	NA	0.00127242129458605	0.000672099470721667	19264
NSP13:A338V	C17249T;A338V;orf1b;NSP13	orf1b	1261	2974	2874	3470	VRAI	0.3	0.2	VRAI	2020-03-17	Austria	595	0.00155974223207323	0.000378055952280938	17249
NSP12:F859L	C16017G;F859L;orf1b;NSP12	orf1b	850	6872	6872	NA	VRAI	0.1	0	VRAI	2020-03-25	Australia	NA	0.00155974223207323	0.000378055952280938	16017
NSP7:D77E	C12073G;D77E;orf1a;NSP7	orf1a	3936	9061	9435	8250	FAUX	0.5	0.6	FAUX	2020-05-31	Australia	-1185	0.000944054508886426	0.0010081492060825	12073
NSP5:T21I	C10116T;T21I;orf1a;NSP5	orf1a	3284	2573	NA	2573	FAUX	0	0.2	VRAI	2020-03-25	Australia	NA	0.00114928374994869	0.000798118121481979	10116
M:I48V	A26664G;I48V;M;M	M	48	4280	4280	NA	FAUX	0.1	0	VRAI	2020-09-07	United Kingdom	NA	0	0.0019742921952449	26664
NSP13:Y253H	T16993C;Y253H;orf1b;NSP13	orf1b	1176	6351	8346	3026	FAUX	0.3	0.4	FAUX	2020-03-31	USA	-5320	0.000861962812461519	0.0010501554230026	16993
NSP3:K1804N	G8131T;K1804N;orf1a;NSP3	orf1a	2622	3300	NA	3300	FAUX	0	0.2	FAUX	2020-03-24	United Kingdom	NA	0.00102614620531133	0.000882130555322188	8131
NSP3:K1211N	G6352C;K1211N;orf1a;NSP3	orf1a	2029	4233	5758	2328	FAUX	0.6	0.8	FAUX	2020-03-09	Austria	-3430	4.25e-05	6.6e-05	6352
NSP3:A534P	G4319C;A534P;orf1a;NSP3	orf1a	1352	9692	15158	4227	FAUX	0.3	0.6	FAUX	2020-02-02	China	-10930	0.00110823790173624	0.000798118121481979	4319
NSP1:E37K	G374A;E37K;orf1a;NSP1	orf1a	37	7595	9543	4813	FAUX	0.5	0.6	FAUX	2020-03-22	Australia	-4730	0.00073882526782416	0.00117617407376292	374
NSP3:G255R	G3482A;G255R;orf1a;NSP3	orf1a	1073	2385	NA	2385	FAUX	0	0.4	FAUX	2020-06-18	USA	NA	0.00106719205352379	0.000840124338402084	3482
S:V1122L	G24926T;V1122L;S;S	S	1122	4902	7592	1538	FAUX	0.4	0.4	FAUX	2020-03-23	Australia	-6054	0.0012313754463736	0.000672099470721667	24926
S:R190M	G22131T;R190M;S;S	S	190	8115	8153	8053	FAUX	0.2	0.2	FAUX	2020-03-24	United Kingdom	-99	0.00036941263391208	0.00155423002604385	22131
NSP16:G155V	G21122T;G155V;orf1b;NSP16	orf1b	2552	8388	11185	5591	VRAI	0.3	0.6	VRAI	2020-03-19	Australia	-5594	0.00114928374994869	0.000756111904561875	21122
NSP15:V35F	G19723T;V35F;orf1b;NSP15	orf1b	2086	3293	3361	3255	FAUX	0.3	0.8	FAUX	2020-03-23	Australia	-106	0.000697779419611706	0.00121818029068302	19723
NSP14:V389F	G19204T;V389F;orf1b;NSP14	orf1b	1913	1350	1350	NA	VRAI	0.1	0	VRAI	2020-04-06	Australia	NA	0.000205229241062267	0.00172225489372427	19204
NSP14:D345Y	G19072T;D345Y;orf1b;NSP14	orf1b	1869	5258	9393	1123	FAUX	0.2	0.4	VRAI	2020-03-06	Australia	-8270	0.000903008660673973	0.0010081492060825	19072
NSP13:M576I	G17964C;M576I;orf1b;NSP13	orf1b	1499	1101	1057	1146	VRAI	0.1	0.2	VRAI	2020-02-05	China	89	0.00119032959816115	0.000714105687641771	17964
NSP2:G262C	G1589T;G262C;orf1a;NSP2	orf1a	442	2056	1813	2178	FAUX	0.4	0.4	FAUX	2020-03-06	United Kingdom	365	0.00155974223207323	0.000336049735360833	1589
NSP6:Q290H	G11842T;Q290H;orf1a;NSP6	orf1a	3859	4213	NA	4213	VRAI	0	0.2	VRAI	2020-03-01	USA	NA	0.0012313754463736	0.000672099470721667	11842
NSP4:D85E	C8809A;D85E;orf1a;NSP4	orf1a	2848	1153	NA	1153	FAUX	0	0.2	FAUX	2020-11-13	USA	NA	0.00073882526782416	0.00117617407376292	8809
NSP1:L92F	C539T;L92F;orf1a;NSP1	orf1a	92	2135	2135	NA	FAUX	0.2	0	FAUX	2020-03-26	Australia	NA	0.000820916964249066	0.00109216163992271	539
N:P383S	C29420T;P383S;N;N	N	383	8600	11961	1876	FAUX	0.2	0.4	FAUX	2020-03-23	Australia	-10085	0.00131346714279851	0.000588087036881458	29420
N:P344L	C29304T;P344L;N;N	N	344	1774	1585	2247	FAUX	0.3	0.2	FAUX	2020-04-02	Australia	663	0.00172392562492304	0.000168024867680417	29304
N:A35V	C28377T;A35V;N;N	N	35	3783	3780	3791	FAUX	0.2	0.4	FAUX	2020-03-25	Australia	10	0.000656733571399253	0.00126018650760313	28377
M:H155Y	C26985T;H155Y;M;M	M	155	1555	1685	1294	FAUX	0.4	0.4	VRAI	2020-01-30	China	-391	0.000656733571399253	0.00126018650760313	26985
S:P579S	C23297T;P579S;S;S	S	579	9170	12630	3403	FAUX	0.3	0.4	FAUX	2020-01-31	China	-9227	0.00119032959816115	0.000714105687641771	23297
NSP13:T239I	C16952T;T239I;orf1b;NSP13	orf1b	1162	1611	1611	NA	FAUX	0.1	0	VRAI	2020-03-16	Austria	NA	0.000985100357098879	0.000924136772242292	16952
NSP13:P47S	C16375T;P47S;orf1b;NSP13	orf1b	970	1230	NA	1230	VRAI	0	0.2	VRAI	2020-03-03	United Kingdom	NA	0.00151869638386077	0.000378055952280938	16375
NSP2:T256I	C1572T;T256I;orf1a;NSP2	orf1a	436	2023	1874	2082	FAUX	0.2	0.4	VRAI	2020-03-21	Australia	209	0.000820916964249066	0.00109216163992271	1572
NSP5:R60C	C10232T;R60C;orf1a;NSP5	orf1a	3323	8783	12118	4335	FAUX	0.4	0.6	FAUX	2020-03-13	Australia	-7783	0.00119032959816115	0.000714105687641771	10232
S:N501T	A23064C;N501T;S;S	S	501	1934	1934	NA	FAUX	0.1	0	FAUX	2020-06-01	Netherlands	NA	0.000451504330336986	0.00147021759220365	23064
NSP3:H1702Q	T7825A;H1702Q;orf1a;NSP3	orf1a	2520	5431	6020	4548	FAUX	0.2	0.4	FAUX	2020-06-09	United Kingdom	-1472	4.10458482124533e-05	0.00184827354448458	7825
NSP3:L89I	T2984A;L89I;orf1a;NSP3	orf1a	907	6821	1411	33874	FAUX	0.4	0.2	VRAI	2020-05-25	United Kingdom	32463	4.10458482124533e-05	0.00184827354448458	2984
NSP3:A1537S	G7328T;A1537S;orf1a;NSP3	orf1a	2355	3351	NA	3351	FAUX	0	0.2	VRAI	2020-05-09	United Kingdom	NA	0.000164183392849813	0.00172225489372427	7328
NSP3:E1271D	G6532T;E1271D;orf1a;NSP3	orf1a	2089	10316	14470	5569	FAUX	0.4	0.8	FAUX	2020-03-15	United Kingdom	-8901	0.00151869638386077	0.000336049735360833	6532
N:L331F	G29266T;L331F;N;N	N	331	6379	8208	4550	FAUX	0.2	0.4	VRAI	2020-03-22	Australia	-3658	0.000451504330336986	0.00142821137528354	29266
N:K256N	G29041T;K256N;N;N	N	256	4203	3218	8143	FAUX	0.3	0.4	VRAI	2020-03-25	United Kingdom	4925	0.00127242129458605	0.000588087036881458	29041
M:V23L	G26589T;V23L;M;M	M	23	10002	13219	5177	FAUX	0.2	0.4	VRAI	2020-03-13	United Kingdom	-8042	0.00147765053564832	0.000378055952280938	26589
S:C1250F	G25311T;C1250F;S;S	S	1250	1689	1762	1159	FAUX	0.6	0.4	VRAI	2020-03-23	Australia	-603	0.000820916964249066	0.0010501554230026	25311
S:R815S	G24007T;R815S;S;S	S	815	1979	2663	1638	VRAI	0.1	0.2	VRAI	2020-03-23	Australia	-1026	0.000287320937487173	0.00159623624296396	24007
NSP2:Q496H	G2293T;Q496H;orf1a;NSP2	orf1a	676	7054	9709	4399	FAUX	0.1	0.2	FAUX	2020-02-04	China	-5310	0.000656733571399253	0.00121818029068302	2293
NSP15:V172L	G20134T;V172L;orf1b;NSP15	orf1b	2223	9809	18570	6889	FAUX	0.1	0.4	VRAI	2020-03-20	Thailand	-11681	0.00135451299101096	0.00050407460304125	20134
NSP3:T1866I	C8316T;T1866I;orf1a;NSP3	orf1a	2684	6702	6702	NA	FAUX	0.3	0	VRAI	2020-03-25	Australia	NA	0.000533596026761893	0.00134419894144333	8316
NSP3:L1035F	C5822T;L1035F;orf1a;NSP3	orf1a	1853	1958	1958	NA	FAUX	0.1	0	FAUX	2020-03-12	USA	NA	0.00127242129458605	0.000588087036881458	5822
NSP3:S692F	C4794T;S692F;orf1a;NSP3	orf1a	1510	7835	8307	6512	FAUX	0.8	0.6	VRAI	2020-03-05	Switzerland	-1795	0.000574641874974346	0.00130219272452323	4794
NSP3:T678I	C4752T;T678I;orf1a;NSP3	orf1a	1496	3712	4401	1304	FAUX	0.6	0.4	FAUX	2020-03-23	Australia	-3097	0.000944054508886426	0.000924136772242292	4752
NSP3:P340S	C3737T;P340S;orf1a;NSP3	orf1a	1158	2611	3422	1394	FAUX	0.2	0.4	FAUX	2020-01-30	China	-2028	0.00131346714279851	0.000546080819961354	3737
NSP3:L313F	C3656T;L313F;orf1a;NSP3	orf1a	1131	6820	8188	4084	FAUX	0.5	0.4	FAUX	2020-03-18	United Kingdom	-4103	0.000779871116036613	0.00109216163992271	3656
N:A267V	C29073T;A267V;N;N	N	267	6913	5684	8143	FAUX	0.2	0.4	FAUX	2020-04-01	United Kingdom	2459	0.000205229241062267	0.00168024867680417	29073
ORF9c:H34Y	C28833T;H34Y;ORF9c;ORF9c	ORF9c	34	12318	15464	8544	FAUX	0.2	0.6	VRAI	2020-03-16	USA	-6921	0.000467588	0.002242744	28833
S:A1087V	C24822T;A1087V;S;S	S	1087	2502	2671	1491	FAUX	0.1	0.2	FAUX	2020-03-25	Australia	-1180	0.000820916964249066	0.0010501554230026	24822
S:T19I	C21618T;T19I;S;S	S	19	1865	1534	1975	FAUX	0.1	0.2	FAUX	2020-03-25	Israel	441	0.000903008660673973	0.000966142989162396	21618
NSP14:D331E	C19032G;D331E;orf1b;NSP14	orf1b	1855	1537	1599	1041	VRAI	0.5	0.2	VRAI	2020-04-12	uncalculated	-558	0.000574641874974346	0.00130219272452323	19032
NSP12:T26I	C13517T;T26I;orf1b;NSP12	orf1b	17	1899	1899	NA	VRAI	0.1	0	FAUX	2020-03-25	Australia	NA	0.000903008660673973	0.000966142989162396	13517
NSP8:I107M	C12412G;I107M;orf1a;NSP8	orf1a	4049	3706	4072	1875	VRAI	0.2	0.2	VRAI	2020-03-23	Australia	-2197	0.000697779419611706	0.00117617407376292	12412
NSP2:F86L	C1063A;F86L;orf1a;NSP2	orf1a	266	6983	8706	3537	FAUX	0.1	0.2	FAUX	2020-04-08	Australia	-5169	0.000985100357098879	0.000882130555322188	1063
NSP1:N126S	A642G;N126S;orf1a;NSP1	orf1a	126	1797	1797	NA	FAUX	0.1	0	FAUX	2020-03-14	Switzerland	NA	0.000451504330336986	0.00142821137528354	642
N:K373R	A29391G;K373R;N;N	N	373	3262	3657	1881	FAUX	0.3	0.2	FAUX	2020-05-13	United Kingdom	-1777	0.00147765053564832	0.000378055952280938	29391
NSP15:E223G	A20288G;E223G;orf1b;NSP15	orf1b	2274	4038	4196	3701	FAUX	0.8	0.6	FAUX	2020-04-01	USA	-494	0.00127242129458605	0.000588087036881458	20288
NSP6:F184V	T11522G;F184V;orf1a;NSP6	orf1a	3753	7124	2116	9628	FAUX	0.1	0.2	FAUX	2020-03-26	Australia	7512	0.000328366785699626	0.00151222380912375	11522
NSP4:A87S	G8813T;A87S;orf1a;NSP4	orf1a	2850	1153	NA	1153	FAUX	0	0.2	FAUX	2020-03-30	United Kingdom	NA	0.00024627508927472	0.00159623624296396	8813
NSP3:Q1658H	G7693T;Q1658H;orf1a;NSP3	orf1a	2476	8351	11742	3265	FAUX	0.2	0.4	FAUX	2020-03-04	United Kingdom	-8477	0.00102614620531133	0.000798118121481979	7693
NSP3:V267F	G3518T;V267F;orf1a;NSP3	orf1a	1085	9442	17060	3728	FAUX	0.2	0.8	VRAI	2020-03-20	Australia	-13332	0.00151869638386077	0.000294043518440729	3518
NSP3:D174Y	G3239T;D174Y;orf1a;NSP3	orf1a	992	1392	1413	1289	FAUX	0.4	0.2	VRAI	2020-03-23	Australia	-125	0.000944054508886426	0.000882130555322188	3239
N:A381S	G29414T;A381S;N;N	N	381	6920	9801	2118	FAUX	0.3	0.4	FAUX	2020-03-13	Switzerland	-7683	0.00110823790173624	0.000714105687641771	29414
M:R44S	G26654T;R44S;M;M	M	44	4280	4280	NA	FAUX	0.1	0	VRAI	2020-02-01	China	NA	0.000944054508886426	0.000882130555322188	26654
S:E1262D	G25348C;E1262D;S;S	S	1262	3182	3228	2813	FAUX	0.9	0.8	FAUX	2020-03-21	Australia	-415	4.25e-05	0	25348
NSP15:D39Y	G19735T;D39Y;orf1b;NSP15	orf1b	2090	3113	3315	2966	FAUX	0.4	0.8	VRAI	2020-01-10	United Kingdom	-350	0.00073882526782416	0.00109216163992271	19735
NSP14:G480V	G19478T;G480V;orf1b;NSP14	orf1b	2004	2075	2075	NA	VRAI	0.1	0	VRAI	2020-03-21	Australia	NA	0.00127242129458605	0.000546080819961354	19478
NSP14:V182L	G18583T;V182L;orf1b;NSP14	orf1b	1706	9410	9410	NA	VRAI	0.1	0	VRAI	2020-03-25	United Kingdom	NA	0.000861962812461519	0.000966142989162396	18583
NSP8:D175Y	G12614T;D175Y;orf1a;NSP8	orf1a	4117	1720	2908	1126	FAUX	0.1	0.4	VRAI	2020-03-19	Australia	-1782	0.000820916964249066	0.0010081492060825	12614
NSP2:M135I	G1210C;M135I;orf1a;NSP2	orf1a	315	1079	1079	NA	FAUX	0.1	0	VRAI	2020-04-23	Australia	NA	4.25e-05	6.6e-05	1210
NSP2:M135I	G1210A;M135I;orf1a;NSP2	orf1a	315	1079	1079	NA	FAUX	0.1	0	VRAI	2020-04-23	Australia	NA	0	6.6e-05	1210
NSP5:L67F	G10255T;L67F;orf1a;NSP5	orf1a	3330	6975	8573	4310	FAUX	0.2	0.6	FAUX	2020-04-27	United Kingdom	-4264	0.000451504330336986	0.00138620515836344	10255
NSP4:F255L	C9319G;F255L;orf1a;NSP4	orf1a	3018	4553	1570	5547	VRAI	0.1	0.2	VRAI	2020-04-20	Italy	3977	0.00102614620531133	0.000798118121481979	9319
NSP3:L1328F	C6701T;L1328F;orf1a;NSP3	orf1a	2146	1701	1364	2713	FAUX	0.3	0.2	FAUX	2020-03-23	Australia/United Kingdom	1350	0.00106719205352379	0.000756111904561875	6701
S:L752F	C23816T;L752F;S;S	S	752	6721	7356	4182	FAUX	0.3	0.2	VRAI	2020-03-17	United Kingdom	-3174	0.00114928374994869	0.000672099470721667	23816
S:A27V	C21642T;A27V;S;S	S	27	2134	1534	2735	FAUX	0.1	0.2	FAUX	2020-03-01	USA	1201	0.000779871116036613	0.0010501554230026	21642
NSP15:H337Y	C20629T;H337Y;orf1b;NSP15	orf1b	2388	3688	4196	2671	VRAI	0.3	0.4	VRAI	2020-03-10	United Kingdom	-1526	0.00131346714279851	0.00050407460304125	20629
NSP15:F176L	C20148A;F176L;orf1b;NSP15	orf1b	2227	9809	18570	6889	FAUX	0.1	0.4	VRAI	2020-02-01	China	-11681	0.00135451299101096	0.000462068386121146	20148
NSP14:H455Y	C19402T;H455Y;orf1b;NSP14	orf1b	1979	8183	7578	10600	FAUX	0.5	0.4	VRAI	2020-03-27	Australia	3022	0.00110823790173624	0.000714105687641771	19402
NSP13:P402S	C17440T;P402S;orf1b;NSP13	orf1b	1325	2160	2160	NA	VRAI	0.2	0	VRAI	2020-03-11	USA	NA	0.00110823790173624	0.000714105687641771	17440
NSP2:S196L	C1392T;S196L;orf1a;NSP2	orf1a	376	1756	1756	NA	FAUX	0.2	0	FAUX	2020-03-18	Australia	NA	0.00073882526782416	0.00109216163992271	1392
NSP9:T34I	C12786T;T34I;orf1a;NSP9	orf1a	4174	7235	7235	NA	FAUX	0.1	0	VRAI	2020-03-22	Australia	NA	0.00147765053564832	0.000336049735360833	12786
NSP9:T19I	C12741T;T19I;orf1a;NSP9	orf1a	4159	1226	1226	NA	FAUX	0.1	0	VRAI	2020-03-19	Australia	NA	0.000985100357098879	0.000840124338402084	12741
NSP4:K35N	A8659T;K35N;orf1a;NSP4	orf1a	2798	3475	3459	3626	FAUX	0.5	0.2	FAUX	2020-07-29	United Kingdom	167	0.00168287977671059	0.000126018650760313	8659
NSP8:D30G	A12180G;D30G;orf1a;NSP8	orf1a	3972	8265	11094	6143	FAUX	0.3	0.6	VRAI	2020-05-11	United Kingdom	-4951	0.00160078808028568	0.000210031084600521	12180
NSP7:E50G	A11991G;E50G;orf1a;NSP7	orf1a	3909	5936	4989	8779	FAUX	0.4	0.6	FAUX	2020-01-31	China	3790	0.00119032959816115	0.000630093253801563	11991
S:F377L	T22691C;F377L;S;S	S	377	1060	1060	NA	FAUX	0.1	0	VRAI	2020-02-02	China	NA	0.000287320937487173	0.00151222380912375	22691
NSP3:G1447D	G7059A;G1447D;orf1a;NSP3	orf1a	2265	4368	4247	4538	FAUX	0.5	0.6	VRAI	2020-03-25	Australia	291	8.20916964249066e-05	0.00172225489372427	7059
NSP1:D139Y	G680T;D139Y;orf1a;NSP1	orf1a	139	3636	4835	2438	FAUX	0.2	0.4	FAUX	2020-03-22	Australia	-2397	0.00119032959816115	0.000588087036881458	680
NSP3:M829I	G5206C;M829I;orf1a;NSP3	orf1a	1647	8265	8265	NA	FAUX	0.1	0	FAUX	2020-04-01	United Kingdom	NA	0	6.6e-05	5206
NSP3:M829I	G5206A;M829I;orf1a;NSP3	orf1a	1647	8265	8265	NA	FAUX	0.1	0	FAUX	2020-04-01	United Kingdom	NA	4.25e-05	0	5206
N:E253Q	G29030C;E253Q;N;N	N	253	4879	3495	14565	FAUX	0.2	0.2	FAUX	2020-03-25	Australia	11070	0.00114928374994869	0.000630093253801563	29030
N:S180I	G28812T;S180I;N;N	N	180	14309	19767	8851	FAUX	0.2	0.4	VRAI	2020-03-29	United Kingdom	-10916	0.000985100357098879	0.000798118121481979	28812
N:A12S	G28307T;A12S;N;N	N	12	2606	2203	4018	FAUX	0.4	0.4	FAUX	2020-03-17	Austria	1815	0.000205229241062267	0.00159623624296396	28307
S:L861F	G24145T;L861F;S;S	S	861	7618	9084	4686	VRAI	0.2	0.2	VRAI	2020-03-23	Australia	-4398	0.000820916964249066	0.000966142989162396	24145
S:K854N	G24124C;K854N;S;S	S	854	9089	9089	NA	FAUX	0.1	0	FAUX	2020-03-21	Australia	NA	0	6.6e-05	24124
S:V736L	G23768T;V736L;S;S	S	736	3383	3332	3536	VRAI	0.5	0.6	VRAI	2020-03-22	Australia	204	0.00102614620531133	0.000756111904561875	23768
NSP14:V125F	G18412T;V125F;orf1b;NSP14	orf1b	1649	2711	2872	2471	FAUX	0.4	0.4	VRAI	2020-04-01	South Africa	-401	0.000697779419611706	0.00109216163992271	18412
NSP12:D804Y	G15850T;D804Y;orf1b;NSP12	orf1b	795	7187	8011	5127	VRAI	0.7	0.6	VRAI	2020-03-21	USA	-2884	0.00114928374994869	0.000630093253801563	15850
NSP12:M666I	G15438C;M666I;orf1b;NSP12	orf1b	657	5663	7060	2871	VRAI	0.2	0.2	VRAI	2020-03-08	United Kingdom	-4189	0	6.6e-05	15438
NSP12:M601I	G15243C;M601I;orf1b;NSP12	orf1b	592	3269	3269	NA	VRAI	0.2	0	VRAI	2020-03-01	Zimbabwe	NA	4.25e-05	6.6e-05	15243
NSP8:V34F	G12191T;V34F;orf1a;NSP8	orf1a	3976	7720	9505	6381	FAUX	0.3	0.6	VRAI	2020-03-07	USA	-3124	0.000656733571399253	0.00113416785684281	12191
NSP2:K112N	G1141T;K112N;orf1a;NSP2	orf1a	292	7044	9720	4368	FAUX	0.1	0.2	FAUX	2020-03-11	Austria	-5353	0.00139555883922341	0.000378055952280938	1141
NSP3:N1454K	C7081A;N1454K;orf1a;NSP3	orf1a	2272	4520	4114	4804	FAUX	0.5	0.6	VRAI	2020-11-13	USA	691	0.000903008660673973	0.000882130555322188	7081
NSP3:T703I	C4827T;T703I;orf1a;NSP3	orf1a	1521	4655	7422	1888	FAUX	0.1	0.2	FAUX	2020-02-26	Austria	-5534	0.000820916964249066	0.000966142989162396	4827
NSP3:H342Y	C3743T;H342Y;orf1a;NSP3	orf1a	1160	2611	3422	1394	FAUX	0.2	0.4	FAUX	2020-03-17	Australia	-2028	0.00114928374994869	0.000630093253801563	3743
NSP3:A256V	C3486T;A256V;orf1a;NSP3	orf1a	1074	2385	NA	2385	VRAI	0	0.4	VRAI	2020-03-28	Australia	NA	0.000861962812461519	0.000924136772242292	3486
NSP3:P141S	C3140T;P141S;orf1a;NSP3	orf1a	959	7288	7845	6312	FAUX	0.4	0.4	FAUX	2020-03-23	Italy	-1533	0.00143660468743587	0.000336049735360833	3140
NSP3:T73I	C2937T;T73I;orf1a;NSP3	orf1a	891	6867	10084	5795	FAUX	0.1	0.4	FAUX	2020-03-11	Switzerland	-4289	0.0012313754463736	0.000546080819961354	2937
N:A208V	C28896T;A208V;N;N	N	208	2034	1234	3234	FAUX	0.2	0.4	VRAI	2020-03-26	Australia	2000	0.00127242129458605	0.00050407460304125	28896
N:F53L	C28432G;F53L;N;N	N	53	2525	1780	4015	FAUX	0.2	0.2	VRAI	2020-05-22	United Kingdom	2235	0.000779871116036613	0.0010081492060825	28432
S:A1016V	C24609T;A1016V;S;S	S	1016	2008	1026	2500	FAUX	0.1	0.2	VRAI	2020-03-27	Australia	1474	0.000164183392849813	0.00163824245988406	24609
S:A846V	C24099T;A846V;S;S	S	846	2162	2162	NA	FAUX	0.1	0	VRAI	2020-03-19	Australia	NA	0.00135451299101096	0.000420062169201042	24099
S:A684V	C23613T;A684V;S;S	S	684	1737	2037	1637	FAUX	0.1	0.2	FAUX	2020-03-22	Italy	-400	0.000985100357098879	0.000798118121481979	23613
NSP16:S98L	C20951T;S98L;orf1b;NSP16	orf1b	2495	4616	4616	NA	VRAI	0.3	0	VRAI	2020-03-27	Australia	NA	0.00114928374994869	0.000630093253801563	20951
NSP14:H95Y	C18322T;H95Y;orf1b;NSP14	orf1b	1619	1191	1107	1358	VRAI	0.1	0.2	VRAI	2020-03-25	Australia	251	0.00106719205352379	0.000714105687641771	18322
NSP14:P43S	C18166T;P43S;orf1b;NSP14	orf1b	1567	5578	NA	5578	FAUX	0	0.2	VRAI	2020-03-23	United Kingdom	NA	0.000656733571399253	0.00113416785684281	18166
NSP2:A302V	C1710T;A302V;orf1a;NSP2	orf1a	482	1572	1235	1741	FAUX	0.1	0.2	FAUX	2020-03-19	Austria	506	0.000451504330336986	0.00134419894144333	1710
NSP12:T817K	C15890A;T817K;orf1b;NSP12	orf1b	808	2009	2151	1156	VRAI	0.4	0.2	VRAI	2020-01-04	South Africa	-996	0.00151869638386077	0.000252037301520625	15890
NSP12:P339L	C14456T;P339L;orf1b;NSP12	orf1b	330	1498	1638	1217	VRAI	0.2	0.2	VRAI	2020-03-26	Australia	-421	0.00172392562492304	4.20062169201042e-05	14456
NSP8:T146I	C12528T;T146I;orf1a;NSP8	orf1a	4088	2226	2417	1652	FAUX	0.3	0.2	FAUX	2020-03-01	United Kingdom	-765	0.00114928374994869	0.000630093253801563	12528
NSP2:S138L	C1218T;S138L;orf1a;NSP2	orf1a	318	1079	1079	NA	FAUX	0.1	0	FAUX	2020-03-22	Switzerland	NA	0.000779871116036613	0.0010081492060825	1218
NSP4:L360F	A9634T;L360F;orf1a;NSP4	orf1a	3123	1267	1267	NA	FAUX	0.2	0	VRAI	2020-03-06	United Kingdom	NA	0.00147765053564832	0.000294043518440729	9634
NSP3:S1265R	A6512C;S1265R;orf1a;NSP3	orf1a	2083	4954	8457	2326	FAUX	0.2	0.4	FAUX	2020-04-06	USA	-6131	0.00168287977671059	8.40124338402084e-05	6512
NSP1:D75G	A489G;D75G;orf1a;NSP1	orf1a	75	3489	3489	NA	FAUX	0.2	0	VRAI	2020-03-30	United Kingdom	NA	0.00172392562492304	4.20062169201042e-05	489
NSP3:N262I	A3504T;N262I;orf1a;NSP3	orf1a	1080	9653	16921	2385	FAUX	0.1	0.4	FAUX	2020-03-19	Australia	-14536	0.00102614620531133	0.000756111904561875	3504
S:N164T	A22053C;N164T;S;S	S	164	13144	15129	7851	FAUX	0.4	0.2	VRAI	2020-04-03	Australia	-7278	4.10458482124533e-05	0.00176426111064438	22053
NSP3:Q203H	G3328T;Q203H;orf1a;NSP3	orf1a	1021	1803	1899	1469	FAUX	0.4	0.2	FAUX	2020-03-23	Australia	-430	0.0006156877231868	0.00113416785684281	3328
ORF9c:V49I	G28878A;V49I;ORF9c;ORF9c	ORF9c	49	2405	1358	4500	FAUX	0.3	0.4	VRAI	2020-01-25	China	3142	0.001445271	0.000527704	28878
N:S202N	G28878A;S202N;N;N	N	202	2405	1358	4500	FAUX	0.3	0.4	VRAI	2020-01-25	China	3142	0.001445271	0.000527704	28878
S:A684S	G23612T;A684S;S;S	S	684	1737	2037	1637	FAUX	0.1	0.2	FAUX	2020-01-03	South Africa	-400	0.000985100357098879	0.000756111904561875	23612
S:G550V	G23211T;G550V;S;S	S	550	2796	1943	3222	FAUX	0.2	0.6	VRAI	2020-03-18	Australia	1280	0.00127242129458605	0.000462068386121146	23211
NSP15:D212Y	G20254T;D212Y;orf1b;NSP15	orf1b	2263	4230	4607	3370	FAUX	0.8	0.8	FAUX	2020-03-22	Australia	-1237	0.00102614620531133	0.000714105687641771	20254
NSP15:K12N	G19656C;K12N;orf1b;NSP15	orf1b	2063	1419	1419	NA	VRAI	0.2	0	VRAI	2020-03-17	Australia	NA	0.000656733571399253	0.00109216163992271	19656
NSP13:M429I	G17523T;M429I;orf1b;NSP13	orf1b	1352	4203	5672	1999	FAUX	0.3	0.4	FAUX	2020-02-02	China	-3674	0.000552604	0.000395778	17523
NSP12:V96F	G13726T;V96F;orf1b;NSP12	orf1b	87	5917	5917	NA	VRAI	0.3	0	VRAI	2020-03-22	Australia	NA	0.000779871116036613	0.000966142989162396	13726
NSP2:R52C	C959T;R52C;orf1a;NSP2	orf1a	232	2396	2693	1681	FAUX	0.6	0.6	FAUX	2020-03-26	Australia	-1012	0.00114928374994869	0.000588087036881458	959
NSP4:T62I	C8739T;T62I;orf1a;NSP4	orf1a	2825	12309	12309	NA	FAUX	0.2	0	FAUX	2020-03-23	Australia	NA	0.0006156877231868	0.00113416785684281	8739
NSP3:T1336I	C6726T;T1336I;orf1a;NSP3	orf1a	2154	1978	1243	2713	FAUX	0.1	0.2	FAUX	2020-03-16	Switzerland	1471	0.000861962812461519	0.000882130555322188	6726
NSP1:H83Y	C512T;H83Y;orf1a;NSP1	orf1a	83	3148	3148	NA	FAUX	0.2	0	VRAI	2020-01-30	China	NA	0.0012313754463736	0.00050407460304125	512
M:H154Q	C26984G;H154Q;M;M	M	154	1421	1485	1294	FAUX	0.3	0.4	FAUX	2020-04-03	South Africa	-191	0.00172392562492304	0	26984
M:L34F	C26622T;L34F;M;M	M	34	2286	2286	NA	FAUX	0.1	0	VRAI	2020-02-07	China	NA	0.00102614620531133	0.000714105687641771	26622
M:L29F	C26607T;L29F;M;M	M	29	5171	6443	2628	FAUX	0.2	0.2	VRAI	2020-03-20	United Kingdom	-3815	0.000861962812461519	0.000882130555322188	26607
M:S4F	C26533T;S4F;M;M	M	4	2442	2686	2035	FAUX	0.4	0.6	FAUX	2020-03-12	United Kingdom	-651	0.00135451299101096	0.000378055952280938	26533
S:A1078V	C24795T;A1078V;S;S	S	1078	5355	6014	2937	FAUX	0.3	0.4	FAUX	2020-03-26	Australia	-3077	0.00160078808028568	0.000126018650760313	24795
NSP16:T195I	C21242T;T195I;orf1b;NSP16	orf1b	2592	3706	3706	NA	VRAI	0.1	0	VRAI	2020-03-01	USA	NA	0.00143660468743587	0.000294043518440729	21242
NSP14:A138V	C18452T;A138V;orf1b;NSP14	orf1b	1662	5191	5191	NA	VRAI	0.3	0	VRAI	2020-02-26	Austria	NA	0.00106719205352379	0.000672099470721667	18452
NSP14:Q65K	C18232A;Q65K;orf1b;NSP14	orf1b	1589	1343	1511	1176	FAUX	0.2	0.4	VRAI	2020-03-27	United Kingdom	-334	0.00127242129458605	0.000462068386121146	18232
NSP2:P200H	C1404A;P200H;orf1a;NSP2	orf1a	380	1786	1786	NA	FAUX	0.2	0	FAUX	2020-03-05	United Kingdom	NA	0.00143660468743587	0.000294043518440729	1404
NSP12:F192L	C14016A;F192L;orf1b;NSP12	orf1b	183	4672	7144	3848	FAUX	0.1	0.4	VRAI	2020-04-03	USA	-3297	0.00049255017854944	0.00126018650760313	14016
NSP2:P181S	C1346T;P181S;orf1a;NSP2	orf1a	361	5994	4181	8411	FAUX	0.3	0.2	VRAI	2020-03-25	Australia	4231	0.00073882526782416	0.0010081492060825	1346
NSP3:S1396A	T6905G;S1396A;orf1a;NSP3	orf1a	2214	11924	19011	8381	FAUX	0.1	0.4	FAUX	2020-06-12	USA	-10630	0.000410458482124533	0.00130219272452323	6905
NSP1:G150C	G713T;G150C;orf1a;NSP1	orf1a	150	3660	3187	4391	FAUX	0.7	0.6	FAUX	2020-03-21	United Kingdom	1204	0.00119032959816115	0.00050407460304125	713
NSP3:C1223Y	G6387A;C1223Y;orf1a;NSP3	orf1a	2041	5289	6929	1189	FAUX	0.2	0.4	FAUX	2020-05-16	United Kingdom	-5740	0.00164183392849813	4.20062169201042e-05	6387
NSP1:E102K	G569A;E102K;orf1a;NSP1	orf1a	102	4401	5353	3132	FAUX	0.3	0.4	FAUX	2020-03-09	United Kingdom	-2222	0.00160078808028568	8.40124338402084e-05	569
N:D348H	G29315C;D348H;N;N	N	348	1616	1405	2247	FAUX	0.3	0.2	FAUX	2020-03-22	Australia	842	0.00135451299101096	0.000336049735360833	29315
M:C86F	G26779T;C86F;M;M	M	86	3630	4151	3109	FAUX	0.1	0.2	FAUX	2020-04-01	USA	-1043	0.00049255017854944	0.00121818029068302	26779
S:G1219V	G25218T;G1219V;S;S	S	1219	11893	20429	3358	FAUX	0.1	0.2	VRAI	2020-03-20	United Kingdom	-17071	0.000820916964249066	0.000882130555322188	25218
S:W1102C	G24868T;W1102C;S;S	S	1102	5281	6432	4360	FAUX	0.2	0.4	VRAI	2020-01-30	China	-2073	0.0012313754463736	0.000462068386121146	24868
S:E780Q	G23900C;E780Q;S;S	S	780	7555	8737	4717	FAUX	0.6	0.6	FAUX	2020-04-02	Australia	-4021	0.0006156877231868	0.00109216163992271	23900
NSP16:C154F	G21119T;C154F;orf1b;NSP16	orf1b	2551	8080	9946	5591	VRAI	0.3	0.6	VRAI	2020-03-25	United Kingdom	-4355	0.00127242129458605	0.000420062169201042	21119
NSP13:A446S	G17572T;A446S;orf1b;NSP13	orf1b	1369	2586	2586	NA	VRAI	0.2	0	VRAI	2020-05-05	United Kingdom	NA	0.0006156877231868	0.00109216163992271	17572
NSP2:G285V	G1659T;G285V;orf1a;NSP2	orf1a	465	5238	5376	4892	FAUX	0.2	0.2	FAUX	2020-04-06	USA	-484	0.000656733571399253	0.0010501554230026	1659
NSP12:A311S	G14371T;A311S;orf1b;NSP12	orf1b	302	1005	1005	NA	VRAI	0.1	0	VRAI	2020-03-21	Switzerland	NA	0.000779871116036613	0.000924136772242292	14371
NSP4:T269I	C9360T;T269I;orf1a;NSP4	orf1a	3032	13424	NA	13424	FAUX	0	0.4	FAUX	2020-03-20	Austria	NA	0.00127242129458605	0.000420062169201042	9360
NSP2:D43E	C934G;D43E;orf1a;NSP2	orf1a	223	1452	1452	NA	FAUX	0.1	0	FAUX	2020-04-17	Australia	NA	0.00131346714279851	0.000378055952280938	934
NSP4:A181V	C9096T;A181V;orf1a;NSP4	orf1a	2944	7309	5359	10721	FAUX	0.4	0.6	FAUX	2020-02-05	China	5362	0.000944054508886426	0.000756111904561875	9096
N:L161F	C28754T;L161F;N;N	N	161	1983	1983	NA	FAUX	0.2	0	VRAI	2020-03-23	Australia	NA	0.0012313754463736	0.000462068386121146	28754
S:Q414K	C22802A;Q414K;S;S	S	414	10032	16149	1877	FAUX	0.3	0.4	FAUX	2020-01-25	China	-14272	0.00135451299101096	0.000336049735360833	22802
S:T20I	C21621T;T20I;S;S	S	20	1865	1534	1975	FAUX	0.1	0.2	FAUX	2020-03-15	United Kingdom	441	0.0006156877231868	0.00109216163992271	21621
NSP15:A171V	C20132T;A171V;orf1b;NSP15	orf1b	2222	10891	18570	7820	FAUX	0.1	0.4	VRAI	2020-03-25	Australia	-10750	0.00102614620531133	0.000672099470721667	20132
NSP12:T908I	C16163T;T908I;orf1b;NSP12	orf1b	899	3643	3618	3678	FAUX	0.6	0.6	VRAI	2020-03-06	Australia	60	0.00135451299101096	0.000336049735360833	16163
NSP3:E493G	A4197G;E493G;orf1a;NSP3	orf1a	1311	2517	2244	3063	FAUX	0.4	0.4	VRAI	2020-03-10	Italy	819	0.0006156877231868	0.00109216163992271	4197
NSP16:S33R	A20755C;S33R;orf1b;NSP16	orf1b	2430	1322	NA	1322	VRAI	0	0.2	VRAI	2020-03-09	Australia	NA	0.00164183392849813	4.20062169201042e-05	20755
NSP12:I171M	A13953G;I171M;orf1b;NSP12	orf1b	162	8133	8133	NA	VRAI	0.1	0	VRAI	2020-05-15	United Kingdom	NA	0.00164183392849813	4.20062169201042e-05	13953
NSP4:L430S	T9843C;L430S;orf1a;NSP4	orf1a	3193	10855	15239	6472	FAUX	0.2	0.4	VRAI	2020-04-25	Australia	-8766	0.000944054508886426	0.000714105687641771	9843
S:Y1007H	T24581C;Y1007H;S;S	S	1007	2008	1026	2500	FAUX	0.1	0.2	VRAI	2020-03-19	United Kingdom	1474	0.00114928374994869	0.00050407460304125	24581
S:I587M	T23323G;I587M;S;S	S	587	5655	9406	2439	FAUX	0.3	0.4	VRAI	2020-07-10	Australia	-6967	4.10458482124533e-05	0.00163824245988406	23323
NSP3:V1272F	G6533T;V1272F;orf1a;NSP3	orf1a	2090	10316	14470	5569	FAUX	0.4	0.8	FAUX	2020-03-21	Australia	-8901	0.0012313754463736	0.000420062169201042	6533
NSP3:G489D	G4185A;G489D;orf1a;NSP3	orf1a	1307	2475	NA	2475	FAUX	0	0.2	FAUX	2020-03-23	United Kingdom	NA	0.00127242129458605	0.000378055952280938	4185
NSP1:E37D	G376C;E37D;orf1a;NSP1	orf1a	37	7595	9543	4813	FAUX	0.5	0.6	FAUX	2020-03-06	Austria	-4730	8.5e-05	6.6e-05	376
NSP3:V207L	G3338T;V207L;orf1a;NSP3	orf1a	1025	1934	2067	1469	FAUX	0.5	0.2	FAUX	2020-03-29	United Kingdom	-598	0.00042508	0.00171504	3338
NSP3:E143K	G3146A;E143K;orf1a;NSP3	orf1a	961	7288	7845	6312	FAUX	0.4	0.4	FAUX	2020-01-03	South Africa	-1533	0.00106719205352379	0.000588087036881458	3146
N:A308S	G29195T;A308S;N;N	N	308	16532	21257	11808	FAUX	0.1	0.2	VRAI	2020-03-29	United Kingdom	-9449	0.0006156877231868	0.0010501554230026	29195
N:A252S	G29027T;A252S;N;N	N	252	2395	2395	NA	FAUX	0.2	0	FAUX	2020-03-23	Australia	NA	0.000697779419611706	0.000966142989162396	29027
N:G25C	G28346T;G25C;N;N	N	25	2044	2290	1612	FAUX	0.5	0.6	FAUX	2020-02-28	United Kingdom	-678	0.00102614620531133	0.000630093253801563	28346
NSP2:K618N	G2659T;K618N;orf1a;NSP2	orf1a	798	5214	5942	3758	FAUX	0.3	0.4	FAUX	2020-03-13	United Kingdom	-2184	0.00049255017854944	0.00117617407376292	2659
S:C1235F	G25266T;C1235F;S;S	S	1235	1975	NA	1975	FAUX	0	0.2	VRAI	2020-04-06	United Kingdom	NA	0.00036941263391208	0.00130219272452323	25266
S:C738F	G23775T;C738F;S;S	S	738	3539	3540	3536	VRAI	0.5	0.6	VRAI	2020-03-22	Australia	-4	0.00106719205352379	0.000588087036881458	23775
S:G103D	G21870A;G103D;S;S	S	103	4691	11930	2278	FAUX	0.1	0.4	FAUX	2020-04-13	United Kingdom	-9651	0.000205229241062267	0.00147021759220365	21870
NSP16:G148C	G21100T;G148C;orf1b;NSP16	orf1b	2545	6816	8540	4662	FAUX	0.3	0.6	FAUX	2020-03-19	Australia	-3878	0.00147765053564832	0.000168024867680417	21100
NSP13:A403S	G17443T;A403S;orf1b;NSP13	orf1b	1326	2881	2881	NA	VRAI	0.1	0	VRAI	2020-03-01	United Kingdom	NA	0.00127242129458605	0.000378055952280938	17443
NSP12:K478N	G14874C;K478N;orf1b;NSP12	orf1b	469	6970	8405	4578	FAUX	0.4	0.4	FAUX	2020-03-01	USA	-3827	0.00102614620531133	0.000630093253801563	14874
NSP12:D304Y	G14350T;D304Y;orf1b;NSP12	orf1b	295	1325	1325	NA	VRAI	0.3	0	VRAI	2020-03-22	Australia	NA	0.000820916964249066	0.000840124338402084	14350
NSP12:V257F	G14209T;V257F;orf1b;NSP12	orf1b	248	6423	6309	6605	FAUX	0.5	0.6	FAUX	2020-03-22	Australia	296	0.000985100357098879	0.000672099470721667	14209
NSP7:M3I	G11851C;M3I;orf1a;NSP7	orf1a	3862	3842	NA	3842	VRAI	0	0.4	VRAI	2020-03-23	Australia	NA	8.5e-05	0.000131926	11851
NSP2:K112N	G1141C;K112N;orf1a;NSP2	orf1a	292	7044	9720	4368	FAUX	0.1	0.2	FAUX	2020-03-11	Austria	-5353	4.25e-05	0.000131926	1141
NSP6:G48V	G11115T;G48V;orf1a;NSP6	orf1a	3617	4584	10998	1376	FAUX	0.2	0.4	VRAI	2020-03-11	USA	-9622	0.00110823790173624	0.000546080819961354	11115
NSP4:H470Y	C9962T;H470Y;orf1a;NSP4	orf1a	3233	15572	21472	9671	VRAI	0.1	0.2	VRAI	2020-03-17	United Kingdom	-11801	0.00127242129458605	0.000378055952280938	9962
NSP4:T461N	C9936A;T461N;orf1a;NSP4	orf1a	3224	2492	2492	NA	VRAI	0.1	0	VRAI	2020-09-23	United Kingdom	NA	0.000287320937487173	0.00138620515836344	9936
NSP4:A457V	C9924T;A457V;orf1a;NSP4	orf1a	3220	2492	2492	NA	FAUX	0.1	0	FAUX	2020-03-28	Australia	NA	0.000656733571399253	0.0010081492060825	9924
NSP3:T204I	C3330T;T204I;orf1a;NSP3	orf1a	1022	1757	1829	1469	FAUX	0.4	0.2	FAUX	2020-03-26	Australia	-360	0.000697779419611706	0.000966142989162396	3330
NSP3:T181I	C3261T;T181I;orf1a;NSP3	orf1a	999	1525	1572	1289	FAUX	0.4	0.2	FAUX	2020-03-20	USA	-284	0.000722635	0.00151715	3261
N:P46S	C28409T;P46S;N;N	N	46	3117	1319	4015	FAUX	0.1	0.2	FAUX	2020-03-25	Australia	2696	0.00102614620531133	0.000630093253801563	28409
N:P6L	C28290T;P6L;N;N	N	6	2763	2509	3271	FAUX	0.3	0.4	FAUX	2020-03-11	Switzerland	762	0.00102614620531133	0.000630093253801563	28290
S:F157L	C22033A;F157L;S;S	S	157	12842	14340	7851	FAUX	0.5	0.2	FAUX	2020-04-02	Australia/Italy	-6489	0.000410458482124533	0.00126018650760313	22033
NSP16:R216S	C21304A;R216S;orf1b;NSP16	orf1b	2613	2370	2908	1294	VRAI	0.2	0.2	VRAI	2020-03-28	United Kingdom	-1614	0.00063762	0.001649077	21304
NSP16:T117I	C21008T;T117I;orf1b;NSP16	orf1b	2514	1603	1603	NA	FAUX	0.1	0	FAUX	2020-02-11	China	NA	0.00106719205352379	0.000588087036881458	21008
NSP2:A411V	C2037T;A411V;orf1a;NSP2	orf1a	591	4585	4585	NA	FAUX	0.2	0	VRAI	2020-02-05	China	NA	0.00102614620531133	0.000630093253801563	2037
NSP15:T112I	C19955T;T112I;orf1b;NSP15	orf1b	2163	3703	1132	4988	FAUX	0.1	0.2	VRAI	2020-03-25	Australia	3856	0.000820916964249066	0.000840124338402084	19955
NSP14:N408K	C19263A;N408K;orf1b;NSP14	orf1b	1932	1058	1058	NA	VRAI	0.1	0	VRAI	2020-03-17	United Kingdom	NA	0.0012313754463736	0.000420062169201042	19263
NSP14:F367L	C19140A;F367L;orf1b;NSP14	orf1b	1891	7285	12503	2068	FAUX	0.3	0.4	FAUX	2020-02-02	China	-10435	0.00151869638386077	0.000126018650760313	19140
NSP13:P529L	C17822T;P529L;orf1b;NSP13	orf1b	1452	1327	1327	NA	VRAI	0.1	0	VRAI	2020-03-21	Australia	NA	0.000697779419611706	0.000966142989162396	17822
NSP13:P419S	C17491T;P419S;orf1b;NSP13	orf1b	1342	3146	3474	1999	VRAI	0.5	0.4	VRAI	2020-03-23	Australia	-1475	0.00131346714279851	0.000336049735360833	17491
NSP13:S38L	C16349T;S38L;orf1b;NSP13	orf1b	961	1681	2132	1230	VRAI	0.1	0.2	VRAI	2020-03-13	United Kingdom	-902	0.000944054508886426	0.000714105687641771	16349
NSP12:I837M	C15951G;I837M;orf1b;NSP12	orf1b	828	3243	4063	1603	VRAI	0.1	0.2	VRAI	2020-10-05	USA	-2460	0.0006156877231868	0.0010501554230026	15951
S:D839V	A24078T;D839V;S;S	S	839	2597	2853	2085	FAUX	0.1	0.2	FAUX	2020-02-02	China	-768	0.00102614620531133	0.000630093253801563	24078
NSP14:D379A	A19175C;D379A;orf1b;NSP14	orf1b	1903	4349	7031	2561	FAUX	0.2	0.4	FAUX	2020-05-29	USA	-4470	0.00139555883922341	0.000252037301520625	19175
NSP7:N78S	A12075G;N78S;orf1a;NSP7	orf1a	3937	9838	10703	8250	FAUX	0.5	0.6	VRAI	2020-04-11	United Kingdom	-2453	0.00036941263391208	0.00130219272452323	12075
NSP3:L142W	T3144G;L142W;orf1a;NSP3	orf1a	960	7288	7845	6312	FAUX	0.4	0.4	FAUX	2020-03-12	USA	-1533	0.000656733571399253	0.000966142989162396	3144
NSP3:L1301F	G6622C;L1301F;orf1a;NSP3	orf1a	2119	2777	4357	2382	FAUX	0.1	0.4	VRAI	2020-05-02	United Kingdom	-1975	0.00106719205352379	0.000546080819961354	6622
NSP1:V86F	G521T;V86F;orf1a;NSP1	orf1a	86	3148	3148	NA	FAUX	0.2	0	VRAI	2020-03-09	United Kingdom	NA	0.000985100357098879	0.000630093253801563	521
NSP3:V765F	G5012T;V765F;orf1a;NSP3	orf1a	1583	5864	5864	NA	FAUX	0.1	0	FAUX	2020-03-24	Australia	NA	0.000656733571399253	0.000966142989162396	5012
NSP3:L641F	G4642T;L641F;orf1a;NSP3	orf1a	1459	4573	3447	6263	FAUX	0.2	0.2	VRAI	2020-08-26	Australia	2816	0.000656733571399253	0.000966142989162396	4642
NSP1:V28L	G347T;V28L;orf1a;NSP1	orf1a	28	8996	8996	NA	FAUX	0.2	0	FAUX	2020-03-21	Australia	NA	0.000697779419611706	0.000924136772242292	347
N:G243C	G29000T;G243C;N;N	N	243	4748	3154	6342	FAUX	0.1	0.4	FAUX	2020-02-27	United Kingdom	3188	0.000820916964249066	0.000798118121481979	29000
N:R203M	G28881T;R203M;N;N	N	203	2367	1358	5394	FAUX	0.3	0.2	FAUX	2020-03-12	Switzerland	4036	0.001445271	0.000329815	28881
ORF9c:G50W	G28881T;G50W;ORF9c;ORF9c	ORF9c	50	2367	1358	5394	FAUX	0.3	0.2	FAUX	2020-03-12	Switzerland	4036	0.001445271	0.000329815	28881
S:E748K	G23804A;E748K;S;S	S	748	5940	6526	4182	FAUX	0.3	0.2	FAUX	2020-02-26	United Kingdom	-2344	0.000985100357098879	0.000630093253801563	23804
S:M177I	G22093A;M177I;S;S	S	177	7341	10872	2632	FAUX	0.2	0.2	FAUX	2020-03-22	Australia	-8241	0.000697779419611706	0.000924136772242292	22093
S:D111N	G21893A;D111N;S;S	S	111	1889	1308	2180	FAUX	0.1	0.4	FAUX	2020-04-11	United Kingdom	872	0.000944054508886426	0.000672099470721667	21893
NSP15:R61L	G19802T;R61L;orf1b;NSP15	orf1b	2112	5301	6357	2839	FAUX	0.4	0.2	VRAI	2020-03-21	Australia	-3517	0.000903008660673973	0.000714105687641771	19802
NSP15:V10L	G19648C;V10L;orf1b;NSP15	orf1b	2061	1419	1419	NA	VRAI	0.2	0	VRAI	2020-05-06	United Kingdom	NA	8.5e-05	0	19648
NSP2:D268N	G1607A;D268N;orf1a;NSP2	orf1a	448	4370	3917	4722	FAUX	0.5	0.4	FAUX	2020-02-05	United Kingdom	805	0.001615303	6.6e-05	1607
NSP12:L247F	G14181C;L247F;orf1b;NSP12	orf1b	238	1314	1314	NA	VRAI	0.1	0	VRAI	2020-03-23	Australia	NA	0	0.002110818	14181
NSP5:M162I	G10540T;M162I;orf1a;NSP5	orf1a	3425	2577	2175	3580	VRAI	0.2	0.2	FAUX	2020-03-23	Australia	1405	0.000779871116036613	0.000840124338402084	10540
NSP4:H31Y	C8645T;H31Y;orf1a;NSP4	orf1a	2794	3284	3253	3626	FAUX	0.5	0.2	FAUX	2020-03-15	United Kingdom	373	0.00073882526782416	0.000882130555322188	8645
NSP3:S1485F	C7173T;S1485F;orf1a;NSP3	orf1a	2303	7766	3148	26241	FAUX	0.3	0.2	FAUX	2020-03-11	United Kingdom	23093	0.00114928374994869	0.000462068386121146	7173
NSP3:L865F	C5312T;L865F;orf1a;NSP3	orf1a	1683	2865	1186	3704	VRAI	0.1	0.4	VRAI	2020-03-21	United Kingdom	2518	0.00139555883922341	0.000210031084600521	5312
NSP3:R568C	C4421T;R568C;orf1a;NSP3	orf1a	1386	5060	5624	2244	FAUX	0.3	0.2	FAUX	2020-03-05	United Kingdom	-3380	0.000861962812461519	0.000756111904561875	4421
NSP3:L216F	C3365T;L216F;orf1a;NSP3	orf1a	1034	2123	2504	1169	FAUX	0.4	0.4	VRAI	2020-03-02	Australia	-1335	0.000985100357098879	0.000630093253801563	3365
ORF9c:L45F	C28866T;L45F;ORF9c;ORF9c	ORF9c	45	6820	6843	6786	FAUX	0.3	0.6	FAUX	2020-03-15	United Kingdom	-57	0.001445271	0.000329815	28866
M:T208I	C27145T;T208I;M;M	M	208	6024	6730	4259	FAUX	0.4	0.2	VRAI	2020-03-01	USA	-2472	0.00131346714279851	0.000294043518440729	27145
M:T7N	C26542A;T7N;M;M	M	7	2654	2564	2795	FAUX	0.5	0.6	VRAI	2020-03-25	USA	231	0.000595112	0.001649077	26542
S:T1009I	C24588T;T1009I;S;S	S	1009	2008	1026	2500	FAUX	0.1	0.2	VRAI	2020-01-30	China	1474	0.00127242129458605	0.000336049735360833	24588
S:T1006I	C24579T;T1006I;S;S	S	1006	2008	1026	2500	FAUX	0.1	0.2	VRAI	2020-03-23	Australia	1474	0.00131346714279851	0.000294043518440729	24579
S:Q628K	C23444A;Q628K;S;S	S	628	3632	4065	2478	FAUX	0.5	0.4	VRAI	2020-04-16	Australia	-1587	0.00114928374994869	0.000462068386121146	23444
S:S591F	C23334T;S591F;S;S	S	591	5639	9837	3240	FAUX	0.2	0.4	VRAI	2020-02-09	China	-6597	0.00110823790173624	0.00050407460304125	23334
S:N556K	C23230A;N556K;S;S	S	556	3727	3506	3921	FAUX	0.4	0.6	VRAI	2020-05-30	USA	416	0.0012313754463736	0.000378055952280938	23230
S:F58L	C21736A;F58L;S;S	S	58	4031	NA	4031	FAUX	0	0.2	FAUX	2020-02-05	China	NA	0.00110823790173624	0.00050407460304125	21736
NSP15:P205L	C20234T;P205L;orf1b;NSP15	orf1b	2256	4496	4829	3830	VRAI	0.3	0.4	VRAI	2020-03-27	Australia	-999	0.00135451299101096	0.000252037301520625	20234
NSP15:S97F	C19910T;S97F;orf1b;NSP15	orf1b	2148	10228	10228	NA	FAUX	0.2	0	FAUX	2020-03-25	Australia	NA	0.00114928374994869	0.000462068386121146	19910
NSP15:T48I	C19763T;T48I;orf1b;NSP15	orf1b	2099	3965	5230	2840	VRAI	0.4	0.6	VRAI	2020-03-15	Australia	-2390	0.00106719205352379	0.000546080819961354	19763
NSP14:H330Q	C19029A;H330Q;orf1b;NSP14	orf1b	1854	1537	1599	1041	VRAI	0.5	0.2	VRAI	2020-03-23	Australia	-558	0.0006156877231868	0.0010081492060825	19029
NSP14:A323V	C19007T;A323V;orf1b;NSP14	orf1b	1847	1746	1746	NA	FAUX	0.1	0	FAUX	2020-03-21	Australia	NA	0.000820916964249066	0.000798118121481979	19007
NSP14:P141L	C18461T;P141L;orf1b;NSP14	orf1b	1665	3878	3878	NA	VRAI	0.4	0	VRAI	2020-03-21	United Kingdom	NA	0.00106719205352379	0.000546080819961354	18461
NSP13:N503K	C17745G;N503K;orf1b;NSP13	orf1b	1426	4466	NA	4466	VRAI	0	0.4	VRAI	2020-10-01	USA	NA	0.00036941263391208	0.00126018650760313	17745
NSP12:R858G	C16012G;R858G;orf1b;NSP12	orf1b	849	6872	6872	NA	VRAI	0.1	0	VRAI	2020-01-30	China	NA	0.00131346714279851	0.000294043518440729	16012
NSP12:T739I	C15656T;T739I;orf1b;NSP12	orf1b	730	6171	7336	2677	VRAI	0.2	0.2	VRAI	2020-03-16	United Kingdom	-4658	0.000903008660673973	0.000714105687641771	15656
NSP12:H613Y	C15277T;H613Y;orf1b;NSP12	orf1b	604	5424	6231	3002	VRAI	0.4	0.4	VRAI	2020-03-11	United Kingdom	-3229	0.00119032959816115	0.000420062169201042	15277
NSP12:A443V	C14768T;A443V;orf1b;NSP12	orf1b	434	5181	6108	3325	VRAI	0.3	0.2	VRAI	2020-02-01	China	-2783	0.000820916964249066	0.000798118121481979	14768
NSP12:H113Y	C13777T;H113Y;orf1b;NSP12	orf1b	104	1421	1440	1401	FAUX	0.2	0.2	FAUX	2020-03-21	United Kingdom	-39	0.00131346714279851	0.000294043518440729	13777
NSP8:R51C	C12242T;R51C;orf1a;NSP8	orf1a	3993	4293	6112	3080	VRAI	0.2	0.4	VRAI	2020-03-13	United Kingdom	-3032	0.0006156877231868	0.0010081492060825	12242
NSP7:L40I	C11960A;L40I;orf1a;NSP7	orf1a	3899	1927	2276	1230	VRAI	0.3	0.4	VRAI	2020-09-14	USA	-1046	0.000533596026761893	0.00109216163992271	11960
NSP6:L207F	C11591T;L207F;orf1a;NSP6	orf1a	3776	9884	13249	3154	FAUX	0.1	0.2	VRAI	2020-03-26	Australia	-10095	0.000287320937487173	0.00134419894144333	11591
NSP5:T93I	C10332T;T93I;orf1a;NSP5	orf1a	3356	1255	1255	NA	FAUX	0.1	0	VRAI	2020-03-22	Australia	NA	0.00127242129458605	0.000336049735360833	10332
NSP1:D144A	A696C;D144A;orf1a;NSP1	orf1a	144	1838	1672	2070	FAUX	0.5	0.8	FAUX	2020-07-24	USA	398	0.00012313754463736	0.00151222380912375	696
NSP14:M49V	A18184G;M49V;orf1b;NSP14	orf1b	1573	5578	NA	5578	FAUX	0	0.2	FAUX	2020-03-16	United Kingdom	NA	0.00139555883922341	0.000210031084600521	18184
NSP14:F217L	T18688C;F217L;orf1b;NSP14	orf1b	1741	3180	3180	NA	FAUX	0.1	0	FAUX	2020-02-05	China	NA	0.00110823790173624	0.000462068386121146	18688
NSP13:S301P	T17137C;S301P;orf1b;NSP13	orf1b	1224	2497	NA	2497	VRAI	0	0.2	VRAI	2020-03-28	Australia	NA	0.00147765053564832	8.40124338402084e-05	17137
NSP3:E1245K	G6452A;E1245K;orf1a;NSP3	orf1a	2063	7137	8995	5279	FAUX	0.3	0.4	FAUX	2020-01-04	South Africa	-3715	0.00147765053564832	8.40124338402084e-05	6452
NSP1:A90S	G533T;A90S;orf1a;NSP1	orf1a	90	2358	2358	NA	FAUX	0.2	0	FAUX	2020-03-11	USA	NA	0.00131346714279851	0.000252037301520625	533
NSP3:R827M	G5199T;R827M;orf1a;NSP3	orf1a	1645	8265	8265	NA	FAUX	0.1	0	FAUX	2020-03-22	Australia	NA	0.00102614620531133	0.000546080819961354	5199
S:V729L	G23747T;V729L;S;S	S	729	3277	3420	2967	FAUX	0.5	0.6	VRAI	2020-03-20	Australia	-452	0.000944054508886426	0.000630093253801563	23747
S:A623S	G23429T;A623S;S;S	S	623	3632	4065	2478	FAUX	0.5	0.4	VRAI	2020-03-06	United Kingdom	-1587	0.00131346714279851	0.000252037301520625	23429
S:K206N	G22180T;K206N;S;S	S	206	1289	1289	NA	FAUX	0.1	0	FAUX	2020-07-21	USA	NA	0.000205229241062267	0.00138620515836344	22180
NSP14:V312F	G18973T;V312F;orf1b;NSP14	orf1b	1836	1537	1715	1181	FAUX	0.2	0.2	FAUX	2020-03-18	United Kingdom	-534	0.000574641874974346	0.0010081492060825	18973
NSP14:G110V	G18368T;G110V;orf1b;NSP14	orf1b	1634	8114	10794	6774	VRAI	0.1	0.4	VRAI	2020-03-15	USA	-4020	0.00106719205352379	0.00050407460304125	18368
NSP14:M72I	G18255C;M72I;orf1b;NSP14	orf1b	1596	1818	2071	1437	VRAI	0.2	0.2	VRAI	2020-03-17	United Kingdom	-635	4.25e-05	0	18255
NSP14:M72I	G18255A;M72I;orf1b;NSP14	orf1b	1596	1818	2071	1437	VRAI	0.2	0.2	VRAI	2020-03-17	United Kingdom	-635	0	6.6e-05	18255
NSP13:R560I	G17915T;R560I;orf1b;NSP13	orf1b	1483	1720	1720	NA	VRAI	0.2	0	VRAI	2020-03-22	Australia	NA	0.000861962812461519	0.000714105687641771	17915
NSP12:E922D	G16206T;E922D;orf1b;NSP12	orf1b	913	4467	3972	5456	FAUX	0.5	0.8	VRAI	2020-03-22	Australia	1485	0.000944054508886426	0.000630093253801563	16206
NSP12:Q822H	G15906C;Q822H;orf1b;NSP12	orf1b	813	1554	1752	1159	VRAI	0.4	0.4	VRAI	2020-03-27	United Kingdom	-593	0	6.6e-05	15906
NSP4:T143I	C8982T;T143I;orf1a;NSP4	orf1a	2906	4632	4535	4923	FAUX	0.5	0.2	FAUX	2020-03-18	United Kingdom	388	0.00073882526782416	0.000840124338402084	8982
NSP3:H920Y	C5477T;H920Y;orf1a;NSP3	orf1a	1738	6739	8717	4433	FAUX	0.4	0.6	VRAI	2020-03-26	Australia	-4284	0.00049255017854944	0.00109216163992271	5477
NSP1:S74L	C486T;S74L;orf1a;NSP1	orf1a	74	3489	3489	NA	FAUX	0.2	0	FAUX	2020-03-22	Australia	NA	0.000574641874974346	0.0010081492060825	486
NSP3:D339E	C3736A;D339E;orf1a;NSP3	orf1a	1157	5194	5194	NA	FAUX	0.1	0	FAUX	2020-10-19	United Kingdom	NA	0.000944054508886426	0.000630093253801563	3736
NSP3:H290Y	C3587T;H290Y;orf1a;NSP3	orf1a	1108	1652	1640	1676	FAUX	0.1	0.2	FAUX	2020-03-01	United Kingdom	36	0.000944054508886426	0.000630093253801563	3587
N:P142S	C28697T;P142S;N;N	N	142	4336	2817	6994	FAUX	0.6	0.4	VRAI	2020-03-11	USA	4176	0.00127242129458605	0.000294043518440729	28697
M:R146C	C26958T;R146C;M;M	M	146	7167	7908	5092	FAUX	0.6	0.4	VRAI	2020-03-25	Australia	-2816	0.000985100357098879	0.000588087036881458	26958
S:A845V	C24096T;A845V;S;S	S	845	1001	1001	NA	FAUX	0.1	0	FAUX	2020-03-12	Italy	NA	0.00114928374994869	0.000420062169201042	24096
S:N606K	C23380A;N606K;S;S	S	606	2632	1512	2694	FAUX	0.1	0.6	VRAI	2020-07-29	Australia	1182	0.00102614620531133	0.000546080819961354	23380
S:P330S	C22550T;P330S;S;S	S	330	5643	6401	4129	FAUX	0.4	0.6	VRAI	2020-03-26	Australia	-2272	0.0006156877231868	0.000966142989162396	22550
S:T124I	C21933T;T124I;S;S	S	124	2144	2411	1789	FAUX	0.3	0.4	FAUX	2020-03-25	Australia	-622	0.0012313754463736	0.000336049735360833	21933
S:T76I	C21789T;T76I;S;S	S	76	1442	NA	1442	FAUX	0	0.2	FAUX	2020-02-06	China	NA	0.000944054508886426	0.000630093253801563	21789
NSP13:H164Y	C16726T;H164Y;orf1b;NSP13	orf1b	1087	6204	10290	3752	VRAI	0.2	0.6	VRAI	2020-03-24	Australia/Canada	-6537	0.00102614620531133	0.000546080819961354	16726
NSP13:R155C	C16699T;R155C;orf1b;NSP13	orf1b	1078	10406	18500	5347	FAUX	0.3	0.6	FAUX	2020-03-23	Australia	-13153	0.00119032959816115	0.000378055952280938	16699
NSP12:F219L	C14097G;F219L;orf1b;NSP12	orf1b	210	1630	1154	1948	VRAI	0.2	0.4	VRAI	2020-05-13	United Kingdom	794	0.00114928374994869	0.000420062169201042	14097
NSP2:T166I	C1302T;T166I;orf1a;NSP2	orf1a	346	5002	4465	6075	FAUX	0.1	0.2	FAUX	2020-03-23	Canada	1610	0.000820916964249066	0.000756111904561875	1302
NSP5:H163Q	C10543A;H163Q;orf1a;NSP5	orf1a	3426	2703	2621	2867	VRAI	0.2	0.2	FAUX	2020-04-15	Austria	246	0.00073882526782416	0.000840124338402084	10543
NSP3:T1010A	A5747G;T1010A;orf1a;NSP3	orf1a	1828	3726	4123	3130	FAUX	0.2	0.4	FAUX	2020-04-04	Australia	-994	8.20916964249066e-05	0.00151222380912375	5747
NSP16:Q3H	A20667T;Q3H;orf1b;NSP16	orf1b	2400	1757	2040	1192	VRAI	0.2	0.2	VRAI	2020-01-29	China	-848	0.00143660468743587	0.000126018650760313	20667
NSP14:Q313H	A18978C;Q313H;orf1b;NSP14	orf1b	1837	1537	1715	1181	FAUX	0.2	0.2	VRAI	2020-05-02	USA	-534	0.00143660468743587	0.000126018650760313	18978
NSP3:M1441I	G7042C;M1441I;orf1a;NSP3	orf1a	2259	5016	4477	6903	FAUX	0.4	0.2	VRAI	2020-03-25	Australia	2426	0.00073882526782416	0.000798118121481979	7042
NSP3:A1431S	G7010T;A1431S;orf1a;NSP3	orf1a	2249	2772	3473	1370	FAUX	0.1	0.2	FAUX	2020-03-22	Australia	-2103	0.000985100357098879	0.000546080819961354	7010
NSP3:D1219Y	G6374T;D1219Y;orf1a;NSP3	orf1a	2037	1659	2146	1416	FAUX	0.2	0.6	FAUX	2020-02-02	China	-731	0.000820916964249066	0.000714105687641771	6374
NSP3:V575L	G4442T;V575L;orf1a;NSP3	orf1a	1393	3257	3638	2495	FAUX	0.4	0.4	FAUX	2020-03-23	Australia	-1143	0.00024627508927472	0.00130219272452323	4442
NSP1:E55Q	G428C;E55Q;orf1a;NSP1	orf1a	55	5901	1557	14588	FAUX	0.2	0.2	FAUX	2020-04-02	Australia	13031	0.00073882526782416	0.000798118121481979	428
NSP3:E523K	G4286A;E523K;orf1a;NSP3	orf1a	1341	9250	13291	4535	FAUX	0.3	0.6	FAUX	2020-04-03	South Africa	-8756	0.00110823790173624	0.000420062169201042	4286
NSP3:M494I	G4201C;M494I;orf1a;NSP3	orf1a	1312	2517	2244	3063	FAUX	0.4	0.4	VRAI	2020-03-17	Canada	819	4.25e-05	0	4201
NSP3:M494I	G4201A;M494I;orf1a;NSP3	orf1a	1312	2517	2244	3063	FAUX	0.4	0.4	VRAI	2020-03-17	Canada	819	4.25e-05	0	4201
N:V270L	G29081C;V270L;N;N	N	270	1274	1274	NA	FAUX	0.1	0	VRAI	2020-05-14	United Kingdom	NA	4.25e-05	6.6e-05	29081
N:K256N	G29041C;K256N;N;N	N	256	4203	3218	8143	FAUX	0.3	0.4	VRAI	2020-03-25	United Kingdom	4925	0.00063762	0.000263852	29041
N:Q229H	G28960C;Q229H;N;N	N	229	3439	3439	NA	FAUX	0.1	0	VRAI	2020-02-11	China	NA	0.000127524	6.6e-05	28960
S:A1020S	G24620T;A1020S;S;S	S	1020	4852	6526	3177	FAUX	0.1	0.2	VRAI	2020-03-28	Australia	-3349	0.00102614620531133	0.00050407460304125	24620
S:V991L	G24533T;V991L;S;S	S	991	6660	6735	6435	FAUX	0.5	0.6	FAUX	2020-03-19	Australia	-300	0.00119032959816115	0.000336049735360833	24533
S:E654K	G23522A;E654K;S;S	S	654	2728	1497	6420	FAUX	0.3	0.2	FAUX	2020-07-24	USA	4923	0.000410458482124533	0.00113416785684281	23522
NSP2:E493K	G2282A;E493K;orf1a;NSP2	orf1a	673	7054	9709	4399	FAUX	0.1	0.2	FAUX	2020-03-15	United Kingdom	-5310	0.00073882526782416	0.000798118121481979	2282
NSP16:R279I	G21494T;R279I;orf1b;NSP16	orf1b	2676	7902	7902	NA	VRAI	0.1	0	VRAI	2020-02-05	China	NA	0.000903008660673973	0.000630093253801563	21494
NSP2:V447F	G2144T;V447F;orf1a;NSP2	orf1a	627	3681	5102	2497	FAUX	0.4	0.6	VRAI	2020-03-20	Australia	-2605	0.000861962812461519	0.000672099470721667	2144
NSP14:D402Y	G19243T;D402Y;orf1b;NSP14	orf1b	1926	1058	1058	NA	FAUX	0.1	0	FAUX	2020-03-23	Australia	NA	0.00143660468743587	8.40124338402084e-05	19243
NSP14:S357I	G19109T;S357I;orf1b;NSP14	orf1b	1881	7644	10826	4462	FAUX	0.2	0.6	VRAI	2020-03-18	United Kingdom	-6365	0.000903008660673973	0.000630093253801563	19109
NSP14:E204D	G18651T;E204D;orf1b;NSP14	orf1b	1728	2654	NA	2654	FAUX	0	0.4	VRAI	2020-03-22	Australia/USA	NA	0.00063762	0.001187335	18651
NSP14:V14L	G18079T;V14L;orf1b;NSP14	orf1b	1538	1340	1340	NA	VRAI	0.1	0	VRAI	2020-03-20	Australia	NA	0.000410458482124533	0.00113416785684281	18079
NSP12:R721H	G15602A;R721H;orf1b;NSP12	orf1b	712	7762	7762	NA	FAUX	0.1	0	FAUX	2020-07-20	United Kingdom	NA	0.00119032959816115	0.000336049735360833	15602
NSP12:A95S	G13723T;A95S;orf1b;NSP12	orf1b	86	5917	5917	NA	VRAI	0.3	0	VRAI	2020-03-19	Switzerland	NA	0.000779871116036613	0.000756111904561875	13723
NSP4:T189I	C9120T;T189I;orf1a;NSP4	orf1a	2952	7622	6360	9424	FAUX	0.4	0.6	VRAI	2020-03-26	Australia	3064	0.0006156877231868	0.000924136772242292	9120
NSP3:A1179V	C6255T;A1179V;orf1a;NSP3	orf1a	1997	1355	1474	1117	FAUX	0.2	0.2	FAUX	2020-03-04	USA	-357	0.00073882526782416	0.000798118121481979	6255
NSP3:T970M	C5628T;T970M;orf1a;NSP3	orf1a	1788	3923	NA	3923	FAUX	0	0.2	FAUX	2020-03-25	USA	NA	0.000779871116036613	0.000756111904561875	5628
NSP3:I414M	C3961G;I414M;orf1a;NSP3	orf1a	1232	1021	NA	1021	FAUX	0	0.2	VRAI	2020-08-07	USA	NA	0.000985100357098879	0.000546080819961354	3961
NSP3:L72F	C2933T;L72F;orf1a;NSP3	orf1a	890	5699	10084	4602	FAUX	0.1	0.4	FAUX	2020-03-20	Switzerland	-5482	0.000779871116036613	0.000756111904561875	2933
N:Q244K	C29003A;Q244K;N;N	N	244	4291	2924	6342	FAUX	0.1	0.4	VRAI	2020-03-23	Australia	3418	0.000820916964249066	0.000714105687641771	29003
E:A22V	C26309T;A22V;E;E	E	22	4562	13057	1730	FAUX	0.1	0.2	FAUX	2020-03-01	United Kingdom	-11327	0.00106719205352379	0.000462068386121146	26309
E:L21F	C26305T;L21F;E;E	E	21	7456	11032	3879	FAUX	0.5	0.6	FAUX	2020-01-30	China	-7153	0.000903008660673973	0.000630093253801563	26305
S:P809S	C23987T;P809S;S;S	S	809	2222	NA	2222	FAUX	0	0.2	VRAI	2020-03-22	United Kingdom	NA	0.00110823790173624	0.000420062169201042	23987
S:S691F	C23634T;S691F;S;S	S	691	1871	2630	1618	FAUX	0.1	0.4	VRAI	2020-03-25	Australia	-1013	0.000820916964249066	0.000714105687641771	23634
S:P681L	C23604T;P681L;S;S	S	681	1737	2037	1637	FAUX	0.1	0.2	VRAI	2020-03-21	Australia	-400	0.000892667	0.001055409	23604
NSP15:P270L	C20429T;P270L;orf1b;NSP15	orf1b	2321	7082	7619	6251	FAUX	0.6	0.6	FAUX	2020-03-26	Australia	-1368	0.000533596026761893	0.0010081492060825	20429
NSP14:L406I	C19255A;L406I;orf1b;NSP14	orf1b	1930	1058	1058	NA	VRAI	0.1	0	VRAI	2020-09-04	United Kingdom	NA	0.000903008660673973	0.000630093253801563	19255
NSP14:S255R	C18804A;S255R;orf1b;NSP14	orf1b	1779	2594	2594	NA	VRAI	0.1	0	VRAI	2020-07-15	United Kingdom	NA	0.000779871116036613	0.000756111904561875	18804
NSP2:D268E	C1609G;D268E;orf1a;NSP2	orf1a	448	4370	3917	4722	FAUX	0.5	0.4	FAUX	2020-08-20	Australia	805	0.000820916964249066	0.000714105687641771	1609
NSP12:N790K	C15810A;N790K;orf1b;NSP12	orf1b	781	7026	7026	NA	VRAI	0.1	0	VRAI	2020-10-02	USA	NA	0.00102614620531133	0.00050407460304125	15810
NSP12:L372F	C14554T;L372F;orf1b;NSP12	orf1b	363	4280	4973	3587	FAUX	0.2	0.4	FAUX	2020-03-17	United Kingdom	-1387	0.0012313754463736	0.000294043518440729	14554
NSP2:P181L	C1347T;P181L;orf1a;NSP2	orf1a	361	5994	4181	8411	FAUX	0.3	0.2	VRAI	2020-03-26	Australia	4231	0.000697779419611706	0.000840124338402084	1347
NSP8:P178S	C12623T;P178S;orf1a;NSP8	orf1a	4120	1837	2247	1017	FAUX	0.2	0.2	FAUX	2020-03-26	Australia	-1230	0.00110823790173624	0.000420062169201042	12623
NSP8:P10S	C12119T;P10S;orf1a;NSP8	orf1a	3952	2767	2767	NA	FAUX	0.2	0	VRAI	2020-03-01	USA	NA	0.000656733571399253	0.000882130555322188	12119
NSP7:C8W	C11866G;C8W;orf1a;NSP7	orf1a	3867	3842	NA	3842	VRAI	0	0.4	VRAI	2020-08-26	USA	NA	0.000656733571399253	0.000882130555322188	11866
NSP4:S483F	C10002T;S483F;orf1a;NSP4	orf1a	3246	5678	7286	2463	VRAI	0.2	0.2	VRAI	2020-03-24	United Kingdom	-4823	0.00036941263391208	0.00117617407376292	10002
NSP4:T461P	A9935C;T461P;orf1a;NSP4	orf1a	3224	2492	2492	NA	VRAI	0.1	0	VRAI	2020-04-14	Austria	NA	0.000451504330336986	0.00109216163992271	9935
NSP4:S432G	A9848G;S432G;orf1a;NSP4	orf1a	3195	10855	15239	6472	FAUX	0.2	0.4	VRAI	2020-06-02	USA	-8766	0.00073882526782416	0.000798118121481979	9848
NSP3:K1771R	A8031G;K1771R;orf1a;NSP3	orf1a	2589	2148	2148	NA	FAUX	0.3	0	FAUX	2020-03-31	Australia	NA	0.000985100357098879	0.000546080819961354	8031
NSP1:K129N	A652C;K129N;orf1a;NSP1	orf1a	129	5193	5193	NA	FAUX	0.2	0	FAUX	2020-03-01	USA	NA	0.00102614620531133	0.00050407460304125	652
NSP15:D124V	A19991T;D124V;orf1b;NSP15	orf1b	2175	1231	1297	1100	FAUX	0.2	0.4	VRAI	2020-10-31	USA	-197	0	0.00155423002604385	19991
NSP3:V756L	G4985T;V756L;orf1a;NSP3	orf1a	1574	11720	18082	5359	FAUX	0.1	0.2	FAUX	2020-03-23	Australia	-12724	0.000779871116036613	0.000714105687641771	4985
NSP3:V756L	G4985C;V756L;orf1a;NSP3	orf1a	1574	11720	18082	5359	FAUX	0.1	0.2	FAUX	2020-03-23	Australia	-12724	0.000779871116036613	0.000714105687641771	4985
NSP3:V653L	G4676T;V653L;orf1a;NSP3	orf1a	1471	8221	13302	4410	FAUX	0.2	0.6	FAUX	2020-03-23	Australia	-8892	0.000807651	0.000989446	4676
NSP3:G171C	G3230T;G171C;orf1a;NSP3	orf1a	989	4974	4672	5804	FAUX	0.6	0.6	FAUX	2020-03-22	Australia	1132	0.000944054508886426	0.000546080819961354	3230
N:K387N	G29434C;K387N;N;N	N	387	8600	11961	1876	FAUX	0.2	0.4	FAUX	2020-04-16	United Kingdom	-10085	0.00131346714279851	0.000168024867680417	29434
N:E378K	G29405A;E378K;N;N	N	378	5793	8031	1878	FAUX	0.4	0.4	FAUX	2020-02-02	Australia	-6152	0.0006156877231868	0.000882130555322188	29405
N:A90S	G28541T;A90S;N;N	N	90	1406	1317	1466	FAUX	0.3	0.4	FAUX	2020-03-24	United Kingdom	149	0.000944054508886426	0.000546080819961354	28541
M:V170F	G27030T;V170F;M;M	M	170	5367	6443	2569	FAUX	0.4	0.4	VRAI	2020-03-17	United Kingdom	-3874	0.00110823790173624	0.000378055952280938	27030
S:E619K	G23417A;E619K;S;S	S	619	3995	4826	2334	FAUX	0.4	0.4	VRAI	2020-08-17	Australia	-2492	0.000903008660673973	0.000588087036881458	23417
S:A243S	G22289T;A243S;S;S	S	243	1294	1303	1277	FAUX	0.2	0.2	FAUX	2020-05-19	USA	-27	0.00106719205352379	0.000420062169201042	22289
NSP16:K182N	G21204T;K182N;orf1b;NSP16	orf1b	2579	4969	4969	NA	VRAI	0.2	0	VRAI	2020-03-16	Austria	NA	0.000451504330336986	0.0010501554230026	21204
NSP15:M271I	G20433T;M271I;orf1b;NSP15	orf1b	2322	7082	7619	6251	FAUX	0.6	0.6	VRAI	2020-05-14	United Kingdom	-1368	0.00024627508927472	0.00126018650760313	20433
NSP14:G44S	G18169A;G44S;orf1b;NSP14	orf1b	1568	5578	NA	5578	FAUX	0	0.2	FAUX	2020-06-20	United Kingdom	NA	0.00073882526782416	0.000756111904561875	18169
NSP13:R507K	G17756A;R507K;orf1b;NSP13	orf1b	1430	5544	NA	5544	VRAI	0	0.4	VRAI	2020-03-23	Australia	NA	0.000861962812461519	0.000630093253801563	17756
NSP12:G808V	G15863T;G808V;orf1b;NSP12	orf1b	799	5930	6494	4560	VRAI	0.7	0.8	VRAI	2020-03-21	Australia	-1934	0.00106719205352379	0.000420062169201042	15863
NSP12:M124I	G13812T;M124I;orf1b;NSP12	orf1b	115	1295	1440	1006	VRAI	0.2	0.2	VRAI	2020-03-20	United Kingdom	-435	0.000861962812461519	0.000630093253801563	13812
NSP2:G115C	G1148T;G115C;orf1a;NSP2	orf1a	295	5190	5602	4368	FAUX	0.2	0.2	FAUX	2020-03-26	Italy	-1234	0.000985100357098879	0.00050407460304125	1148
NSP3:D1875E	C8344G;D1875E;orf1a;NSP3	orf1a	2693	6363	6363	NA	FAUX	0.3	0	VRAI	2020-04-15	USA	NA	0.0006156877231868	0.000882130555322188	8344
NSP3:A1872V	C8334T;A1872V;orf1a;NSP3	orf1a	2690	8780	8780	NA	FAUX	0.3	0	VRAI	2020-03-26	Australia	NA	0.000903008660673973	0.000588087036881458	8334
NSP3:A1800V	C8118T;A1800V;orf1a;NSP3	orf1a	2618	1935	1251	2277	FAUX	0.1	0.2	VRAI	2020-03-21	United Kingdom	1027	0.000533596026761893	0.000966142989162396	8118
NSP1:R175C	C788T;R175C;orf1a;NSP1	orf1a	175	5743	5473	5877	FAUX	0.2	0.6	FAUX	2020-03-25	Australia	405	0.00110823790173624	0.000378055952280938	788
NSP3:F1640L	C7639A;F1640L;orf1a;NSP3	orf1a	2458	1281	1281	NA	VRAI	0.2	0	VRAI	2020-03-15	United Kingdom	NA	0.00073882526782416	0.000756111904561875	7639
NSP3:T1198I	C6312T;T1198I;orf1a;NSP3	orf1a	2016	4638	4638	NA	FAUX	0.4	0	FAUX	2020-03-26	Australia	NA	0.000722635	0.001253298	6312
NSP3:S769L	C5025T;S769L;orf1a;NSP3	orf1a	1587	5864	5864	NA	FAUX	0.1	0	FAUX	2020-02-06	China	NA	0.00049255017854944	0.0010081492060825	5025
NSP1:L46F	C401T;L46F;orf1a;NSP1	orf1a	46	7060	8178	5382	FAUX	0.5	0.6	FAUX	2020-03-11	Australia	-2796	0.00102614620531133	0.000462068386121146	401
NSP3:T424I	C3990T;T424I;orf1a;NSP3	orf1a	1242	6219	8108	3197	FAUX	0.5	0.4	VRAI	2020-03-25	Australia	-4910	0.000697779419611706	0.000798118121481979	3990
NSP3:P402L	C3924T;P402L;orf1a;NSP3	orf1a	1220	4712	8110	1315	FAUX	0.4	0.6	FAUX	2020-02-02	China	-6795	0.0006156877231868	0.000882130555322188	3924
NSP3:F53L	C2878A;F53L;orf1a;NSP3	orf1a	871	2628	2930	2225	FAUX	0.4	0.4	VRAI	2020-05-11	USA	-706	0.0012313754463736	0.000252037301520625	2878
N:P67L	C28473T;P67L;N;N	N	67	4819	6325	3313	FAUX	0.4	0.4	FAUX	2020-03-23	Australia	-3012	0.0006156877231868	0.000882130555322188	28473
NSP3:A41V	C2841T;A41V;orf1a;NSP3	orf1a	859	1446	1446	NA	FAUX	0.2	0	FAUX	2020-03-25	Australia	NA	0.00102614620531133	0.000462068386121146	2841
S:P1112L	C24897T;P1112L;S;S	S	1112	3814	6178	1845	FAUX	0.3	0.4	VRAI	2020-03-27	Australia	-4334	0.00073882526782416	0.000756111904561875	24897
S:H1048Y	C24704T;H1048Y;S;S	S	1048	2210	1439	2981	VRAI	0.2	0.4	VRAI	2020-03-01	Zimbabwe	1541	0.00110823790173624	0.000378055952280938	24704
NSP2:L550F	C2453T;L550F;orf1a;NSP2	orf1a	730	2008	1752	2392	FAUX	0.3	0.4	FAUX	2020-03-26	Australia	640	0.000697779419611706	0.000798118121481979	2453
S:A653V	C23520T;A653V;S;S	S	653	1237	1237	NA	FAUX	0.2	0	VRAI	2020-03-26	Australia	NA	0.000861962812461519	0.000630093253801563	23520
S:S477R	C22993A;S477R;S;S	S	477	6037	9568	2899	FAUX	0.4	0.4	VRAI	2020-05-28	United Kingdom	-6669	0.0006156877231868	0.000882130555322188	22993
NSP13:P238L	C16949T;P238L;orf1b;NSP13	orf1b	1161	1611	1611	NA	FAUX	0.1	0	VRAI	2020-03-01	United Kingdom	NA	0.00110823790173624	0.000378055952280938	16949
NSP12:F594L	C15222A;F594L;orf1b;NSP12	orf1b	585	1643	1643	NA	VRAI	0.1	0	VRAI	2020-03-30	Israel	NA	0.000985100357098879	0.00050407460304125	15222
NSP12:T324I	C14411T;T324I;orf1b;NSP12	orf1b	315	1646	NA	1646	VRAI	0	0.2	VRAI	2020-03-01	United Kingdom	NA	0.000985100357098879	0.00050407460304125	14411
NSP10:P59T	C13199A;P59T;orf1a;NSP10	orf1a	4312	1365	1374	1357	VRAI	0.1	0.2	VRAI	2020-07-15	United Kingdom	-18	0.000533596026761893	0.000966142989162396	13199
NSP9:P80L	C12924T;P80L;orf1a;NSP9	orf1a	4220	6057	6412	5790	VRAI	0.2	0.4	VRAI	2020-03-16	United Kingdom	-622	0.00073882526782416	0.000756111904561875	12924
NSP2:S99F	C1101T;S99F;orf1a;NSP2	orf1a	279	1258	1497	1020	FAUX	0.1	0.2	VRAI	2020-03-17	Israel	-477	0.00110823790173624	0.000378055952280938	1101
N:E323D	A29242C;E323D;N;N	N	323	5528	6013	5043	FAUX	0.3	0.4	FAUX	2020-01-29	China	-970	4.25e-05	0	29242
ORF9c:I43V	A28860G;I43V;ORF9c;ORF9c	ORF9c	43	7080	7257	6786	FAUX	0.3	0.6	FAUX	2020-02-10	United Kingdom	-471	0.00021254	0.002044855	28860
S:L7F	A21583T;L7F;S;S	S	7	1466	1420	1512	FAUX	0.1	0.4	VRAI	2020-03-31	United Kingdom	92	0.00012313754463736	0.00138620515836344	21583
NSP2:K219R	A1461G;K219R;orf1a;NSP2	orf1a	399	11663	15179	8146	FAUX	0.1	0.2	FAUX	2020-02-01	China	-7033	0.000410458482124533	0.00109216163992271	1461
NSP5:E47D	A10195C;E47D;orf1a;NSP5	orf1a	3310	7294	11221	2713	FAUX	0.5	0.8	FAUX	2020-05-28	Australia	-8507	0.000205229241062267	0.00130219272452323	10195
NSP12:L172I	T13954A;L172I;orf1b;NSP12	orf1b	163	8133	8133	NA	VRAI	0.1	0	VRAI	2020-08-01	Australia	NA	8.20916964249066e-05	0.00138620515836344	13954
NSP4:E177Q	G9083C;E177Q;orf1a;NSP4	orf1a	2940	7823	5891	10721	FAUX	0.4	0.6	VRAI	2020-05-01	Zimbabwe	4830	8.20916964249066e-05	0.00138620515836344	9083
NSP3:M1278I	G6553T;M1278I;orf1a;NSP3	orf1a	2096	10306	13069	6163	FAUX	0.5	0.6	VRAI	2020-03-17	Switzerland	-6906	0.00036941263391208	0.00109216163992271	6553
NSP3:V1069F	G5924T;V1069F;orf1a;NSP3	orf1a	1887	5485	2017	6352	FAUX	0.1	0.2	FAUX	2020-03-20	Australia/USA	4335	0.000944054508886426	0.00050407460304125	5924
NSP3:M951I	G5572C;M951I;orf1a;NSP3	orf1a	1769	11422	10829	11570	FAUX	0.1	0.4	VRAI	2020-03-14	Switzerland	741	0	6.6e-05	5572
NSP3:M951I	G5572A;M951I;orf1a;NSP3	orf1a	1769	11422	10829	11570	FAUX	0.1	0.4	VRAI	2020-03-14	Switzerland	741	0	6.6e-05	5572
NSP3:K902N	G5425C;K902N;orf1a;NSP3	orf1a	1720	6176	5888	7038	FAUX	0.3	0.2	FAUX	2020-03-22	Austria	1149	0.00021254	0.000131926	5425
N:Q389H	G29440T;Q389H;N;N	N	389	6896	11961	1831	FAUX	0.2	0.6	VRAI	2020-03-11	Switzerland	-10130	0.000656733571399253	0.000798118121481979	29440
ORF9c:A59S	G28908T;A59S;ORF9c;ORF9c	ORF9c	59	2254	1273	3234	FAUX	0.2	0.4	FAUX	2020-03-19	United Kingdom	1961	0.001445271	6.6e-05	28908
N:G170C	G28781T;G170C;N;N	N	170	1751	1751	NA	FAUX	0.2	0	FAUX	2020-03-22	Australia	NA	0.000574641874974346	0.000882130555322188	28781
N:A156S	G28739T;A156S;N;N	N	156	2233	2233	NA	FAUX	0.3	0	FAUX	2020-02-25	United Kingdom	NA	0.00110823790173624	0.000336049735360833	28739
M:L46F	G26660T;L46F;M;M	M	46	4280	4280	NA	FAUX	0.1	0	VRAI	2020-03-17	Israel	NA	0.000656733571399253	0.000798118121481979	26660
S:C1247F	G25302T;C1247F;S;S	S	1247	1425	1493	1088	FAUX	0.2	0.2	FAUX	2020-03-13	United Kingdom	-405	0.000533596026761893	0.000924136772242292	25302
S:E1195K	G25145A;E1195K;S;S	S	1195	7284	9073	3905	FAUX	0.5	0.4	VRAI	2020-01-30	China	-5167	0.000820916964249066	0.000630093253801563	25145
S:V1096F	G24848T;V1096F;S;S	S	1096	5314	5507	5024	FAUX	0.3	0.4	VRAI	2020-03-20	Austria	-483	0.00106719205352379	0.000378055952280938	24848
S:M731I	G23755C;M731I;S;S	S	731	3097	3157	2967	FAUX	0.5	0.6	VRAI	2020-03-12	Australia	-190	0.000985100357098879	0.000462068386121146	23755
S:A672S	G23576T;A672S;S;S	S	672	5978	6242	3862	FAUX	0.5	0.2	VRAI	2020-03-21	Australia	-2380	0.00110823790173624	0.000336049735360833	23576
S:A575S	G23285T;A575S;S;S	S	575	6873	10889	2857	FAUX	0.3	0.4	VRAI	2020-03-17	United Kingdom	-8032	0.000656733571399253	0.000798118121481979	23285
NSP14:C94F	G18320T;C94F;orf1b;NSP14	orf1b	1618	1191	1107	1358	VRAI	0.1	0.2	VRAI	2020-03-19	Australia	251	0.000903008660673973	0.000546080819961354	18320
NSP13:V452L	G17590T;V452L;orf1b;NSP13	orf1b	1375	3242	3242	NA	VRAI	0.1	0	VRAI	2020-03-20	Israel	NA	0.00119032959816115	0.000252037301520625	17590
NSP13:M274I	G17058T;M274I;orf1b;NSP13	orf1b	1197	6203	7446	1233	VRAI	0.3	0.2	VRAI	2020-03-20	Australia	-6213	0.000903008660673973	0.000546080819961354	17058
NSP12:E522Q	G15004C;E522Q;orf1b;NSP12	orf1b	513	8042	9463	4727	VRAI	0.5	0.6	VRAI	2020-03-29	United Kingdom	-4736	0.00073882526782416	0.000714105687641771	15004
NSP12:M463I	G14829T;M463I;orf1b;NSP12	orf1b	454	1828	1828	NA	VRAI	0.2	0	VRAI	2020-04-01	USA	NA	0.00110823790173624	0.000336049735360833	14829
NSP2:G199V	G1401T;G199V;orf1a;NSP2	orf1a	379	1823	1823	NA	FAUX	0.2	0	FAUX	2020-03-21	Australia	NA	0.000985100357098879	0.000462068386121146	1401
NSP12:E180Q	G13978C;E180Q;orf1b;NSP12	orf1b	171	6485	7144	5827	FAUX	0.1	0.2	FAUX	2020-03-27	Australia	-1318	0.000779871116036613	0.000672099470721667	13978
NSP2:G115V	G1149T;G115V;orf1a;NSP2	orf1a	295	5190	5602	4368	FAUX	0.2	0.2	FAUX	2020-04-12	USA	-1234	0.000410458482124533	0.0010501554230026	1149
NSP2:K110N	G1135T;K110N;orf1a;NSP2	orf1a	290	7044	9720	4368	FAUX	0.1	0.2	FAUX	2020-04-05	United Kingdom	-5353	0.000820916964249066	0.000630093253801563	1135
NSP6:E39K	G11087A;E39K;orf1a;NSP6	orf1a	3608	4584	10998	1376	FAUX	0.2	0.4	FAUX	2020-03-25	United Kingdom	-9622	0.00073882526782416	0.000714105687641771	11087
NSP4:A146V	C8991T;A146V;orf1a;NSP4	orf1a	2909	5150	5241	4923	FAUX	0.5	0.2	FAUX	2020-03-16	United Kingdom	-318	0.00073882526782416	0.000714105687641771	8991
NSP3:H1841Y	C8240T;H1841Y;orf1a;NSP3	orf1a	2659	1005	1005	NA	FAUX	0.1	0	FAUX	2020-03-11	United Kingdom	NA	0.000985100357098879	0.000462068386121146	8240
NSP3:P1261T	C6500A;P1261T;orf1a;NSP3	orf1a	2079	4383	8497	2326	FAUX	0.2	0.4	FAUX	2020-05-15	United Kingdom	-6171	0.001487779	0	6500
NSP3:T725I	C4893T;T725I;orf1a;NSP3	orf1a	1543	1185	1185	NA	FAUX	0.1	0	FAUX	2020-03-26	Australia	NA	0.000656733571399253	0.000798118121481979	4893
NSP3:P402S	C3923T;P402S;orf1a;NSP3	orf1a	1220	4712	8110	1315	FAUX	0.4	0.6	FAUX	2020-03-01	USA	-6795	0.000985100357098879	0.000462068386121146	3923
NSP1:L27F	C344T;L27F;orf1a;NSP1	orf1a	27	12702	12702	NA	FAUX	0.1	0	FAUX	2020-03-26	Australia/United Kingdom	NA	0.000985100357098879	0.000462068386121146	344
N:P364S	C29363T;P364S;N;N	N	364	3141	3424	1159	FAUX	0.5	0.2	FAUX	2020-03-14	United Kingdom	-2265	0.000533596026761893	0.000924136772242292	29363
N:P207S	C28892T;P207S;N;N	N	207	2640	1234	4047	FAUX	0.2	0.4	FAUX	2020-03-13	United Kingdom	2813	0.000779871116036613	0.000672099470721667	28892
N:P151S	C28724T;P151S;N;N	N	151	1626	1626	NA	FAUX	0.1	0	FAUX	2020-02-26	Germany	NA	0.000820916964249066	0.000630093253801563	28724
N:S37L	C28383T;S37L;N;N	N	37	4121	3780	6165	FAUX	0.2	0.2	VRAI	2020-03-27	Australia	2385	0.000944054508886426	0.00050407460304125	28383
M:S111L	C26854T;S111L;M;M	M	111	1640	1640	NA	VRAI	0.2	0	FAUX	2020-03-08	Italy	NA	0.00119032959816115	0.000252037301520625	26854
NSP2:P568L	C2508T;P568L;orf1a;NSP2	orf1a	748	3606	4394	2515	FAUX	0.6	1	FAUX	2020-03-25	Australia	-1879	0.00114928374994869	0.000294043518440729	2508
S:A706V	C23679T;A706V;S;S	S	706	7057	7270	5775	FAUX	0.4	0.2	VRAI	2020-03-20	Australia	-1496	0.00110823790173624	0.000336049735360833	23679
S:A623V	C23430T;A623V;S;S	S	623	3632	4065	2478	FAUX	0.5	0.4	VRAI	2020-03-25	Australia	-1587	0.000779871116036613	0.000672099470721667	23430
S:N616K	C23410A;N616K;S;S	S	616	1661	1606	1698	FAUX	0.1	0.4	FAUX	2020-03-22	Australia	92	0.000903008660673973	0.000546080819961354	23410
S:F186L	C22120A;F186L;S;S	S	186	6902	5751	8053	FAUX	0.2	0.2	FAUX	2020-10-13	United Kingdom	2302	0.000779871116036613	0.000672099470721667	22120
S:S50L	C21711T;S50L;S;S	S	50	4031	NA	4031	FAUX	0	0.2	FAUX	2020-02-08	Australia	NA	0.00119032959816115	0.000252037301520625	21711
NSP16:P236S	C21364T;P236S;orf1b;NSP16	orf1b	2633	1151	NA	1151	FAUX	0	0.2	VRAI	2020-04-02	Australia	NA	0.0006156877231868	0.000840124338402084	21364
NSP16:T93M	C20936T;T93M;orf1b;NSP16	orf1b	2490	7022	7022	NA	VRAI	0.2	0	VRAI	2020-02-01	China	NA	0.00114928374994869	0.000294043518440729	20936
NSP2:L415V	C2048G;L415V;orf1a;NSP2	orf1a	595	6629	7773	2052	FAUX	0.3	0.2	VRAI	2020-04-16	United Kingdom	-5721	0.00102614620531133	0.000420062169201042	2048
NSP15:P65S	C19813T;P65S;orf1b;NSP15	orf1b	2116	5248	6410	3214	FAUX	0.5	0.4	VRAI	2020-03-07	Italy	-3196	0.00127242129458605	0.000168024867680417	19813
NSP14:P297L	C18929T;P297L;orf1b;NSP14	orf1b	1821	2881	2517	3427	VRAI	0.4	0.4	VRAI	2020-03-25	Australia	910	0.000861962812461519	0.000588087036881458	18929
NSP14:P46L	C18176T;P46L;orf1b;NSP14	orf1b	1570	5578	NA	5578	FAUX	0	0.2	VRAI	2020-03-09	United Kingdom	NA	0.000903008660673973	0.000546080819961354	18176
NSP2:L274F	C1625T;L274F;orf1a;NSP2	orf1a	454	7110	7120	7103	FAUX	0.4	0.4	FAUX	2020-03-24	Australia	-17	0.000820916964249066	0.000630093253801563	1625
NSP12:L775I	C15763A;L775I;orf1b;NSP12	orf1b	766	2675	NA	2675	FAUX	0	0.2	VRAI	2020-03-24	Israel	NA	0.000697779419611706	0.000756111904561875	15763
NSP12:A660V	C15419T;A660V;orf1b;NSP12	orf1b	651	5663	7060	2871	VRAI	0.2	0.2	VRAI	2020-03-23	Australia	-4189	0.0012313754463736	0.000210031084600521	15419
NSP12:T85I	C13694T;T85I;orf1b;NSP12	orf1b	76	3718	3718	NA	FAUX	0.2	0	FAUX	2020-03-26	Australia	NA	0.00110823790173624	0.000336049735360833	13694
NSP8:P116L	C12438T;P116L;orf1a;NSP8	orf1a	4058	4309	4309	NA	VRAI	0.2	0	VRAI	2020-03-25	Australia	NA	0.000985100357098879	0.000462068386121146	12438
NSP2:H145Y	C1238T;H145Y;orf1a;NSP2	orf1a	325	1470	1470	NA	FAUX	0.1	0	FAUX	2020-02-07	China	NA	0.00106719205352379	0.000378055952280938	1238
NSP7:A80V	C12081T;A80V;orf1a;NSP7	orf1a	3939	10771	11382	9550	FAUX	0.5	0.6	VRAI	2020-03-23	United Kingdom	-1832	0.0006156877231868	0.000840124338402084	12081
NSP2:I101M	C1108G;I101M;orf1a;NSP2	orf1a	281	1258	1497	1020	FAUX	0.1	0.2	VRAI	2020-04-13	uncalculated	-477	0.000861962812461519	0.000588087036881458	1108
NSP5:F305L	C10969G;F305L;orf1a;NSP5	orf1a	3568	16432	NA	16432	FAUX	0	0.2	VRAI	2020-05-19	United Kingdom	NA	0.00073882526782416	0.000714105687641771	10969
N:Q389L	A29439T;Q389L;N;N	N	389	6896	11961	1831	FAUX	0.2	0.6	VRAI	2020-04-04	Israel	-10130	0.000287320937487173	0.00117617407376292	29439
S:D1127V	A24942T;D1127V;S;S	S	1127	3788	8223	1571	FAUX	0.1	0.2	FAUX	2020-03-26	Australia	-6653	0.00139555883922341	4.20062169201042e-05	24942
NSP15:K256R	A20387G;K256R;orf1b;NSP15	orf1b	2307	1137	1137	NA	FAUX	0.1	0	VRAI	2020-03-25	South Africa	NA	0.00127242129458605	0.000168024867680417	20387
NSP13:K171R	A16748G;K171R;orf1b;NSP13	orf1b	1094	5792	8498	3087	VRAI	0.2	0.4	VRAI	2020-10-01	USA	-5411	0.000287320937487173	0.00117617407376292	16748
NSP12:K91R	A13712G;K91R;orf1b;NSP12	orf1b	82	4558	4558	NA	VRAI	0.3	0	VRAI	2020-03-23	Australia	NA	0.000574641874974346	0.000882130555322188	13712
S:Y660H	T23540C;Y660H;S;S	S	660	5146	5515	4224	FAUX	0.3	0.4	VRAI	2020-06-03	United Kingdom	-1291	0.000944054508886426	0.000462068386121146	23540
NSP1:K120N	G625C;K120N;orf1a;NSP1	orf1a	120	1797	1797	NA	FAUX	0.1	0	FAUX	2020-03-22	Italy	NA	4.25e-05	6.6e-05	625
NSP1:M85I	G520T;M85I;orf1a;NSP1	orf1a	85	3148	3148	NA	FAUX	0.2	0	VRAI	2020-03-04	United Kingdom	NA	0.00106719205352379	0.000336049735360833	520
NSP3:E523D	G4288T;E523D;orf1a;NSP3	orf1a	1341	9250	13291	4535	FAUX	0.3	0.6	FAUX	2020-03-31	United Kingdom	-8756	0.000985100357098879	0.000420062169201042	4288
NSP3:D505Y	G4232T;D505Y;orf1a;NSP3	orf1a	1323	3343	3809	1011	FAUX	0.4	0.2	FAUX	2020-03-16	United Kingdom	-2798	0.000164183392849813	0.00126018650760313	4232
NSP3:A264S	G3509T;A264S;orf1a;NSP3	orf1a	1082	9901	16921	2880	FAUX	0.1	0.4	FAUX	2020-03-22	Australia	-14041	0.0006156877231868	0.000798118121481979	3509
NSP3:E154Q	G3179C;E154Q;orf1a;NSP3	orf1a	972	4061	4560	3170	FAUX	0.9	0.6	FAUX	2020-04-14	United Kingdom	-1391	0.0006156877231868	0.000798118121481979	3179
N:G236V	G28980T;G236V;N;N	N	236	5374	3439	6342	FAUX	0.1	0.4	VRAI	2020-03-22	Australia	2903	0.000820916964249066	0.000588087036881458	28980
N:A217S	G28922T;A217S;N;N	N	217	1354	NA	1354	FAUX	0	0.2	FAUX	2020-03-20	USA	NA	0.000903008660673973	0.00050407460304125	28922
S:M1237I	G25273T;M1237I;S;S	S	1237	1975	NA	1975	FAUX	0	0.2	VRAI	2020-03-25	Australia	NA	0.000697779419611706	0.000714105687641771	25273
S:A871S	G24173T;A871S;S;S	S	871	4601	6071	2711	FAUX	0.6	0.6	VRAI	2020-01-03	South Africa	-3360	0.000656733571399253	0.000756111904561875	24173
S:S151I	G22014T;S151I;S;S	S	151	4079	5797	1216	FAUX	0.3	0.4	VRAI	2020-03-23	Australia	-4581	0.000861962812461519	0.000546080819961354	22014
NSP14:A1S	G18040T;A1S;orf1b;NSP14	orf1b	1525	1593	1593	NA	VRAI	0.1	0	VRAI	2020-04-01	South Africa	NA	0.000574641874974346	0.000840124338402084	18040
NSP13:A505S	G17749T;A505S;orf1b;NSP13	orf1b	1428	4466	NA	4466	FAUX	0	0.4	FAUX	2020-03-15	United Kingdom	NA	0.000697779419611706	0.000714105687641771	17749
NSP12:A840S	G15958T;A840S;orf1b;NSP12	orf1b	831	5108	5108	NA	VRAI	0.1	0	VRAI	2020-03-21	Australia	NA	0.000697779419611706	0.000714105687641771	15958
NSP8:R51L	G12243T;R51L;orf1a;NSP8	orf1a	3993	4293	6112	3080	VRAI	0.2	0.4	VRAI	2020-03-22	Australia	-3032	0.0006156877231868	0.000798118121481979	12243
NSP5:V247F	G10793T;V247F;orf1a;NSP5	orf1a	3510	2120	2249	1089	FAUX	0.5	0.2	FAUX	2020-03-23	Australia	-1160	0.000779871116036613	0.000630093253801563	10793
NSP3:P1403S	C6926T;P1403S;orf1a;NSP3	orf1a	2221	9485	10588	8381	FAUX	0.2	0.4	FAUX	2020-03-25	Australia	-2208	0.000944054508886426	0.000462068386121146	6926
NSP3:T942I	C5544T;T942I;orf1a;NSP3	orf1a	1760	2148	NA	2148	FAUX	0	0.2	FAUX	2020-03-27	Australia	NA	0.000944054508886426	0.000462068386121146	5544
NSP3:P236S	C3425T;P236S;orf1a;NSP3	orf1a	1054	7890	9009	6212	FAUX	0.3	0.2	FAUX	2020-03-25	Australia	-2798	0.00102614620531133	0.000378055952280938	3425
S:D1259E	C25339A;D1259E;S;S	S	1259	2670	2680	2597	FAUX	0.9	0.8	FAUX	2020-03-31	United Kingdom	-83	0.000903008660673973	0.00050407460304125	25339
S:H1058Y	C24734T;H1058Y;S;S	S	1058	2500	1891	3516	FAUX	0.1	0.2	FAUX	2020-03-13	Switzerland	1625	0.000944054508886426	0.000462068386121146	24734
S:Q779K	C23897A;Q779K;S;S	S	779	7281	8267	4717	FAUX	0.6	0.6	FAUX	2020-03-11	United Kingdom	-3550	0.000944054508886426	0.000462068386121146	23897
S:T678I	C23595T;T678I;S;S	S	678	1505	1442	1760	FAUX	0.4	0.2	FAUX	2020-03-13	USA	318	0.00073882526782416	0.000672099470721667	23595
S:Q675K	C23585A;Q675K;S;S	S	675	4137	4176	3862	FAUX	0.5	0.2	VRAI	2020-06-15	Australia	-314	0.000903008660673973	0.00050407460304125	23585
S:N658K	C23536G;N658K;S;S	S	658	2553	1717	4224	FAUX	0.3	0.4	FAUX	2020-10-05	USA	2507	0.000861962812461519	0.000546080819961354	23536
S:N536K	C23170A;N536K;S;S	S	536	2784	2784	NA	FAUX	0.2	0	FAUX	2020-03-23	Australia	NA	0.000861962812461519	0.000546080819961354	23170
S:S373L	C22680T;S373L;S;S	S	373	1060	1060	NA	FAUX	0.1	0	FAUX	2020-03-27	Australia	NA	0.000697779419611706	0.000714105687641771	22680
NSP2:D464E	C2197A;D464E;orf1a;NSP2	orf1a	644	9711	11939	7484	FAUX	0.4	0.4	FAUX	2020-06-15	United Kingdom	-4455	0.000574641874974346	0.000840124338402084	2197
NSP16:A258V	C21431T;A258V;orf1b;NSP16	orf1b	2655	1344	NA	1344	VRAI	0	0.2	VRAI	2020-04-02	Australia	NA	0.00012313754463736	0.00130219272452323	21431
NSP14:P393S	C19216T;P393S;orf1b;NSP14	orf1b	1917	1350	1350	NA	VRAI	0.1	0	VRAI	2020-03-19	United Kingdom	NA	0.00102614620531133	0.000378055952280938	19216
NSP2:T371I	C1917T;T371I;orf1a;NSP2	orf1a	551	1985	NA	1985	FAUX	0	0.2	VRAI	2020-03-01	USA	NA	0.00131346714279851	8.40124338402084e-05	1917
NSP14:P355S	C19102T;P355S;orf1b;NSP14	orf1b	1879	6994	10370	4462	FAUX	0.1	0.6	VRAI	2020-03-21	Australia	-5908	0.00119032959816115	0.000210031084600521	19102
NSP14:P327S	C19018T;P327S;orf1b;NSP14	orf1b	1851	1490	1554	1041	VRAI	0.5	0.2	VRAI	2020-03-22	Australia	-513	0.000861962812461519	0.000546080819961354	19018
NSP14:P46S	C18175T;P46S;orf1b;NSP14	orf1b	1570	5578	NA	5578	FAUX	0	0.2	VRAI	2020-03-22	Australia	NA	0.000861962812461519	0.000546080819961354	18175
NSP13:A509V	C17762T;A509V;orf1b;NSP13	orf1b	1432	1804	NA	1804	FAUX	0	0.2	FAUX	2020-03-01	USA	NA	0.000985100357098879	0.000420062169201042	17762
NSP12:L869F	C16045T;L869F;orf1b;NSP12	orf1b	860	1553	1553	NA	VRAI	0.3	0	VRAI	2020-03-05	United Kingdom	NA	0.00110823790173624	0.000294043518440729	16045
NSP2:R222C	C1469T;R222C;orf1a;NSP2	orf1a	402	12686	16787	8586	FAUX	0.1	0.2	FAUX	2020-02-01	China	-8202	0.00106719205352379	0.000336049735360833	1469
NSP12:Q357K	C14509A;Q357K;orf1b;NSP12	orf1b	348	4570	3418	6873	VRAI	0.4	0.4	VRAI	2020-07-13	Australia	3455	0.00127242129458605	0.000126018650760313	14509
NSP12:T246I	C14177T;T246I;orf1b;NSP12	orf1b	237	2259	2193	2455	VRAI	0.4	0.4	VRAI	2020-01-30	China	262	0.000944054508886426	0.000462068386121146	14177
NSP12:P94L	C13721T;P94L;orf1b;NSP12	orf1b	85	5170	5170	NA	VRAI	0.3	0	VRAI	2020-03-14	Italy	NA	0.00073882526782416	0.000672099470721667	13721
NSP5:L227F	C10733T;L227F;orf1a;NSP5	orf1a	3490	5128	8911	1346	FAUX	0.1	0.2	VRAI	2020-03-26	Australia	-7566	0.000656733571399253	0.000756111904561875	10733
NSP5:P184L	C10605T;P184L;orf1a;NSP5	orf1a	3447	5165	6055	1606	VRAI	0.4	0.2	FAUX	2020-01-30	China	-4449	0.00106719205352379	0.000336049735360833	10605
S:T549A	A23207G;T549A;S;S	S	549	2234	1943	2400	FAUX	0.2	0.6	VRAI	2020-06-20	United Kingdom	457	0.00139555883922341	0	23207
NSP13:K460R	A17615G;K460R;orf1b;NSP13	orf1b	1383	2042	2042	NA	VRAI	0.1	0	VRAI	2020-03-14	USA	NA	0.000820916964249066	0.000588087036881458	17615
NSP2:I273T	T1623C;I273T;orf1a;NSP2	orf1a	453	7110	7120	7103	FAUX	0.4	0.4	FAUX	2020-03-09	United Kingdom	-17	0.00106719205352379	0.000294043518440729	1623
NSP3:Q1658H	G7693C;Q1658H;orf1a;NSP3	orf1a	2476	8351	11742	3265	FAUX	0.2	0.4	FAUX	2020-03-04	United Kingdom	-8477	8.5e-05	0	7693
NSP3:G1016S	G5765A;G1016S;orf1a;NSP3	orf1a	1834	3726	4123	3130	FAUX	0.2	0.4	VRAI	2020-03-10	United Kingdom	-994	0.000903008660673973	0.000462068386121146	5765
NSP3:K945N	G5554T;K945N;orf1a;NSP3	orf1a	1763	2148	NA	2148	FAUX	0	0.2	FAUX	2020-03-23	United Kingdom	NA	0.000451504330336986	0.000924136772242292	5554
NSP3:G513V	G4257T;G513V;orf1a;NSP3	orf1a	1331	6081	6081	NA	FAUX	0.2	0	FAUX	2020-02-09	China	NA	0.00102614620531133	0.000336049735360833	4257
NSP3:V477F	G4148T;V477F;orf1a;NSP3	orf1a	1295	1941	1291	2266	FAUX	0.1	0.2	FAUX	2020-03-24	United Kingdom	975	0.000903008660673973	0.000462068386121146	4148
NSP3:V381F	G3860T;V381F;orf1a;NSP3	orf1a	1199	7995	9434	5598	FAUX	0.3	0.4	VRAI	2020-04-17	Australia	-3837	0.00012313754463736	0.00126018650760313	3860
N:R95L	G28557T;R95L;N;N	N	95	1263	1290	1235	FAUX	0.2	0.4	VRAI	2020-03-11	United Kingdom	-55	0.00073882526782416	0.000630093253801563	28557
N:G25D	G28347A;G25D;N;N	N	25	2044	2290	1612	FAUX	0.5	0.6	FAUX	2020-01-31	China	-678	0.000410458482124533	0.000966142989162396	28347
N:R14L	G28314T;R14L;N;N	N	14	2752	2044	6999	FAUX	0.4	0.2	FAUX	2020-03-04	United Kingdom	4955	0.00036941263391208	0.0010081492060825	28314
S:Q1208H	G25186T;Q1208H;S;S	S	1208	7361	10855	3867	VRAI	0.3	0.4	VRAI	2020-01-03	South Africa	-6988	0.000985100357098879	0.000378055952280938	25186
S:V991L	G24533C;V991L;S;S	S	991	6660	6735	6435	FAUX	0.5	0.6	FAUX	2020-03-19	Australia	-300	4.25e-05	0	24533
S:S929I	G24348T;S929I;S;S	S	929	7651	8606	2874	FAUX	0.3	0.2	FAUX	2020-02-05	China	-5732	0.000451504330336986	0.000924136772242292	24348
S:C760F	G23841T;C760F;S;S	S	760	4292	7017	2248	FAUX	0.2	0.4	VRAI	2020-03-19	Australia	-4769	0.000820916964249066	0.000546080819961354	23841
S:K558N	G23236C;K558N;S;S	S	558	3860	3779	3921	FAUX	0.4	0.6	FAUX	2020-02-10	China	143	8.5e-05	0	23236
S:G485R	G23015C;G485R;S;S	S	485	7936	10302	6161	FAUX	0.3	0.4	VRAI	2020-05-05	Australia	-4141	0.00131346714279851	4.20062169201042e-05	23015
S:G181R	G22103A;G181R;S;S	S	181	9346	13275	6202	FAUX	0.2	0.2	FAUX	2020-03-30	Austria	-7073	0.000451504330336986	0.000924136772242292	22103
NSP15:D219Y	G20275T;D219Y;orf1b;NSP15	orf1b	2270	3862	4258	2873	FAUX	0.8	0.8	FAUX	2020-03-01	Zimbabwe	-1385	0.00049255017854944	0.000882130555322188	20275
NSP14:G456E	G19406A;G456E;orf1b;NSP14	orf1b	1980	8183	7578	10600	FAUX	0.5	0.4	VRAI	2020-01-25	China	3022	0.000944054508886426	0.000420062169201042	19406
NSP12:K59N	G13617T;K59N;orf1b;NSP12	orf1b	50	4940	4473	6964	FAUX	0.5	0.4	FAUX	2020-03-24	Australia	2491	0.000903008660673973	0.000462068386121146	13617
NSP10:E60K	G13202A;E60K;orf1a;NSP10	orf1a	4313	1365	1374	1357	VRAI	0.1	0.2	VRAI	2020-03-21	United Kingdom	-18	0.00102614620531133	0.000336049735360833	13202
NSP5:D245Y	G10787T;D245Y;orf1a;NSP5	orf1a	3508	3430	3690	1089	FAUX	0.5	0.2	FAUX	2020-03-29	Australia	-2601	0.00036941263391208	0.0010081492060825	10787
NSP5:V18L	G10106T;V18L;orf1a;NSP5	orf1a	3281	2573	NA	2573	VRAI	0	0.2	VRAI	2020-03-22	United Kingdom	NA	0.000656733571399253	0.000714105687641771	10106
NSP5:V18L	G10106C;V18L;orf1a;NSP5	orf1a	3281	2573	NA	2573	VRAI	0	0.2	VRAI	2020-03-22	United Kingdom	NA	0.000656733571399253	0.000714105687641771	10106
NSP4:S218F	C9207T;S218F;orf1a;NSP4	orf1a	2981	6045	5839	6334	FAUX	0.4	0.4	VRAI	2020-03-23	Australia	495	0.000985100357098879	0.000378055952280938	9207
NSP2:D23E	C874G;D23E;orf1a;NSP2	orf1a	203	1744	1744	NA	FAUX	0.3	0	FAUX	2020-05-18	USA	NA	0.00114928374994869	0.000210031084600521	874
NSP3:A1769V	C8025T;A1769V;orf1a;NSP3	orf1a	2587	2148	2148	NA	FAUX	0.3	0	VRAI	2020-03-18	Australia	NA	0.000944054508886426	0.000420062169201042	8025
NSP3:S1495F	C7203T;S1495F;orf1a;NSP3	orf1a	2313	6964	6964	NA	FAUX	0.1	0	FAUX	2020-03-24	Australia	NA	0.00102614620531133	0.000336049735360833	7203
NSP3:N1104K	C6031A;N1104K;orf1a;NSP3	orf1a	1922	1546	1546	NA	FAUX	0.5	0	FAUX	2020-04-09	Australia	NA	0.000779871116036613	0.000588087036881458	6031
NSP3:A813V	C5157T;A813V;orf1a;NSP3	orf1a	1631	6818	6890	6730	FAUX	0.5	0.6	VRAI	2020-01-30	China	-160	0.000861962812461519	0.00050407460304125	5157
NSP3:R810C	C5147T;R810C;orf1a;NSP3	orf1a	1628	5434	5125	5693	FAUX	0.4	0.6	FAUX	2020-03-25	Australia	568	0.000985100357098879	0.000378055952280938	5147
NSP3:P723S	C4886T;P723S;orf1a;NSP3	orf1a	1541	1185	1185	NA	FAUX	0.1	0	FAUX	2020-03-09	Austria	NA	0.00102614620531133	0.000336049735360833	4886
NSP3:S688L	C4782T;S688L;orf1a;NSP3	orf1a	1506	7192	7851	5655	FAUX	0.8	0.8	FAUX	2020-03-26	Australia	-2196	0.000656733571399253	0.000714105687641771	4782
NSP3:P679L	C4755T;P679L;orf1a;NSP3	orf1a	1497	3712	4401	1304	FAUX	0.6	0.4	FAUX	2020-03-14	Italy	-3097	0.00106719205352379	0.000294043518440729	4755
NSP3:T656I	C4686T;T656I;orf1a;NSP3	orf1a	1474	8292	16057	4410	FAUX	0.1	0.6	VRAI	2020-03-26	Australia	-11647	0.000287320937487173	0.00109216163992271	4686
NSP3:L632F	C4613T;L632F;orf1a;NSP3	orf1a	1450	1941	1546	3918	FAUX	0.3	0.2	FAUX	2020-03-25	Australia	2372	0.00110823790173624	0.000252037301520625	4613
NSP3:T237I	C3429T;T237I;orf1a;NSP3	orf1a	1055	7890	9009	6212	FAUX	0.3	0.2	VRAI	2020-03-26	Australia	-2798	0.00114928374994869	0.000210031084600521	3429
N:Q386K	C29429A;Q386K;N;N	N	386	8600	11961	1876	FAUX	0.2	0.4	FAUX	2020-08-01	USA	-10085	0.00106719205352379	0.000294043518440729	29429
N:S255F	C29037T;S255F;N;N	N	255	4528	3495	8143	FAUX	0.2	0.4	FAUX	2020-03-16	United Kingdom	4647	0.000861962812461519	0.00050407460304125	29037
S:P1069S	C24767T;P1069S;S;S	S	1069	2753	2554	3351	VRAI	0.2	0.2	VRAI	2020-03-25	Australia	797	0.000410458482124533	0.000966142989162396	24767
S:A626V	C23439T;A626V;S;S	S	626	3632	4065	2478	FAUX	0.5	0.4	FAUX	2020-03-11	United Kingdom	-1587	0.00102614620531133	0.000336049735360833	23439
NSP16:P236L	C21365T;P236L;orf1b;NSP16	orf1b	2633	1151	NA	1151	FAUX	0	0.2	VRAI	2020-06-16	Australia	NA	0.000574641874974346	0.000798118121481979	21365
NSP2:S369F	C1911T;S369F;orf1a;NSP2	orf1a	549	1142	1142	NA	FAUX	0.1	0	FAUX	2020-03-27	Australia	NA	0.00073882526782416	0.000630093253801563	1911
NSP14:D358E	C19113A;D358E;orf1b;NSP14	orf1b	1882	7644	10826	4462	FAUX	0.2	0.6	VRAI	2020-03-30	United Kingdom	-6365	0.00114928374994869	0.000210031084600521	19113
NSP14:A281V	C18881T;A281V;orf1b;NSP14	orf1b	1805	1722	1844	1661	VRAI	0.1	0.4	VRAI	2020-01-30	China	-183	0.00114928374994869	0.000210031084600521	18881
NSP13:T501I	C17738T;T501I;orf1b;NSP13	orf1b	1424	4466	NA	4466	FAUX	0	0.4	VRAI	2020-03-23	Australia/United Kingdom	NA	0.000861962812461519	0.00050407460304125	17738
NSP13:R443C	C17563T;R443C;orf1b;NSP13	orf1b	1366	2586	2586	NA	VRAI	0.2	0	VRAI	2020-03-20	Austria	NA	0.00114928374994869	0.000210031084600521	17563
NSP13:L412I	C17470A;L412I;orf1b;NSP13	orf1b	1335	2036	2036	NA	VRAI	0.3	0	VRAI	2020-12-23	Estonia	NA	0.000779871116036613	0.000588087036881458	17470
NSP13:T351I	C17288T;T351I;orf1b;NSP13	orf1b	1274	1406	1459	1352	VRAI	0.1	0.2	VRAI	2020-02-07	China	-107	0.000820916964249066	0.000546080819961354	17288
NSP13:A134V	C16637T;A134V;orf1b;NSP13	orf1b	1057	4074	4629	3408	VRAI	0.2	0.4	VRAI	2020-03-23	Australia	-1221	0.000861962812461519	0.00050407460304125	16637
NSP12:H725Y	C15613T;H725Y;orf1b;NSP12	orf1b	716	3993	7782	2098	FAUX	0.1	0.2	VRAI	2020-03-22	Australia	-5683	0.00114928374994869	0.000210031084600521	15613
NSP12:A656V	C15407T;A656V;orf1b;NSP12	orf1b	647	1512	1512	NA	FAUX	0.1	0	FAUX	2020-02-06	China	NA	0.00114928374994869	0.000210031084600521	15407
NSP12:A379V	C14576T;A379V;orf1b;NSP12	orf1b	370	4242	5116	3587	VRAI	0.2	0.4	VRAI	2020-03-25	Australia	-1530	0.000861962812461519	0.00050407460304125	14576
NSP12:H82Y	C13684T;H82Y;orf1b;NSP12	orf1b	73	2791	2791	NA	VRAI	0.2	0	VRAI	2020-03-26	Australia	NA	0.000903008660673973	0.000462068386121146	13684
NSP12:A34V	C13541T;A34V;orf1b;NSP12	orf1b	25	4396	4396	NA	VRAI	0.2	0	VRAI	2020-03-21	Switzerland	NA	0.00114928374994869	0.000210031084600521	13541
NSP8:A27V	C12171T;A27V;orf1a;NSP8	orf1a	3969	9757	15294	6592	FAUX	0.3	0.6	FAUX	2020-03-26	Australia	-8702	0.00073882526782416	0.000630093253801563	12171
NSP8:A21V	C12153T;A21V;orf1a;NSP8	orf1a	3963	10513	12537	8489	FAUX	0.3	0.6	FAUX	2020-03-25	Australia	-4048	0.000903008660673973	0.000462068386121146	12153
NSP3:R1449S	A7066T;R1449S;orf1a;NSP3	orf1a	2267	4072	4247	3897	FAUX	0.5	0.6	FAUX	2020-06-24	United Kingdom	-350	0.00012313754463736	0.00126018650760313	7066
S:I818F	A24014T;I818F;S;S	S	818	8596	13438	2140	VRAI	0.3	0.4	VRAI	2020-02-05	China	-11298	0.000944054508886426	0.000420062169201042	24014
S:I726F	A23738T;I726F;S;S	S	726	3281	3448	2980	FAUX	0.6	0.4	VRAI	2020-03-20	Australia	-468	0.000903008660673973	0.000462068386121146	23738
NSP16:Q28H	A20742C;Q28H;orf1b;NSP16	orf1b	2425	1322	NA	1322	FAUX	0	0.2	FAUX	2020-07-21	United Kingdom	NA	0.000410458482124533	0.000966142989162396	20742
NSP12:L361F	A14523T;L361F;orf1b;NSP12	orf1b	352	5242	4222	6873	VRAI	0.3	0.4	VRAI	2020-08-21	Australia	2652	0.00127242129458605	8.40124338402084e-05	14523
NSP6:E39D	A11089C;E39D;orf1a;NSP6	orf1a	3608	4584	10998	1376	FAUX	0.2	0.4	FAUX	2020-10-10	United Kingdom	-9622	4.10458482124533e-05	0.00134419894144333	11089
NSP4:F17L	T8603C;F17L;orf1a;NSP4	orf1a	2780	1618	1618	NA	FAUX	0.2	0	FAUX	2020-04-16	Australia	NA	8.20916964249066e-05	0.00126018650760313	8603
NSP3:H1020Q	T5779G;H1020Q;orf1a;NSP3	orf1a	1838	3726	4123	3130	FAUX	0.2	0.4	FAUX	2020-04-01	United Kingdom	-994	0.000985100357098879	0.000336049735360833	5779
NSP3:K1804N	G8131C;K1804N;orf1a;NSP3	orf1a	2622	3300	NA	3300	FAUX	0	0.2	FAUX	2020-03-24	United Kingdom	NA	8.5e-05	0.000197889	8131
NSP1:G112C	G599T;G112C;orf1a;NSP1	orf1a	112	5341	6800	3152	FAUX	0.2	0.4	VRAI	2020-03-26	Australia	-3649	0.000779871116036613	0.000546080819961354	599
NSP3:G691V	G4791T;G691V;orf1a;NSP3	orf1a	1509	7858	8376	6512	FAUX	0.8	0.6	VRAI	2020-03-19	Australia	-1864	0.000944054508886426	0.000378055952280938	4791
N:Q384H	G29425T;Q384H;N;N	N	384	8600	11961	1876	FAUX	0.2	0.4	FAUX	2020-03-20	Australia	-10085	0.000574641874974346	0.000756111904561875	29425
N:A211S	G28904T;A211S;N;N	N	211	2254	1273	3234	FAUX	0.2	0.4	FAUX	2020-03-22	Australia	1961	0.00073882526782416	0.000588087036881458	28904
ORF9c:K16N	G28781T;K16N;ORF9c;ORF9c	ORF9c	16	1751	1751	NA	FAUX	0.2	0	FAUX	2020-03-22	Australia	NA	0.000510096	0.001319261	28781
N:M101I	G28576A;M101I;N;N	N	101	1282	NA	1282	VRAI	0	0.4	VRAI	2020-03-03	United Kingdom	NA	0.000820916964249066	0.00050407460304125	28576
N:D63Y	G28460T;D63Y;N;N	N	63	4640	5241	3679	FAUX	0.4	0.4	FAUX	2020-03-12	United Kingdom	-1562	0.0006156877231868	0.000714105687641771	28460
N:G30R	G28361C;G30R;N;N	N	30	2067	2370	1612	FAUX	0.4	0.6	FAUX	2020-01-30	China	-757	0.000656733571399253	0.000672099470721667	28361
M:M109I	G26849T;M109I;M;M	M	109	1640	1640	NA	VRAI	0.2	0	FAUX	2020-03-23	Australia	NA	0.000656733571399253	0.000672099470721667	26849
E:E8K	G26266A;E8K;E;E	E	8	7080	7910	5721	FAUX	0.6	0.8	FAUX	2020-09-01	Australia	-2189	0.000574641874974346	0.000756111904561875	26266
S:E1207D	G25183T;E1207D;S;S	S	1207	6915	10189	3641	VRAI	0.3	0.4	VRAI	2020-02-10	United Kingdom	-6548	0.0006156877231868	0.000714105687641771	25183
S:K1073N	G24781C;K1073N;S;S	S	1073	6360	8573	3040	FAUX	0.3	0.4	FAUX	2020-05-14	USA	-5533	0	0.000263852	24781
S:G142S	G21986A;G142S;S;S	S	142	3370	4533	1915	FAUX	0.3	0.4	FAUX	2020-03-22	USA	-2618	0.00110823790173624	0.000210031084600521	21986
NSP16:G148V	G21101T;G148V;orf1b;NSP16	orf1b	2545	6816	8540	4662	FAUX	0.3	0.6	FAUX	2020-02-05	China	-3878	0.000903008660673973	0.000420062169201042	21101
NSP15:M271I	G20433A;M271I;orf1b;NSP15	orf1b	2322	7082	7619	6251	FAUX	0.6	0.6	VRAI	2020-05-14	United Kingdom	-1368	4.25e-05	0.00171504	20433
NSP15:M218I	G20274T;M218I;orf1b;NSP15	orf1b	2269	3862	4258	2873	FAUX	0.8	0.8	VRAI	2020-04-30	USA	-1385	0.000697779419611706	0.000630093253801563	20274
NSP15:E44K	G19750A;E44K;orf1b;NSP15	orf1b	2095	3637	5205	2672	FAUX	0.5	0.8	FAUX	2020-02-01	China	-2533	0.000861962812461519	0.000462068386121146	19750
NSP14:V236F	G18745T;V236F;orf1b;NSP14	orf1b	1760	1691	1691	NA	VRAI	0.1	0	VRAI	2020-03-11	United Kingdom	NA	0.000985100357098879	0.000336049735360833	18745
NSP14:M49I	G18186C;M49I;orf1b;NSP14	orf1b	1573	5578	NA	5578	FAUX	0	0.2	FAUX	2020-03-14	United Kingdom	NA	8.5e-05	0	18186
NSP8:E171K	G12602A;E171K;orf1a;NSP8	orf1a	4113	1857	2543	1171	FAUX	0.3	0.6	VRAI	2020-01-30	China	-1372	0.000779871116036613	0.000546080819961354	12602
NSP8:K61N	G12274C;K61N;orf1a;NSP8	orf1a	4003	4856	5774	3937	VRAI	0.3	0.6	VRAI	2020-03-02	United Kingdom	-1837	8.5e-05	0.000131926	12274
NSP6:A287S	G11831T;A287S;orf1a;NSP6	orf1a	3856	4039	NA	4039	VRAI	0	0.2	VRAI	2020-03-22	Australia	NA	0.000656733571399253	0.000672099470721667	11831
NSP5:D229Y	G10739T;D229Y;orf1a;NSP5	orf1a	3492	5128	8911	1346	FAUX	0.1	0.2	FAUX	2020-03-22	USA	-7566	0.00106719205352379	0.000252037301520625	10739
NSP5:G149V	G10500T;G149V;orf1a;NSP5	orf1a	3412	5081	NA	5081	VRAI	0	0.2	VRAI	2020-02-02	China	NA	0.000861962812461519	0.000462068386121146	10500
NSP4:A472V	C9969T;A472V;orf1a;NSP4	orf1a	3235	15572	21472	9671	VRAI	0.1	0.2	VRAI	2020-03-09	United Kingdom	-11801	0.000985100357098879	0.000336049735360833	9969
NSP4:S163F	C9042T;S163F;orf1a;NSP4	orf1a	2926	6672	10853	2492	FAUX	0.1	0.2	FAUX	2020-03-21	United Kingdom	-8362	0.000451504330336986	0.000882130555322188	9042
NSP4:C88W	C8818G;C88W;orf1a;NSP4	orf1a	2851	1153	NA	1153	FAUX	0	0.2	VRAI	2020-06-06	South Africa	NA	0.00110823790173624	0.000210031084600521	8818
NSP2:T3I	C813T;T3I;orf1a;NSP2	orf1a	183	6010	7716	5034	FAUX	0.2	0.4	VRAI	2020-03-22	United Kingdom	-2682	0.000533596026761893	0.000798118121481979	813
NSP3:D1283E	C6568G;D1283E;orf1a;NSP3	orf1a	2101	10777	12736	7838	FAUX	0.5	0.6	FAUX	2020-06-03	USA	-4898	0.000779871116036613	0.000546080819961354	6568
NSP3:S1039L	C5835T;S1039L;orf1a;NSP3	orf1a	1857	1640	1958	1322	FAUX	0.1	0.2	FAUX	2020-03-29	United Kingdom	-636	0.000451504330336986	0.000882130555322188	5835
NSP3:T771I	C5031T;T771I;orf1a;NSP3	orf1a	1589	5864	5864	NA	FAUX	0.1	0	VRAI	2020-03-25	Australia	NA	0.000533596026761893	0.000798118121481979	5031
N:P168L	C28776T;P168L;N;N	N	168	2024	2024	NA	VRAI	0.2	0	VRAI	2020-03-24	Australia	NA	0.000574641874974346	0.000756111904561875	28776
N:A152V	C28728T;A152V;N;N	N	152	1626	1626	NA	FAUX	0.1	0	VRAI	2020-03-25	Australia	NA	0.000944054508886426	0.000378055952280938	28728
S:R983C	C24509T;R983C;S;S	S	983	2566	1662	4827	VRAI	0.3	0.4	VRAI	2020-03-15	United Kingdom	3165	0.0012313754463736	8.40124338402084e-05	24509
S:A352V	C22617T;A352V;S;S	S	352	6539	8442	3684	FAUX	0.2	0.2	VRAI	2020-01-30	China	-4758	0.000779871116036613	0.000546080819961354	22617
S:S221L	C22224T;S221L;S;S	S	221	6594	7561	3692	FAUX	0.3	0.2	FAUX	2020-03-17	Australia	-3869	0.00102614620531133	0.000294043518440729	22224
S:L216F	C22208T;L216F;S;S	S	216	10607	10607	NA	FAUX	0.2	0	VRAI	2020-04-15	Austria	NA	0.00106719205352379	0.000252037301520625	22208
S:T167I	C22062T;T167I;S;S	S	167	12152	13586	7851	FAUX	0.4	0.2	VRAI	2020-01-25	China	-5735	0.000985100357098879	0.000336049735360833	22062
S:N99K	C21859A;N99K;S;S	S	99	3554	6635	2014	FAUX	0.1	0.4	FAUX	2020-04-02	Australia	-4621	0	0.002044855	21859
NSP16:S261F	C21440T;S261F;orf1b;NSP16	orf1b	2658	1344	NA	1344	FAUX	0	0.2	VRAI	2020-02-01	China	NA	0.000985100357098879	0.000336049735360833	21440
NSP14:T219I	C18695T;T219I;orf1b;NSP14	orf1b	1743	3180	3180	NA	FAUX	0.1	0	FAUX	2020-03-22	Australia	NA	0.000779871116036613	0.000546080819961354	18695
NSP14:P140L	C18458T;P140L;orf1b;NSP14	orf1b	1664	4385	4385	NA	FAUX	0.3	0	FAUX	2020-03-22	Australia	NA	0.000903008660673973	0.000420062169201042	18458
NSP14:T131I	C18431T;T131I;orf1b;NSP14	orf1b	1655	3852	4641	2471	FAUX	0.4	0.4	VRAI	2020-03-21	Australia	-2171	0.00073882526782416	0.000588087036881458	18431
NSP13:T380I	C17375T;T380I;orf1b;NSP13	orf1b	1303	2468	1928	3144	VRAI	0.4	0.4	VRAI	2020-03-17	Australia	1216	0.00102614620531133	0.000294043518440729	17375
NSP13:L280F	C17074T;L280F;orf1b;NSP13	orf1b	1203	6322	6322	NA	VRAI	0.3	0	VRAI	2020-01-30	Australia	NA	0.00110823790173624	0.000210031084600521	17074
NSP12:Q789K	C15805A;Q789K;orf1b;NSP12	orf1b	780	1482	1482	NA	VRAI	0.1	0	VRAI	2020-03-29	Australia	NA	0.00102614620531133	0.000294043518440729	15805
NSP12:R640C	C15358T;R640C;orf1b;NSP12	orf1b	631	5998	5998	NA	VRAI	0.1	0	VRAI	2020-03-12	United Kingdom	NA	0.000944054508886426	0.000378055952280938	15358
NSP12:S592R	C15216A;S592R;orf1b;NSP12	orf1b	583	1643	1643	NA	VRAI	0.1	0	VRAI	2020-05-18	United Kingdom	NA	0.000944054508886426	0.000378055952280938	15216
NSP12:R392C	C14614T;R392C;orf1b;NSP12	orf1b	383	6748	6748	NA	VRAI	0.1	0	VRAI	2020-03-25	Australia	NA	0.00106719205352379	0.000252037301520625	14614
NSP12:Q210E	C14068G;Q210E;orf1b;NSP12	orf1b	201	2420	1511	3102	VRAI	0.3	0.4	VRAI	2020-03-23	Australia	1591	0.00106719205352379	0.000252037301520625	14068
NSP5:P293S	C10931T;P293S;orf1a;NSP5	orf1a	3556	3337	1465	5209	FAUX	0.4	0.8	VRAI	2020-03-26	Australia	3744	0.000410458482124533	0.000924136772242292	10931
NSP5:T190I	C10623T;T190I;orf1a;NSP5	orf1a	3453	1405	1304	1606	FAUX	0.2	0.2	FAUX	2020-02-05	China	302	0.00102614620531133	0.000294043518440729	10623
N:Q349H	A29320T;Q349H;N;N	N	349	1616	1405	2247	FAUX	0.3	0.2	VRAI	2020-03-20	United Kingdom	842	0.000697779419611706	0.000630093253801563	29320
NSP15:D212G	A20255G;D212G;orf1b;NSP15	orf1b	2263	4230	4607	3370	FAUX	0.8	0.8	FAUX	2020-06-11	United Kingdom	-1237	0.0012313754463736	8.40124338402084e-05	20255
NSP15:K64E	A19810G;K64E;orf1b;NSP15	orf1b	2115	5248	6410	3214	FAUX	0.5	0.4	VRAI	2020-04-14	United Kingdom	-3196	0.00119032959816115	0.000126018650760313	19810
NSP13:N423I	A17504T;N423I;orf1b;NSP13	orf1b	1346	3360	3905	1999	FAUX	0.5	0.4	VRAI	2020-02-01	China	-1906	0.00119032959816115	0.000126018650760313	17504
NSP9:R55S	A12850T;R55S;orf1a;NSP9	orf1a	4195	5107	5107	NA	FAUX	0.1	0	VRAI	2020-04-11	Australia	NA	0.000164183392849813	0.00117617407376292	12850
E:L19P	T26300C;L19P;E;E	E	19	8886	12391	3879	FAUX	0.5	0.6	FAUX	2020-01-30	China	-8512	0.000903008660673973	0.000378055952280938	26300
S:V576A	T23289C;V576A;S;S	S	576	6369	10889	2753	FAUX	0.3	0.4	VRAI	2020-03-22	Australia	-8135	0.000861962812461519	0.000420062169201042	23289
NSP13:L297P	T17126C;L297P;orf1b;NSP13	orf1b	1220	2497	NA	2497	VRAI	0	0.2	VRAI	2020-03-18	USA	NA	0.00114928374994869	0.000126018650760313	17126
NSP6:F35S	T11076C;F35S;orf1a;NSP6	orf1a	3604	1348	1121	1575	FAUX	0.1	0.2	VRAI	2020-03-18	United Kingdom	454	0.000779871116036613	0.00050407460304125	11076
NSP4:E42K	G8678A;E42K;orf1a;NSP4	orf1a	2805	4759	4872	3626	FAUX	0.7	0.2	FAUX	2020-03-02	United Kingdom	-1246	0.00073882526782416	0.000546080819961354	8678
NSP1:M85I	G520C;M85I;orf1a;NSP1	orf1a	85	3148	3148	NA	FAUX	0.2	0	VRAI	2020-03-04	United Kingdom	NA	0.000127524	6.6e-05	520
NSP1:M85I	G520A;M85I;orf1a;NSP1	orf1a	85	3148	3148	NA	FAUX	0.2	0	VRAI	2020-03-04	United Kingdom	NA	0.000170032	0	520
NSP3:M768I	G5023T;M768I;orf1a;NSP3	orf1a	1586	5864	5864	NA	FAUX	0.1	0	FAUX	2020-03-23	Australia	NA	0.00036941263391208	0.000924136772242292	5023
NSP3:E522D	G4285T;E522D;orf1a;NSP3	orf1a	1340	9250	13291	4535	FAUX	0.3	0.6	FAUX	2020-04-23	United Kingdom	-8756	0.0006156877231868	0.000672099470721667	4285
NSP3:A338S	G3731T;A338S;orf1a;NSP3	orf1a	1156	3680	5836	1523	FAUX	0.2	0.2	FAUX	2020-03-21	Australia	-4313	0.00102614620531133	0.000252037301520625	3731
NSP3:G277V	G3549T;G277V;orf1a;NSP3	orf1a	1095	7370	8727	5819	FAUX	0.6	0.8	FAUX	2020-03-25	Australia	-2909	0.000820916964249066	0.000462068386121146	3549
NSP3:V238L	G3431T;V238L;orf1a;NSP3	orf1a	1056	7890	9009	6212	FAUX	0.3	0.2	FAUX	2020-03-20	Switzerland	-2798	0.000574641874974346	0.000714105687641771	3431
NSP3:D163Y	G3206T;D163Y;orf1a;NSP3	orf1a	981	4990	5025	4913	FAUX	0.9	0.8	FAUX	2020-03-16	United Kingdom	-111	0.00073882526782416	0.000546080819961354	3206
N:K374N	G29395C;K374N;N;N	N	374	3262	3657	1881	FAUX	0.3	0.2	FAUX	2020-03-01	USA	-1777	0.0006156877231868	0.000672099470721667	29395
N:K373N	G29392C;K373N;N;N	N	373	3262	3657	1881	FAUX	0.3	0.2	FAUX	2020-02-01	China	-1777	0.0006156877231868	0.000672099470721667	29392
N:A273S	G29090T;A273S;N;N	N	273	3277	3277	NA	FAUX	0.1	0	VRAI	2020-05-02	United Kingdom	NA	0.000410458482124533	0.000882130555322188	29090
M:R146H	G26959A;R146H;M;M	M	146	7167	7908	5092	FAUX	0.6	0.4	VRAI	2020-04-09	Australia	-2816	0.00102614620531133	0.000252037301520625	26959
S:S967I	G24462T;S967I;S;S	S	967	1123	1123	NA	FAUX	0.1	0	FAUX	2020-03-23	Australia	NA	0.000820916964249066	0.000462068386121146	24462
S:A706S	G23678T;A706S;S;S	S	706	7057	7270	5775	FAUX	0.4	0.2	VRAI	2020-03-20	United Kingdom	-1496	0.000985100357098879	0.000294043518440729	23678
S:M177I	G22093T;M177I;S;S	S	177	7341	10872	2632	FAUX	0.2	0.2	FAUX	2020-03-22	Australia	-8241	0.000170032	0.001187335	22093
S:G142V	G21987T;G142V;S;S	S	142	3370	4533	1915	FAUX	0.3	0.4	FAUX	2020-04-20	United Kingdom	-2618	0.000944054508886426	0.000336049735360833	21987
S:Q14H	G21604T;Q14H;S;S	S	14	1498	NA	1498	FAUX	0	0.2	FAUX	2020-03-14	Italy	NA	0.000820916964249066	0.000462068386121146	21604
NSP16:G113C	G20995T;G113C;orf1b;NSP16	orf1b	2510	1442	1442	NA	VRAI	0.2	0	VRAI	2020-04-01	Australia/USA	NA	0.000533596026761893	0.000756111904561875	20995
NSP14:E92D	G18315T;E92D;orf1b;NSP14	orf1b	1616	1191	1107	1358	VRAI	0.1	0.2	VRAI	2020-07-15	USA	251	0.000820916964249066	0.000462068386121146	18315
NSP13:V452L	G17590C;V452L;orf1b;NSP13	orf1b	1375	3242	3242	NA	VRAI	0.1	0	VRAI	2020-03-20	Israel	NA	4.25e-05	0	17590
NSP13:L325F	G17211C;L325F;orf1b;NSP13	orf1b	1248	1915	1915	NA	FAUX	0.2	0	VRAI	2020-03-31	Austria	NA	0.00024627508927472	0.0010501554230026	17211
NSP13:A302S	G17140T;A302S;orf1b;NSP13	orf1b	1225	2497	NA	2497	VRAI	0	0.2	VRAI	2020-02-26	Switzerland	NA	0.0006156877231868	0.000672099470721667	17140
NSP13:E244D	G16968C;E244D;orf1b;NSP13	orf1b	1167	6427	7223	4039	FAUX	0.4	0.4	VRAI	2020-03-23	Australia	-3184	0.000656733571399253	0.000630093253801563	16968
NSP13:V226L	G16912T;V226L;orf1b;NSP13	orf1b	1149	1510	1610	1410	FAUX	0.1	0.2	VRAI	2020-03-14	Italy	-200	0.000779871116036613	0.00050407460304125	16912
NSP12:A923S	G16207T;A923S;orf1b;NSP12	orf1b	914	5084	4458	6336	FAUX	0.4	0.6	VRAI	2020-03-22	Australia	1878	0.000697779419611706	0.000588087036881458	16207
NSP2:E172K	G1319A;E172K;orf1a;NSP2	orf1a	352	5696	4275	7827	FAUX	0.3	0.2	FAUX	2020-05-22	USA	3552	0.000820916964249066	0.000462068386121146	1319
NSP2:E162K	G1289A;E162K;orf1a;NSP2	orf1a	342	5405	6446	3670	FAUX	0.3	0.4	FAUX	2020-03-10	United Kingdom	-2776	0.000820916964249066	0.000462068386121146	1289
NSP6:C197Y	G11562A;C197Y;orf1a;NSP6	orf1a	3766	9884	13249	3154	FAUX	0.1	0.2	FAUX	2020-06-04	South Africa	-10095	0.0012313754463736	4.20062169201042e-05	11562
NSP6:S28I	G11055T;S28I;orf1a;NSP6	orf1a	3597	1121	1121	NA	FAUX	0.1	0	FAUX	2020-02-29	United Kingdom	NA	0.000944054508886426	0.000336049735360833	11055
NSP5:V171L	G10565C;V171L;orf1a;NSP5	orf1a	3434	2106	2561	1499	VRAI	0.2	0.2	FAUX	2020-03-31	United Kingdom	-1062	0.000903008660673973	0.000378055952280938	10565
NSP4:T215I	C9198T;T215I;orf1a;NSP4	orf1a	2978	6265	5160	7647	FAUX	0.4	0.4	VRAI	2020-03-22	Australia	2487	0.00106719205352379	0.000210031084600521	9198
NSP4:S209F	C9180T;S209F;orf1a;NSP4	orf1a	2972	6163	5677	6552	FAUX	0.3	0.4	FAUX	2020-03-05	USA	875	0.00114928374994869	0.000126018650760313	9180
NSP3:T1180I	C6258T;T1180I;orf1a;NSP3	orf1a	1998	1355	1474	1117	FAUX	0.2	0.2	FAUX	2020-03-11	USA	-357	0.00073882526782416	0.000546080819961354	6258
NSP3:P723L	C4887T;P723L;orf1a;NSP3	orf1a	1541	1185	1185	NA	FAUX	0.1	0	FAUX	2020-03-12	Italy	NA	0.000861962812461519	0.000420062169201042	4887
NSP3:H682Y	C4763T;H682Y;orf1a;NSP3	orf1a	1500	7173	7824	5655	FAUX	0.8	0.8	FAUX	2020-03-27	Australia	-2170	0.000328366785699626	0.000966142989162396	4763
NSP3:T217I	C3369T;T217I;orf1a;NSP3	orf1a	1035	1961	2358	1169	FAUX	0.3	0.4	FAUX	2020-03-14	Austria	-1189	0.000697779419611706	0.000588087036881458	3369
NSP3:L198F	C3311T;L198F;orf1a;NSP3	orf1a	1016	1624	1701	1162	FAUX	0.3	0.2	FAUX	2020-03-26	Australia	-539	0.00036941263391208	0.000924136772242292	3311
NSP3:P67L	C2919T;P67L;orf1a;NSP3	orf1a	885	1984	NA	1984	FAUX	0	0.4	VRAI	2020-03-18	Canada	NA	0.000944054508886426	0.000336049735360833	2919
NSP3:L35F	C2822T;L35F;orf1a;NSP3	orf1a	853	4319	4432	4178	FAUX	0.3	0.4	VRAI	2020-03-22	Australia	-253	0.00102614620531133	0.000252037301520625	2822
M:L17I	C26571A;L17I;M;M	M	17	8820	10226	6358	FAUX	0.4	0.4	VRAI	2020-07-22	United Kingdom	-3868	0.00021254	0.00171504	26571
S:T912I	C24297T;T912I;S;S	S	912	3622	NA	3622	VRAI	0	0.2	VRAI	2020-03-11	Italy	NA	0.000944054508886426	0.000336049735360833	24297
S:Q580K	C23300A;Q580K;S;S	S	580	9170	12630	3403	FAUX	0.3	0.4	FAUX	2020-11-18	USA	-9227	0.000779871116036613	0.00050407460304125	23300
S:T33I	C21660T;T33I;S;S	S	33	2735	NA	2735	FAUX	0	0.2	FAUX	2020-03-26	Australia	NA	0.000533596026761893	0.000756111904561875	21660
S:P9S	C21587T;P9S;S;S	S	9	1509	1420	1554	FAUX	0.1	0.4	FAUX	2020-02-01	China	134	0.00073882526782416	0.000546080819961354	21587
NSP15:L331F	C20611T;L331F;orf1b;NSP15	orf1b	2382	7720	11289	4150	FAUX	0.1	0.2	VRAI	2020-03-25	Australia	-7139	0.000820916964249066	0.000462068386121146	20611
NSP14:L526F	C19615T;L526F;orf1b;NSP14	orf1b	2050	1177	1177	NA	VRAI	0.1	0	VRAI	2020-03-16	Australia	NA	0.000861962812461519	0.000420062169201042	19615
NSP2:Q376K	C1931A;Q376K;orf1a;NSP2	orf1a	556	1985	NA	1985	FAUX	0	0.2	FAUX	2020-03-25	United Kingdom	NA	0.000985100357098879	0.000294043518440729	1931
NSP2:A361V	C1887T;A361V;orf1a;NSP2	orf1a	541	1125	1142	1108	FAUX	0.1	0.2	VRAI	2020-03-13	United Kingdom	-35	0.00119032959816115	8.40124338402084e-05	1887
NSP13:T532I	C17831T;T532I;orf1b;NSP13	orf1b	1455	1286	1286	NA	VRAI	0.2	0	VRAI	2020-03-21	Australia	NA	0.00102614620531133	0.000252037301520625	17831
NSP2:S325F	C1779T;S325F;orf1a;NSP2	orf1a	505	8817	11807	5826	FAUX	0.1	0.2	FAUX	2020-02-11	China	-5981	0.00119032959816115	8.40124338402084e-05	1779
NSP13:T366M	C17333T;T366M;orf1b;NSP13	orf1b	1289	1844	1691	2760	VRAI	0.5	0.2	VRAI	2020-03-26	Australia	1069	0.00114928374994869	0.000126018650760313	17333
NSP8:N108K	C12415G;N108K;orf1a;NSP8	orf1a	4050	3786	4104	1875	VRAI	0.2	0.2	VRAI	2020-09-16	Australia	-2229	0.000985100357098879	0.000294043518440729	12415
NSP5:R279C	C10889T;R279C;orf1a;NSP5	orf1a	3542	1890	1890	NA	FAUX	0.2	0	VRAI	2020-03-25	Australia	NA	0.000779871116036613	0.00050407460304125	10889
NSP2:P74L	C1026T;P74L;orf1a;NSP2	orf1a	254	6600	8566	4634	FAUX	0.3	0.4	FAUX	2020-03-01	USA	-3932	0.00106719205352379	0.000210031084600521	1026
NSP4:L360F	A9634C;L360F;orf1a;NSP4	orf1a	3123	1267	1267	NA	FAUX	0.2	0	VRAI	2020-03-06	United Kingdom	NA	4.25e-05	0	9634
NSP3:D59G	A2895G;D59G;orf1a;NSP3	orf1a	877	2370	2930	1622	FAUX	0.4	0.4	VRAI	2020-07-16	United Kingdom	-1309	0.000944054508886426	0.000336049735360833	2895
NSP13:Y93C	A16514G;Y93C;orf1b;NSP13	orf1b	1016	2572	NA	2572	VRAI	0	0.2	VRAI	2020-03-25	South Africa	NA	0.0012313754463736	4.20062169201042e-05	16514
NSP12:M463V	A14827G;M463V;orf1b;NSP12	orf1b	454	1828	1828	NA	VRAI	0.2	0	VRAI	2020-06-27	USA	NA	0.00119032959816115	8.40124338402084e-05	14827
NSP2:G15C	G848T;G15C;orf1a;NSP2	orf1a	195	1744	1744	NA	FAUX	0.3	0	VRAI	2020-03-13	United Kingdom	NA	0.000697779419611706	0.000546080819961354	848
NSP3:A1526S	G7295T;A1526S;orf1a;NSP3	orf1a	2344	3918	NA	3918	FAUX	0	0.2	VRAI	2020-03-21	Israel	NA	0.00119032959816115	4.20062169201042e-05	7295
NSP3:S1197I	G6309T;S1197I;orf1a;NSP3	orf1a	2015	2253	2253	NA	FAUX	0.1	0	FAUX	2020-03-07	Italy	NA	0.000574641874974346	0.000672099470721667	6309
NSP1:E102D	G571T;E102D;orf1a;NSP1	orf1a	102	4401	5353	3132	FAUX	0.3	0.4	FAUX	2020-03-24	Israel	-2222	0.000205229241062267	0.0010501554230026	571
NSP1:L61F	G448T;L61F;orf1a;NSP1	orf1a	61	7880	1173	14588	FAUX	0.1	0.2	FAUX	2020-03-21	United Kingdom	13416	0.000861962812461519	0.000378055952280938	448
NSP1:E57K	G434A;E57K;orf1a;NSP1	orf1a	57	5901	1557	14588	FAUX	0.2	0.2	FAUX	2020-05-21	United Kingdom	13031	0.000287320937487173	0.000966142989162396	434
NSP3:V469L	G4124T;V469L;orf1a;NSP3	orf1a	1287	1291	1291	NA	FAUX	0.1	0	VRAI	2020-03-06	Australia	NA	0.000656733571399253	0.000588087036881458	4124
NSP3:A243S	G3446T;A243S;orf1a;NSP3	orf1a	1061	8186	6623	11313	FAUX	0.2	0.2	FAUX	2020-03-22	Australia	4690	0.000410458482124533	0.000840124338402084	3446
NSP3:E177D	G3250T;E177D;orf1a;NSP3	orf1a	995	1494	1528	1289	FAUX	0.5	0.2	FAUX	2020-03-22	Australia	-240	0.000656733571399253	0.000588087036881458	3250
NSP3:D135Y	G3122T;D135Y;orf1a;NSP3	orf1a	953	6131	6393	5504	FAUX	0.5	0.4	FAUX	2020-03-11	United Kingdom	-889	0.000779871116036613	0.000462068386121146	3122
N:A254S	G29033T;A254S;N;N	N	254	4879	3495	14565	FAUX	0.2	0.2	FAUX	2020-03-16	Switzerland	11070	0.000903008660673973	0.000336049735360833	29033
N:A251S	G29024T;A251S;N;N	N	251	2395	2395	NA	FAUX	0.2	0	VRAI	2020-03-22	United Kingdom	NA	0.000451504330336986	0.000798118121481979	29024
N:G238D	G28986A;G238D;N;N	N	238	5374	3439	6342	FAUX	0.1	0.4	FAUX	2020-03-28	United Kingdom	2903	0.000944054508886426	0.000294043518440729	28986
M:C33F	G26620T;C33F;M;M	M	33	2286	2286	NA	FAUX	0.1	0	VRAI	2020-02-28	Australia	NA	0.000944054508886426	0.000294043518440729	26620
M:G25V	G26596T;G25V;M;M	M	25	9426	12824	5177	FAUX	0.2	0.4	VRAI	2020-01-28	China	-7647	0.000903008660673973	0.000336049735360833	26596
M:V23L	G26589C;V23L;M;M	M	23	10002	13219	5177	FAUX	0.2	0.4	VRAI	2020-03-13	United Kingdom	-8042	0.000127524	0	26589
NSP2:A555P	G2468C;A555P;orf1a;NSP2	orf1a	735	1731	1467	2392	FAUX	0.4	0.4	FAUX	2020-02-01	China	925	0.00102614620531133	0.000210031084600521	2468
NSP2:M551I	G2458T;M551I;orf1a;NSP2	orf1a	731	2008	1752	2392	FAUX	0.3	0.4	FAUX	2020-03-22	Australia	640	0.000944054508886426	0.000294043518440729	2458
S:D839Y	G24077T;D839Y;S;S	S	839	2597	2853	2085	FAUX	0.1	0.2	FAUX	2020-02-27	United Kingdom	-768	0.00110823790173624	0.000126018650760313	24077
NSP2:E527K	G2384A;E527K;orf1a;NSP2	orf1a	707	1577	1937	1217	FAUX	0.1	0.2	FAUX	2020-02-05	China	-721	0.000820916964249066	0.000420062169201042	2384
S:A475S	G22985T;A475S;S;S	S	475	6338	9568	3107	FAUX	0.4	0.4	FAUX	2020-03-24	Australia	-6461	0.000164183392849813	0.00109216163992271	22985
NSP15:R206S	G20238T;R206S;orf1b;NSP15	orf1b	2257	3652	4111	2889	VRAI	0.3	0.6	VRAI	2020-03-20	Australia	-1222	0.000287320937487173	0.000966142989162396	20238
NSP14:K311N	G18972T;K311N;orf1b;NSP14	orf1b	1835	1906	1715	2097	FAUX	0.2	0.4	FAUX	2020-04-01	United Kingdom	382	0.000903008660673973	0.000336049735360833	18972
NSP14:E191D	G18612T;E191D;orf1b;NSP14	orf1b	1715	2645	1874	3416	VRAI	0.1	0.2	VRAI	2020-03-05	Switzerland	1542	0.000656733571399253	0.000588087036881458	18612
NSP14:V182L	G18583C;V182L;orf1b;NSP14	orf1b	1706	9410	9410	NA	VRAI	0.1	0	VRAI	2020-03-25	United Kingdom	NA	0	6.6e-05	18583
NSP13:S589N	G18002A;S589N;orf1b;NSP13	orf1b	1512	1174	1174	NA	FAUX	0.1	0	VRAI	2020-07-16	Australia	NA	0.000328366785699626	0.000924136772242292	18002
NSP13:E365D	G17331T;E365D;orf1b;NSP13	orf1b	1288	1844	1691	2760	VRAI	0.5	0.2	VRAI	2020-03-23	United Kingdom	1069	0.000533596026761893	0.000714105687641771	17331
NSP12:E811K	G15871A;E811K;orf1b;NSP12	orf1b	802	5156	5781	2971	FAUX	0.7	0.8	FAUX	2020-03-11	United Kingdom	-2810	0.000985100357098879	0.000252037301520625	15871
NSP12:A747S	G15679T;A747S;orf1b;NSP12	orf1b	738	11327	14357	2237	FAUX	0.3	0.2	FAUX	2020-03-31	USA	-12120	0.00024627508927472	0.0010081492060825	15679
NSP12:V354L	G14500T;V354L;orf1b;NSP12	orf1b	345	4467	3440	6178	VRAI	0.4	0.4	VRAI	2020-03-23	Australia	2738	0.000861962812461519	0.000378055952280938	14500
NSP12:D291Y	G14311T;D291Y;orf1b;NSP12	orf1b	282	8863	10865	6861	VRAI	0.1	0.2	VRAI	2020-03-16	Switzerland	-4004	0.000903008660673973	0.000336049735360833	14311
NSP12:M124I	G13812C;M124I;orf1b;NSP12	orf1b	115	1295	1440	1006	VRAI	0.2	0.2	VRAI	2020-03-20	United Kingdom	-435	8.5e-05	0	13812
NSP12:M124I	G13812A;M124I;orf1b;NSP12	orf1b	115	1295	1440	1006	VRAI	0.2	0.2	VRAI	2020-03-20	United Kingdom	-435	0.000170032	0.000131926	13812
NSP9:K36N	G12793C;K36N;orf1a;NSP9	orf1a	4176	7235	7235	NA	FAUX	0.1	0	FAUX	2020-03-13	Australia	NA	0.000779871116036613	0.000462068386121146	12793
NSP8:E155K	G12554A;E155K;orf1a;NSP8	orf1a	4097	1601	1389	1708	FAUX	0.1	0.4	FAUX	2020-03-27	United Kingdom	319	0.000985100357098879	0.000252037301520625	12554
NSP2:G147C	G1244T;G147C;orf1a;NSP2	orf1a	327	1769	2079	1459	FAUX	0.2	0.4	FAUX	2020-03-21	Australia	-620	0.000944054508886426	0.000294043518440729	1244
NSP2:R107K	G1125A;R107K;orf1a;NSP2	orf1a	287	9720	9720	NA	FAUX	0.1	0	FAUX	2020-02-02	China	NA	0.000820916964249066	0.000420062169201042	1125
NSP3:A1642V	C7644T;A1642V;orf1a;NSP3	orf1a	2460	1281	1281	NA	FAUX	0.2	0	FAUX	2020-03-25	Australia	NA	0.00106719205352379	0.000168024867680417	7644
NSP3:S1455F	C7083T;S1455F;orf1a;NSP3	orf1a	2273	4310	4059	4422	FAUX	0.3	0.6	FAUX	2020-03-11	United Kingdom	362	0.000820916964249066	0.000420062169201042	7083
NSP3:D757E	C4990G;D757E;orf1a;NSP3	orf1a	1575	11720	18082	5359	FAUX	0.1	0.2	VRAI	2020-03-23	Australia	-12724	0.000779871116036613	0.000462068386121146	4990
NSP3:S702F	C4824T;S702F;orf1a;NSP3	orf1a	1520	4655	7422	1888	FAUX	0.1	0.2	FAUX	2020-03-15	Austria	-5534	0.000410458482124533	0.000840124338402084	4824
NSP3:A333V	C3717T;A333V;orf1a;NSP3	orf1a	1151	2727	3930	1523	FAUX	0.2	0.2	VRAI	2020-03-11	United Kingdom	-2407	0.000820916964249066	0.000420062169201042	3717
N:P142L	C28698T;P142L;N;N	N	142	4336	2817	6994	FAUX	0.6	0.4	VRAI	2020-03-24	Australia	4176	0.00073882526782416	0.00050407460304125	28698
M:R105C	C26835T;R105C;M;M	M	105	1138	1138	NA	VRAI	0.1	0	FAUX	2020-03-25	Australia	NA	0.000985100357098879	0.000252037301520625	26835
S:T747I	C23802T;T747I;S;S	S	747	8372	8372	NA	FAUX	0.1	0	FAUX	2020-03-25	Australia	NA	0.000985100357098879	0.000252037301520625	23802
S:T732I	C23757T;T732I;S;S	S	732	3097	3157	2967	FAUX	0.5	0.6	VRAI	2020-03-07	United Kingdom	-190	0.00110823790173624	0.000126018650760313	23757
S:L629F	C23447T;L629F;S;S	S	629	3632	4065	2478	FAUX	0.5	0.4	FAUX	2020-03-19	United Kingdom	-1587	0.000985100357098879	0.000252037301520625	23447
S:T573I	C23280T;T573I;S;S	S	573	7670	14089	2857	FAUX	0.2	0.4	VRAI	2020-03-20	United Kingdom	-11233	0.000820916964249066	0.000420062169201042	23280
NSP16:T110I	C20987T;T110I;orf1b;NSP16	orf1b	2507	2879	2879	NA	VRAI	0.4	0	VRAI	2020-03-26	Australia	NA	0.000985100357098879	0.000252037301520625	20987
NSP13:D466E	C17634A;D466E;orf1b;NSP13	orf1b	1389	2508	2508	NA	VRAI	0.1	0	VRAI	2020-04-19	Israel	NA	0.000697779419611706	0.000546080819961354	17634
NSP2:P91L	C1077T;P91L;orf1a;NSP2	orf1a	271	1020	NA	1020	FAUX	0	0.2	FAUX	2020-03-24	Italy	NA	0.00049255017854944	0.000756111904561875	1077
NSP3:S1314G	A6659G;S1314G;orf1a;NSP3	orf1a	2132	4331	1424	6269	FAUX	0.2	0.2	VRAI	2020-03-29	United Kingdom	4845	0.000656733571399253	0.000588087036881458	6659
NSP14:K304M	A18950T;K304M;orf1b;NSP14	orf1b	1828	2330	2435	2146	VRAI	0.4	0.4	VRAI	2020-03-23	Australia	-289	0.00049255017854944	0.000756111904561875	18950
NSP9:K36Q	A12791C;K36Q;orf1a;NSP9	orf1a	4176	7235	7235	NA	FAUX	0.1	0	FAUX	2020-03-29	United Kingdom	NA	0.00106719205352379	0.000168024867680417	12791
NSP6:E195V	A11556T;E195V;orf1a;NSP6	orf1a	3764	9884	13249	3154	FAUX	0.1	0.2	VRAI	2020-01-04	South Africa	-10095	0.00114928374994869	8.40124338402084e-05	11556
NSP4:D217E	T9205G;D217E;orf1a;NSP4	orf1a	2980	6045	5839	6334	FAUX	0.4	0.4	FAUX	2020-05-11	USA	495	0.000287320937487173	0.000924136772242292	9205
NSP3:F1616L	T7565C;F1616L;orf1a;NSP3	orf1a	2434	3899	5168	2208	VRAI	0.3	0.6	VRAI	2020-03-01	USA	-2960	0.000820916964249066	0.000378055952280938	7565
NSP4:G482V	G9999T;G482V;orf1a;NSP4	orf1a	3245	1779	1095	2463	FAUX	0.1	0.2	FAUX	2020-03-11	United Kingdom	1368	0.000697779419611706	0.00050407460304125	9999
NSP2:A1T	G806A;A1T;orf1a;NSP2	orf1a	181	6815	7716	6364	FAUX	0.2	0.6	FAUX	2020-03-29	United Kingdom	-1352	0.000205229241062267	0.0010081492060825	806
NSP1:E155Q	G728C;E155Q;orf1a;NSP1	orf1a	155	3636	3187	4329	FAUX	0.7	0.6	FAUX	2020-03-26	Australia	1142	0.000861962812461519	0.000336049735360833	728
NSP1:D147N	G704A;D147N;orf1a;NSP1	orf1a	147	2027	1799	2408	FAUX	0.5	0.6	VRAI	2020-05-03	United Kingdom	609	0.000574641874974346	0.000630093253801563	704
NSP3:E1202K	G6323A;E1202K;orf1a;NSP3	orf1a	2020	4861	5439	3272	FAUX	0.7	0.6	FAUX	2020-03-12	Austria	-2167	0.000656733571399253	0.000546080819961354	6323
NSP3:A498S	G4211T;A498S;orf1a;NSP3	orf1a	1316	2517	2244	3063	FAUX	0.4	0.4	VRAI	2020-04-02	United Kingdom	819	0.000574641874974346	0.000630093253801563	4211
NSP3:G307S	G3638A;G307S;orf1a;NSP3	orf1a	1125	4826	5607	3264	FAUX	0.2	0.2	VRAI	2020-03-18	United Kingdom	-2343	0.000807651	0.000659631	3638
N:M101I	G28576T;M101I;N;N	N	101	1282	NA	1282	VRAI	0	0.4	VRAI	2020-03-03	United Kingdom	NA	0.000127524	0.000131926	28576
N:M101I	G28576C;M101I;N;N	N	101	1282	NA	1282	VRAI	0	0.4	VRAI	2020-03-03	United Kingdom	NA	0.000127524	0	28576
M:K162N	G27008C;K162N;M;M	M	162	3037	3213	2331	FAUX	0.3	0.4	FAUX	2020-04-03	Australia	-882	0.00024627508927472	0.000966142989162396	27008
M:D160Y	G27000T;D160Y;M;M	M	160	2486	2864	1445	FAUX	0.4	0.6	FAUX	2020-03-17	United Kingdom	-1420	0.000903008660673973	0.000294043518440729	27000
NSP16:L111F	G20991T;L111F;orf1b;NSP16	orf1b	2508	3154	3154	NA	VRAI	0.4	0	VRAI	2020-02-11	China	NA	0.000861962812461519	0.000336049735360833	20991
[truncated: 22,481 more rows]
